# Supplementary material for: Crystal structures of monohydrate and methanol solvate compounds of {1-[(3,5-bis{[(4,6-dimethylpyridin-2-yl)amino]methyl}-2,4,6-triethylbenzyl)amino]cyclopentyl}methanol
Source: Acta Crystallogr E Crystallogr Commun. 2020 Sep 25;76(Pt 10):1679–83. doi: 10.1107/S2056989020012554 (PMC7534252; doi:10.1107/S2056989020012554)
Supplement: Supplementary file 1 [file e-76-01679-sup1.cif]

##############################################################################
#                                                                            #
# This CIF contains the data in a paper accepted for publication in          #
# Acta Crystallographica Section E. It conforms to the requirements of       #
# Notes for Authors for Acta Crystallographica Section E, and has been       #
# peer reviewed under the auspices of the IUCr Commission on Journals.       #
#                                                                            #
# Full details of the Crystallographic Information File format               #
# are given in the paper "The Crystallographic Information File (CIF):       #
# a New Standard Archive File for Crystallography" by S. R. Hall, F. H.      #
# Allen and I. D. Brown [Acta Cryst. (1991), A47, 655-685].                  #
#                                                                            #
# The current version of the core CIF dictionary is obtainable from          #
# ftp://ftp.iucr.org/pub/cif_core.dic.                                       #
#                                                                            #
# Software is freely available for graphical display of the structure(s)     #
# in this CIF. For information consult the CIF software page                 #
# http://www.iucr.org/resources/cif/software.                                #
#                                                                            #
# This file may be used for bona fide research purposes within the           #
# scientific community so long as proper attribution is given to the journal # 
# article from which it was obtained.                                        #
#                                                                            #
##############################################################################
data_1a
_audit_creation_method     SHELXL-2014-7
_chemical_name_systematic
;\
{1-[(3,5-Bis{[(4,6-dimethylpyridin-2-yl)amino]methyl}-\
2,4,6-triethylbenzyl)amino]cyclopentyl}methanol monohydrate
;
_chemical_name_common     ?
_chemical_formula_moiety     'C35 H51 N5 O, H2 O'
_chemical_formula_sum     'C35 H53 N5 O2'
_chemical_formula_iupac     'C35 H51 N5 O, H2 O'
_chemical_formula_weight     575.82
_chemical_melting_point     ?
_space_group_crystal_system     monoclinic
_space_group_name_H-M_alt     'P 21/c'
_space_group_name_Hall     '-P 2ybc'
loop_
    _space_group_symop_operation_xyz
    'x, y, z'
    '-x, y+1/2, -z+1/2'
    '-x, -y, -z'
    'x, -y-1/2, z-1/2'
_cell_length_a     13.2239(7)
_cell_length_b     15.3576(8)
_cell_length_c     17.1061(8)
_cell_angle_alpha     90
_cell_angle_beta     107.0289(17)
_cell_angle_gamma     90
_cell_volume     3321.7(3)
_cell_formula_units_Z     4
_cell_measurement_reflns_used     9674
_cell_measurement_theta_min     2.17
_cell_measurement_theta_max     28.17
_cell_measurement_temperature     100(2)
_exptl_crystal_description     irregular
_exptl_crystal_colour     colourless
_exptl_crystal_size_max     0.450
_exptl_crystal_size_mid     0.320
_exptl_crystal_size_min     0.100
_exptl_crystal_density_diffrn     1.151
_exptl_crystal_density_meas     ?
_exptl_crystal_density_method     ?
_exptl_crystal_F_000     1256
_exptl_absorpt_coefficient_mu     0.072
_exptl_absorpt_correction_type     none
_exptl_absorpt_process_details     ?
_exptl_absorpt_correction_T_min     ?
_exptl_absorpt_correction_T_max     ?
_exptl_special_details     ?
_diffrn_ambient_temperature     100(2)
_diffrn_source     ?
_diffrn_radiation_type     MoK\a
_diffrn_radiation_wavelength     0.71073
_diffrn_measurement_device_type     'Bruker X8 APEXII CCD'
_diffrn_measurement_method     'phi and omega scans'
_diffrn_detector_area_resol_mean     ?
_diffrn_reflns_number     28794
_diffrn_reflns_av_R_equivalents     0.0338
_diffrn_reflns_av_unetI/netI     0.0375
_diffrn_reflns_theta_min     2.086
_diffrn_reflns_theta_max     27.400
_diffrn_reflns_theta_full     25.242
_diffrn_measured_fraction_theta_max     0.989
_diffrn_measured_fraction_theta_full     0.994
_diffrn_reflns_limit_h_min     -17
_diffrn_reflns_limit_h_max     17
_diffrn_reflns_limit_k_min     -19
_diffrn_reflns_limit_k_max     17
_diffrn_reflns_limit_l_min     -22
_diffrn_reflns_limit_l_max     21
_refine_special_details     ?
_reflns_number_total     7467
_reflns_number_gt     5791
_reflns_threshold_expression     'I > 2\s(I)'
_refine_ls_structure_factor_coef     Fsqd
_refine_ls_matrix_type     full
_refine_ls_R_factor_all     0.0614
_refine_ls_R_factor_gt     0.0431
_refine_ls_wR_factor_gt     0.1045
_refine_ls_wR_factor_ref     0.1136
_refine_ls_goodness_of_fit_ref     1.025
_refine_ls_restrained_S_all     1.025
_refine_ls_number_reflns     7467
_refine_ls_number_parameters     410
_refine_ls_number_restraints     6
_refine_ls_hydrogen_treatment     mixed
_refine_ls_weighting_scheme     calc
_refine_ls_weighting_details
              'w=1/[\s^2^(Fo^2^)+(0.0551P)^2^+0.8757P] where P=(Fo^2^+2Fc^2^)/3'
_atom_sites_solution_hydrogens     mixed
_atom_sites_solution_primary     ?
_atom_sites_solution_secondary     ?
_refine_ls_shift/su_max     0.000
_refine_ls_shift/su_mean     0.000
_refine_diff_density_max     0.270
_refine_diff_density_min     -0.200
_refine_ls_extinction_method     none
_refine_ls_extinction_coef     .
loop_
    _atom_type_symbol
    _atom_type_description
    _atom_type_scat_dispersion_real
    _atom_type_scat_dispersion_imag
    _atom_type_scat_source
    'C' 'C' 0.0033 0.0016
                         'International Tables Vol C Tables 4.2.6.8 and 6.1.1.4'
    'H' 'H' 0.0000 0.0000
                         'International Tables Vol C Tables 4.2.6.8 and 6.1.1.4'
    'N' 'N' 0.0061 0.0033
                         'International Tables Vol C Tables 4.2.6.8 and 6.1.1.4'
    'O' 'O' 0.0106 0.0060
                         'International Tables Vol C Tables 4.2.6.8 and 6.1.1.4'
_computing_data_collection
;
APEX2 (Bruker, 2014)
;
_computing_cell_refinement
;
SAINT (Bruker, 2014)
;
_computing_data_reduction
;
SAINT (Bruker, 2014)
;
_computing_structure_solution
;
SHELXS97 (Sheldrick, 2008)
;
_computing_structure_refinement
;
SHELXL2014 (Sheldrick, 2015)
;
_computing_molecular_graphics
;
ORTEP-3 for Windows (Farrugia, 2012)
;
_computing_publication_material
;
SHELXTL (Sheldrick, 2008)
;
loop_
    _atom_site_type_symbol
    _atom_site_label
    _atom_site_fract_x
    _atom_site_fract_y
    _atom_site_fract_z
    _atom_site_U_iso_or_equiv
    _atom_site_adp_type
    _atom_site_calc_flag
    _atom_site_occupancy
    _atom_site_disorder_assembly
    _atom_site_disorder_group
    O O1 -0.21807(7) 0.54810(6) 0.00959(6) 0.0238(2) Uani d 1 . .
    N N1 -0.11044(9) 0.24557(8) -0.12255(7) 0.0218(2) Uani d 1 . .
    H H1 -0.0834(13) 0.2969(7) -0.1039(10) 0.036(5) Uiso d 1 . .
    N N2 -0.23912(9) 0.33295(7) -0.20586(6) 0.0198(2) Uani d 1 . .
    N N3 0.33881(9) 0.29584(8) 0.05481(7) 0.0223(3) Uani d 1 . .
    H H3 0.3046(12) 0.3464(7) 0.0466(10) 0.036(5) Uiso d 1 . .
    N N4 0.44662(8) 0.20100(7) 0.00817(7) 0.0201(2) Uani d 1 . .
    N N5 -0.03784(8) 0.45806(7) 0.12196(6) 0.0176(2) Uani d 1 . .
    H H5 -0.0752(11) 0.4402(10) 0.0720(6) 0.024(4) Uiso d 1 . .
    C C1 -0.03521(10) 0.26699(8) 0.06516(7) 0.0163(3) Uani d 1 . .
    C C2 -0.00019(10) 0.21235(8) 0.01228(7) 0.0161(3) Uani d 1 . .
    C C3 0.10826(10) 0.20103(8) 0.02240(7) 0.0167(3) Uani d 1 . .
    C C4 0.18206(10) 0.24315(8) 0.08766(7) 0.0169(3) Uani d 1 . .
    C C5 0.14833(10) 0.30214(8) 0.13754(7) 0.0172(3) Uani d 1 . .
    C C6 0.03906(10) 0.31377(8) 0.12622(7) 0.0166(3) Uani d 1 . .
    C C7 -0.15304(10) 0.27362(9) 0.05636(8) 0.0197(3) Uani d 1 . .
    H H7A -0.1936 0.2693 -0.0022 0.024 Uiso calc 1 . .
    H H7B -0.1682 0.3311 0.0766 0.024 Uiso calc 1 . .
    C C8 -0.18900(11) 0.20182(10) 0.10409(9) 0.0264(3) Uani d 1 . .
    H H8A -0.1753 0.1448 0.0835 0.040 Uiso calc 1 . .
    H H8B -0.2649 0.2080 0.0971 0.040 Uiso calc 1 . .
    H H8C -0.1499 0.2066 0.1622 0.040 Uiso calc 1 . .
    C C9 0.14599(11) 0.14569(9) -0.03707(8) 0.0223(3) Uani d 1 . .
    H H9A 0.2149 0.1684 -0.0399 0.027 Uiso calc 1 . .
    H H9B 0.0949 0.1512 -0.0922 0.027 Uiso calc 1 . .
    C C10 0.15839(13) 0.04917(10) -0.01346(10) 0.0335(4) Uani d 1 . .
    H H10A 0.2087 0.0431 0.0412 0.050 Uiso calc 1 . .
    H H10B 0.1847 0.0173 -0.0532 0.050 Uiso calc 1 . .
    H H10C 0.0897 0.0254 -0.0133 0.050 Uiso calc 1 . .
    C C11 0.22863(10) 0.35482(9) 0.20189(8) 0.0215(3) Uani d 1 . .
    H H11A 0.1992 0.4135 0.2052 0.026 Uiso calc 1 . .
    H H11B 0.2932 0.3620 0.1845 0.026 Uiso calc 1 . .
    C C12 0.25915(12) 0.31327(10) 0.28712(8) 0.0288(3) Uani d 1 . .
    H H12A 0.1950 0.3008 0.3028 0.043 Uiso calc 1 . .
    H H12B 0.3042 0.3535 0.3268 0.043 Uiso calc 1 . .
    H H12C 0.2977 0.2590 0.2863 0.043 Uiso calc 1 . .
    C C13 -0.08201(10) 0.17532(9) -0.06179(8) 0.0190(3) Uani d 1 . .
    H H13A -0.0524 0.1251 -0.0840 0.023 Uiso calc 1 . .
    H H13B -0.1451 0.1556 -0.0468 0.023 Uiso calc 1 . .
    C C14 -0.21009(10) 0.25244(9) -0.17714(7) 0.0181(3) Uani d 1 . .
    C C15 -0.27565(10) 0.17971(9) -0.20134(8) 0.0206(3) Uani d 1 . .
    H H15 -0.2528 0.1238 -0.1796 0.025 Uiso calc 1 . .
    C C16 -0.37413(11) 0.19050(9) -0.25737(9) 0.0246(3) Uani d 1 . .
    C C17 -0.40303(11) 0.27384(9) -0.28877(8) 0.0237(3) Uani d 1 . .
    H H17 -0.4696 0.2832 -0.3282 0.028 Uiso calc 1 . .
    C C18 -0.33386(10) 0.34256(9) -0.26202(8) 0.0205(3) Uani d 1 . .
    C C19 -0.44869(13) 0.11508(11) -0.28255(12) 0.0432(4) Uani d 1 . .
    H H19A -0.4083 0.0607 -0.2750 0.065 Uiso calc 1 . .
    H H19B -0.4893 0.1213 -0.3402 0.065 Uiso calc 1 . .
    H H19C -0.4972 0.1140 -0.2489 0.065 Uiso calc 1 . .
    C C20 -0.36075(12) 0.43342(10) -0.29491(9) 0.0282(3) Uani d 1 . .
    H H20A -0.3585 0.4732 -0.2497 0.042 Uiso calc 1 . .
    H H20B -0.4319 0.4338 -0.3338 0.042 Uiso calc 1 . .
    H H20C -0.3094 0.4523 -0.3227 0.042 Uiso calc 1 . .
    C C21 0.29964(10) 0.22967(9) 0.09957(8) 0.0201(3) Uani d 1 . .
    H H21A 0.3387 0.2332 0.1585 0.024 Uiso calc 1 . .
    H H21B 0.3115 0.1711 0.0797 0.024 Uiso calc 1 . .
    C C22 0.40895(10) 0.28164(9) 0.01095(8) 0.0191(3) Uani d 1 . .
    C C23 0.44048(11) 0.35362(9) -0.02740(8) 0.0227(3) Uani d 1 . .
    H H23 0.4112 0.4096 -0.0245 0.027 Uiso calc 1 . .
    C C24 0.51400(11) 0.34216(9) -0.06903(9) 0.0249(3) Uani d 1 . .
    C C25 0.55286(11) 0.25789(9) -0.07272(9) 0.0241(3) Uani d 1 . .
    H H25 0.6034 0.2474 -0.1013 0.029 Uiso calc 1 . .
    C C26 0.51739(10) 0.19036(9) -0.03474(8) 0.0217(3) Uani d 1 . .
    C C27 0.55221(14) 0.41751(11) -0.10917(11) 0.0386(4) Uani d 1 . .
    H H27A 0.5240 0.4122 -0.1687 0.058 Uiso calc 1 . .
    H H27B 0.6297 0.4171 -0.0935 0.058 Uiso calc 1 . .
    H H27C 0.5278 0.4723 -0.0914 0.058 Uiso calc 1 . .
    C C28 0.55646(13) 0.09887(10) -0.03838(10) 0.0306(3) Uani d 1 . .
    H H28A 0.5931 0.0787 0.0170 0.046 Uiso calc 1 . .
    H H28B 0.6054 0.0978 -0.0717 0.046 Uiso calc 1 . .
    H H28C 0.4963 0.0605 -0.0629 0.046 Uiso calc 1 . .
    C C29 -0.00203(10) 0.38089(8) 0.17448(8) 0.0190(3) Uani d 1 . .
    H H29A -0.0616 0.3563 0.1914 0.023 Uiso calc 1 . .
    H H29B 0.0547 0.3976 0.2243 0.023 Uiso calc 1 . .
    C C30 -0.10008(10) 0.52576(8) 0.14971(8) 0.0192(3) Uani d 1 . .
    C C31 -0.02821(11) 0.57698(9) 0.22365(8) 0.0239(3) Uani d 1 . .
    H H31A 0.0443 0.5526 0.2400 0.029 Uiso calc 1 . .
    H H31B -0.0245 0.6391 0.2094 0.029 Uiso calc 1 . .
    C C32 -0.07871(14) 0.56730(11) 0.29311(9) 0.0360(4) Uani d 1 . .
    H H32A -0.0488 0.5167 0.3281 0.043 Uiso calc 1 . .
    H H32B -0.0677 0.6204 0.3274 0.043 Uiso calc 1 . .
    C C33 -0.19561(13) 0.55366(10) 0.24928(10) 0.0341(4) Uani d 1 . .
    H H33A -0.2308 0.6094 0.2284 0.041 Uiso calc 1 . .
    H H33B -0.2323 0.5265 0.2859 0.041 Uiso calc 1 . .
    C C34 -0.19394(11) 0.49275(9) 0.17924(8) 0.0230(3) Uani d 1 . .
    H H34A -0.2613 0.4962 0.1346 0.028 Uiso calc 1 . .
    H H34B -0.1823 0.4317 0.1985 0.028 Uiso calc 1 . .
    C C35 -0.14183(11) 0.58756(9) 0.07718(8) 0.0218(3) Uani d 1 . .
    H H35A -0.1743 0.6388 0.0954 0.026 Uiso calc 1 . .
    H H35B -0.0816 0.6084 0.0589 0.026 Uiso calc 1 . .
    O O1W 0.12410(8) 0.54814(6) 0.08143(6) 0.0228(2) Uani d 1 . .
    H H1A -0.1888(14) 0.5189(11) -0.0219(10) 0.053(6) Uiso d 1 . .
    H H1W 0.1623(13) 0.5760(11) 0.1234(8) 0.049(6) Uiso d 1 . .
    H H2W 0.0765(13) 0.5196(12) 0.0970(12) 0.056(6) Uiso d 1 . .
loop_
    _atom_site_aniso_label
    _atom_site_aniso_U_11
    _atom_site_aniso_U_22
    _atom_site_aniso_U_33
    _atom_site_aniso_U_12
    _atom_site_aniso_U_13
    _atom_site_aniso_U_23
    O1 0.0248(5) 0.0247(5) 0.0211(5) 0.0028(4) 0.0057(4) -0.0022(4)
    N1 0.0216(6) 0.0227(6) 0.0174(5) -0.0049(5) 0.0001(5) 0.0022(5)
    N2 0.0228(6) 0.0218(6) 0.0145(5) -0.0014(4) 0.0050(4) -0.0001(5)
    N3 0.0219(6) 0.0215(6) 0.0262(6) 0.0011(5) 0.0114(5) 0.0022(5)
    N4 0.0202(5) 0.0211(6) 0.0181(5) -0.0012(4) 0.0044(4) 0.0001(5)
    N5 0.0225(5) 0.0153(5) 0.0154(5) 0.0005(4) 0.0063(4) -0.0017(4)
    C1 0.0194(6) 0.0137(6) 0.0158(6) 0.0003(5) 0.0052(5) 0.0049(5)
    C2 0.0203(6) 0.0123(6) 0.0143(6) -0.0016(5) 0.0031(5) 0.0026(5)
    C3 0.0225(6) 0.0141(6) 0.0145(6) 0.0010(5) 0.0069(5) 0.0029(5)
    C4 0.0181(6) 0.0172(6) 0.0150(6) 0.0002(5) 0.0045(5) 0.0045(5)
    C5 0.0207(6) 0.0165(6) 0.0135(6) -0.0013(5) 0.0036(5) 0.0025(5)
    C6 0.0213(6) 0.0145(6) 0.0145(6) 0.0000(5) 0.0060(5) 0.0016(5)
    C7 0.0196(6) 0.0179(6) 0.0214(7) 0.0000(5) 0.0058(5) -0.0004(5)
    C8 0.0254(7) 0.0261(8) 0.0303(8) -0.0017(6) 0.0121(6) 0.0027(6)
    C9 0.0238(7) 0.0241(7) 0.0199(7) 0.0007(5) 0.0079(5) -0.0034(6)
    C10 0.0371(8) 0.0227(8) 0.0425(9) 0.0041(6) 0.0144(7) -0.0069(7)
    C11 0.0207(6) 0.0236(7) 0.0189(6) -0.0018(5) 0.0037(5) -0.0033(6)
    C12 0.0301(7) 0.0345(8) 0.0177(7) -0.0014(6) 0.0004(6) -0.0021(6)
    C13 0.0215(6) 0.0177(6) 0.0160(6) -0.0013(5) 0.0029(5) -0.0004(5)
    C14 0.0196(6) 0.0229(7) 0.0126(6) 0.0000(5) 0.0059(5) -0.0015(5)
    C15 0.0232(7) 0.0178(7) 0.0198(6) 0.0012(5) 0.0045(5) -0.0040(5)
    C16 0.0238(7) 0.0239(7) 0.0235(7) -0.0014(6) 0.0028(6) -0.0058(6)
    C17 0.0199(6) 0.0283(8) 0.0197(7) 0.0018(5) 0.0009(5) -0.0020(6)
    C18 0.0229(6) 0.0239(7) 0.0153(6) 0.0018(5) 0.0068(5) -0.0001(5)
    C19 0.0332(8) 0.0283(9) 0.0527(10) -0.0068(7) -0.0115(8) -0.0018(8)
    C20 0.0313(8) 0.0271(8) 0.0244(7) 0.0014(6) 0.0052(6) 0.0053(6)
    C21 0.0192(6) 0.0227(7) 0.0180(6) 0.0015(5) 0.0048(5) 0.0018(5)
    C22 0.0169(6) 0.0230(7) 0.0160(6) -0.0008(5) 0.0024(5) -0.0014(5)
    C23 0.0255(7) 0.0195(7) 0.0238(7) 0.0014(5) 0.0084(6) 0.0003(6)
    C24 0.0278(7) 0.0245(7) 0.0241(7) -0.0009(6) 0.0101(6) 0.0014(6)
    C25 0.0244(7) 0.0266(7) 0.0239(7) 0.0020(6) 0.0113(6) -0.0018(6)
    C26 0.0232(7) 0.0229(7) 0.0183(6) 0.0009(5) 0.0048(5) -0.0025(6)
    C27 0.0504(10) 0.0276(8) 0.0482(10) 0.0014(7) 0.0308(9) 0.0057(7)
    C28 0.0370(8) 0.0240(8) 0.0341(8) 0.0038(6) 0.0158(7) 0.0005(6)
    C29 0.0222(6) 0.0186(7) 0.0161(6) 0.0013(5) 0.0056(5) 0.0007(5)
    C30 0.0229(6) 0.0160(6) 0.0200(6) 0.0002(5) 0.0081(5) -0.0019(5)
    C31 0.0301(7) 0.0187(7) 0.0226(7) -0.0014(5) 0.0073(6) -0.0044(6)
    C32 0.0512(10) 0.0353(9) 0.0255(8) -0.0077(8) 0.0172(7) -0.0105(7)
    C33 0.0475(9) 0.0234(8) 0.0418(9) -0.0019(7) 0.0294(8) -0.0045(7)
    C34 0.0253(7) 0.0215(7) 0.0252(7) -0.0002(5) 0.0119(6) -0.0005(6)
    C35 0.0258(7) 0.0175(7) 0.0227(7) 0.0005(5) 0.0080(6) -0.0011(5)
    O1W 0.0275(5) 0.0216(5) 0.0202(5) -0.0052(4) 0.0084(4) -0.0029(4)
_geom_special_details
;
 All esds (except the esd in the dihedral angle between two l.s. planes)
 are estimated using the full covariance matrix.  The cell esds are taken
 into account individually in the estimation of esds in distances, angles
 and torsion angles; correlations between esds in cell parameters are only
 used when they are defined by crystal symmetry.  An approximate (isotropic)
 treatment of cell esds is used for estimating esds involving l.s. planes.
;
loop_
    _geom_bond_atom_site_label_1
    _geom_bond_atom_site_label_2
    _geom_bond_site_symmetry_2
    _geom_bond_distance
    _geom_bond_publ_flag
    O1 C35 . 1.4275(16) ?
    O1 H1A . 0.874(9) ?
    N1 C14 . 1.3779(16) ?
    N1 C13 . 1.4685(17) ?
    N1 H1 . 0.885(9) ?
    N2 C14 . 1.3443(17) ?
    N2 C18 . 1.3451(17) ?
    N3 C22 . 1.3705(17) ?
    N3 C21 . 1.4558(17) ?
    N3 H3 . 0.889(9) ?
    N4 C22 . 1.3410(17) ?
    N4 C26 . 1.3578(17) ?
    N5 C29 . 1.4787(16) ?
    N5 C30 . 1.4876(16) ?
    N5 H5 . 0.896(9) ?
    C1 C6 . 1.4039(17) ?
    C1 C2 . 1.4080(18) ?
    C1 C7 . 1.5243(17) ?
    C2 C3 . 1.4041(17) ?
    C2 C13 . 1.5155(17) ?
    C3 C4 . 1.4067(18) ?
    C3 C9 . 1.5177(18) ?
    C4 C5 . 1.4037(18) ?
    C4 C21 . 1.5219(17) ?
    C5 C6 . 1.4120(17) ?
    C5 C11 . 1.5197(17) ?
    C6 C29 . 1.5172(18) ?
    C7 C8 . 1.5284(19) ?
    C7 H7A . 0.9900 ?
    C7 H7B . 0.9900 ?
    C8 H8A . 0.9800 ?
    C8 H8B . 0.9800 ?
    C8 H8C . 0.9800 ?
    C9 C10 . 1.532(2) ?
    C9 H9A . 0.9900 ?
    C9 H9B . 0.9900 ?
    C10 H10A . 0.9800 ?
    C10 H10B . 0.9800 ?
    C10 H10C . 0.9800 ?
    C11 C12 . 1.5333(19) ?
    C11 H11A . 0.9900 ?
    C11 H11B . 0.9900 ?
    C12 H12A . 0.9800 ?
    C12 H12B . 0.9800 ?
    C12 H12C . 0.9800 ?
    C13 H13A . 0.9900 ?
    C13 H13B . 0.9900 ?
    C14 C15 . 1.4001(18) ?
    C15 C16 . 1.3824(18) ?
    C15 H15 . 0.9500 ?
    C16 C17 . 1.397(2) ?
    C16 C19 . 1.500(2) ?
    C17 C18 . 1.3837(19) ?
    C17 H17 . 0.9500 ?
    C18 C20 . 1.5076(19) ?
    C19 H19A . 0.9800 ?
    C19 H19B . 0.9800 ?
    C19 H19C . 0.9800 ?
    C20 H20A . 0.9800 ?
    C20 H20B . 0.9800 ?
    C20 H20C . 0.9800 ?
    C21 H21A . 0.9900 ?
    C21 H21B . 0.9900 ?
    C22 C23 . 1.4093(19) ?
    C23 C24 . 1.3744(19) ?
    C23 H23 . 0.9500 ?
    C24 C25 . 1.401(2) ?
    C24 C27 . 1.506(2) ?
    C25 C26 . 1.377(2) ?
    C25 H25 . 0.9500 ?
    C26 C28 . 1.5046(19) ?
    C27 H27A . 0.9800 ?
    C27 H27B . 0.9800 ?
    C27 H27C . 0.9800 ?
    C28 H28A . 0.9800 ?
    C28 H28B . 0.9800 ?
    C28 H28C . 0.9800 ?
    C29 H29A . 0.9900 ?
    C29 H29B . 0.9900 ?
    C30 C35 . 1.5310(18) ?
    C30 C31 . 1.5548(18) ?
    C30 C34 . 1.5556(18) ?
    C31 C32 . 1.531(2) ?
    C31 H31A . 0.9900 ?
    C31 H31B . 0.9900 ?
    C32 C33 . 1.522(2) ?
    C32 H32A . 0.9900 ?
    C32 H32B . 0.9900 ?
    C33 C34 . 1.525(2) ?
    C33 H33A . 0.9900 ?
    C33 H33B . 0.9900 ?
    C34 H34A . 0.9900 ?
    C34 H34B . 0.9900 ?
    C35 H35A . 0.9900 ?
    C35 H35B . 0.9900 ?
    O1W H1W . 0.861(9) ?
    O1W H2W . 0.871(9) ?
loop_
    _geom_angle_atom_site_label_1
    _geom_angle_atom_site_label_2
    _geom_angle_atom_site_label_3
    _geom_angle_site_symmetry_1
    _geom_angle_site_symmetry_3
    _geom_angle
    _geom_angle_publ_flag
    C35 O1 H1A . . 112.5(13) ?
    C14 N1 C13 . . 122.12(11) ?
    C14 N1 H1 . . 112.4(11) ?
    C13 N1 H1 . . 114.0(11) ?
    C14 N2 C18 . . 117.94(11) ?
    C22 N3 C21 . . 125.38(12) ?
    C22 N3 H3 . . 116.6(11) ?
    C21 N3 H3 . . 116.7(11) ?
    C22 N4 C26 . . 116.90(11) ?
    C29 N5 C30 . . 118.35(10) ?
    C29 N5 H5 . . 108.8(10) ?
    C30 N5 H5 . . 108.4(10) ?
    C6 C1 C2 . . 119.53(11) ?
    C6 C1 C7 . . 120.77(11) ?
    C2 C1 C7 . . 119.70(11) ?
    C3 C2 C1 . . 120.72(11) ?
    C3 C2 C13 . . 120.66(11) ?
    C1 C2 C13 . . 118.17(11) ?
    C2 C3 C4 . . 119.15(11) ?
    C2 C3 C9 . . 120.74(11) ?
    C4 C3 C9 . . 120.10(11) ?
    C5 C4 C3 . . 120.60(11) ?
    C5 C4 C21 . . 120.03(11) ?
    C3 C4 C21 . . 119.19(11) ?
    C4 C5 C6 . . 119.53(11) ?
    C4 C5 C11 . . 120.33(11) ?
    C6 C5 C11 . . 120.12(11) ?
    C1 C6 C5 . . 120.14(11) ?
    C1 C6 C29 . . 117.93(11) ?
    C5 C6 C29 . . 121.78(11) ?
    C1 C7 C8 . . 111.59(11) ?
    C1 C7 H7A . . 109.3 ?
    C8 C7 H7A . . 109.3 ?
    C1 C7 H7B . . 109.3 ?
    C8 C7 H7B . . 109.3 ?
    H7A C7 H7B . . 108.0 ?
    C7 C8 H8A . . 109.5 ?
    C7 C8 H8B . . 109.5 ?
    H8A C8 H8B . . 109.5 ?
    C7 C8 H8C . . 109.5 ?
    H8A C8 H8C . . 109.5 ?
    H8B C8 H8C . . 109.5 ?
    C3 C9 C10 . . 113.32(11) ?
    C3 C9 H9A . . 108.9 ?
    C10 C9 H9A . . 108.9 ?
    C3 C9 H9B . . 108.9 ?
    C10 C9 H9B . . 108.9 ?
    H9A C9 H9B . . 107.7 ?
    C9 C10 H10A . . 109.5 ?
    C9 C10 H10B . . 109.5 ?
    H10A C10 H10B . . 109.5 ?
    C9 C10 H10C . . 109.5 ?
    H10A C10 H10C . . 109.5 ?
    H10B C10 H10C . . 109.5 ?
    C5 C11 C12 . . 113.62(11) ?
    C5 C11 H11A . . 108.8 ?
    C12 C11 H11A . . 108.8 ?
    C5 C11 H11B . . 108.8 ?
    C12 C11 H11B . . 108.8 ?
    H11A C11 H11B . . 107.7 ?
    C11 C12 H12A . . 109.5 ?
    C11 C12 H12B . . 109.5 ?
    H12A C12 H12B . . 109.5 ?
    C11 C12 H12C . . 109.5 ?
    H12A C12 H12C . . 109.5 ?
    H12B C12 H12C . . 109.5 ?
    N1 C13 C2 . . 106.75(10) ?
    N1 C13 H13A . . 110.4 ?
    C2 C13 H13A . . 110.4 ?
    N1 C13 H13B . . 110.4 ?
    C2 C13 H13B . . 110.4 ?
    H13A C13 H13B . . 108.6 ?
    N2 C14 N1 . . 115.60(11) ?
    N2 C14 C15 . . 122.67(12) ?
    N1 C14 C15 . . 121.72(12) ?
    C16 C15 C14 . . 119.04(13) ?
    C16 C15 H15 . . 120.5 ?
    C14 C15 H15 . . 120.5 ?
    C15 C16 C17 . . 118.19(12) ?
    C15 C16 C19 . . 120.87(13) ?
    C17 C16 C19 . . 120.93(13) ?
    C18 C17 C16 . . 119.44(12) ?
    C18 C17 H17 . . 120.3 ?
    C16 C17 H17 . . 120.3 ?
    N2 C18 C17 . . 122.67(13) ?
    N2 C18 C20 . . 115.89(12) ?
    C17 C18 C20 . . 121.45(12) ?
    C16 C19 H19A . . 109.5 ?
    C16 C19 H19B . . 109.5 ?
    H19A C19 H19B . . 109.5 ?
    C16 C19 H19C . . 109.5 ?
    H19A C19 H19C . . 109.5 ?
    H19B C19 H19C . . 109.5 ?
    C18 C20 H20A . . 109.5 ?
    C18 C20 H20B . . 109.5 ?
    H20A C20 H20B . . 109.5 ?
    C18 C20 H20C . . 109.5 ?
    H20A C20 H20C . . 109.5 ?
    H20B C20 H20C . . 109.5 ?
    N3 C21 C4 . . 109.97(10) ?
    N3 C21 H21A . . 109.7 ?
    C4 C21 H21A . . 109.7 ?
    N3 C21 H21B . . 109.7 ?
    C4 C21 H21B . . 109.7 ?
    H21A C21 H21B . . 108.2 ?
    N4 C22 N3 . . 118.97(12) ?
    N4 C22 C23 . . 122.97(12) ?
    N3 C22 C23 . . 118.03(12) ?
    C24 C23 C22 . . 119.43(13) ?
    C24 C23 H23 . . 120.3 ?
    C22 C23 H23 . . 120.3 ?
    C23 C24 C25 . . 117.79(13) ?
    C23 C24 C27 . . 121.36(13) ?
    C25 C24 C27 . . 120.85(13) ?
    C26 C25 C24 . . 119.63(12) ?
    C26 C25 H25 . . 120.2 ?
    C24 C25 H25 . . 120.2 ?
    N4 C26 C25 . . 123.26(12) ?
    N4 C26 C28 . . 115.73(12) ?
    C25 C26 C28 . . 121.01(12) ?
    C24 C27 H27A . . 109.5 ?
    C24 C27 H27B . . 109.5 ?
    H27A C27 H27B . . 109.5 ?
    C24 C27 H27C . . 109.5 ?
    H27A C27 H27C . . 109.5 ?
    H27B C27 H27C . . 109.5 ?
    C26 C28 H28A . . 109.5 ?
    C26 C28 H28B . . 109.5 ?
    H28A C28 H28B . . 109.5 ?
    C26 C28 H28C . . 109.5 ?
    H28A C28 H28C . . 109.5 ?
    H28B C28 H28C . . 109.5 ?
    N5 C29 C6 . . 108.41(10) ?
    N5 C29 H29A . . 110.0 ?
    C6 C29 H29A . . 110.0 ?
    N5 C29 H29B . . 110.0 ?
    C6 C29 H29B . . 110.0 ?
    H29A C29 H29B . . 108.4 ?
    N5 C30 C35 . . 106.05(10) ?
    N5 C30 C31 . . 110.47(11) ?
    C35 C30 C31 . . 109.58(11) ?
    N5 C30 C34 . . 116.39(11) ?
    C35 C30 C34 . . 109.43(11) ?
    C31 C30 C34 . . 104.86(10) ?
    C32 C31 C30 . . 106.29(11) ?
    C32 C31 H31A . . 110.5 ?
    C30 C31 H31A . . 110.5 ?
    C32 C31 H31B . . 110.5 ?
    C30 C31 H31B . . 110.5 ?
    H31A C31 H31B . . 108.7 ?
    C33 C32 C31 . . 104.00(12) ?
    C33 C32 H32A . . 111.0 ?
    C31 C32 H32A . . 111.0 ?
    C33 C32 H32B . . 111.0 ?
    C31 C32 H32B . . 111.0 ?
    H32A C32 H32B . . 109.0 ?
    C32 C33 C34 . . 103.01(12) ?
    C32 C33 H33A . . 111.2 ?
    C34 C33 H33A . . 111.2 ?
    C32 C33 H33B . . 111.2 ?
    C34 C33 H33B . . 111.2 ?
    H33A C33 H33B . . 109.1 ?
    C33 C34 C30 . . 104.58(11) ?
    C33 C34 H34A . . 110.8 ?
    C30 C34 H34A . . 110.8 ?
    C33 C34 H34B . . 110.8 ?
    C30 C34 H34B . . 110.8 ?
    H34A C34 H34B . . 108.9 ?
    O1 C35 C30 . . 113.25(11) ?
    O1 C35 H35A . . 108.9 ?
    C30 C35 H35A . . 108.9 ?
    O1 C35 H35B . . 108.9 ?
    C30 C35 H35B . . 108.9 ?
    H35A C35 H35B . . 107.7 ?
    H1W O1W H2W . . 107.2(18) ?
loop_
    _geom_torsion_atom_site_label_1
    _geom_torsion_atom_site_label_2
    _geom_torsion_atom_site_label_3
    _geom_torsion_atom_site_label_4
    _geom_torsion_site_symmetry_1
    _geom_torsion_site_symmetry_2
    _geom_torsion_site_symmetry_3
    _geom_torsion_site_symmetry_4
    _geom_torsion
    _geom_torsion_publ_flag
    C6 C1 C2 C3 . . . . 3.01(18) ?
    C7 C1 C2 C3 . . . . -176.05(11) ?
    C6 C1 C2 C13 . . . . -169.44(11) ?
    C7 C1 C2 C13 . . . . 11.50(17) ?
    C1 C2 C3 C4 . . . . 1.77(18) ?
    C13 C2 C3 C4 . . . . 174.02(11) ?
    C1 C2 C3 C9 . . . . -176.97(11) ?
    C13 C2 C3 C9 . . . . -4.72(18) ?
    C2 C3 C4 C5 . . . . -5.90(18) ?
    C9 C3 C4 C5 . . . . 172.84(11) ?
    C2 C3 C4 C21 . . . . 178.94(11) ?
    C9 C3 C4 C21 . . . . -2.32(18) ?
    C3 C4 C5 C6 . . . . 5.22(18) ?
    C21 C4 C5 C6 . . . . -179.67(11) ?
    C3 C4 C5 C11 . . . . -173.26(11) ?
    C21 C4 C5 C11 . . . . 1.85(18) ?
    C2 C1 C6 C5 . . . . -3.71(18) ?
    C7 C1 C6 C5 . . . . 175.34(11) ?
    C2 C1 C6 C29 . . . . 171.98(11) ?
    C7 C1 C6 C29 . . . . -8.97(17) ?
    C4 C5 C6 C1 . . . . -0.36(18) ?
    C11 C5 C6 C1 . . . . 178.12(11) ?
    C4 C5 C6 C29 . . . . -175.88(11) ?
    C11 C5 C6 C29 . . . . 2.60(18) ?
    C6 C1 C7 C8 . . . . -93.07(14) ?
    C2 C1 C7 C8 . . . . 85.97(14) ?
    C2 C3 C9 C10 . . . . -88.30(15) ?
    C4 C3 C9 C10 . . . . 92.98(15) ?
    C4 C5 C11 C12 . . . . -94.72(14) ?
    C6 C5 C11 C12 . . . . 86.81(15) ?
    C14 N1 C13 C2 . . . . -148.51(12) ?
    C3 C2 C13 N1 . . . . -95.00(13) ?
    C1 C2 C13 N1 . . . . 77.45(14) ?
    C18 N2 C14 N1 . . . . 177.18(11) ?
    C18 N2 C14 C15 . . . . -2.14(18) ?
    C13 N1 C14 N2 . . . . 154.81(12) ?
    C13 N1 C14 C15 . . . . -25.87(18) ?
    N2 C14 C15 C16 . . . . 0.36(19) ?
    N1 C14 C15 C16 . . . . -178.91(12) ?
    C14 C15 C16 C17 . . . . 1.31(19) ?
    C14 C15 C16 C19 . . . . -177.57(14) ?
    C15 C16 C17 C18 . . . . -1.2(2) ?
    C19 C16 C17 C18 . . . . 177.68(14) ?
    C14 N2 C18 C17 . . . . 2.26(18) ?
    C14 N2 C18 C20 . . . . -177.50(11) ?
    C16 C17 C18 N2 . . . . -0.6(2) ?
    C16 C17 C18 C20 . . . . 179.14(13) ?
    C22 N3 C21 C4 . . . . -139.10(13) ?
    C5 C4 C21 N3 . . . . -84.62(14) ?
    C3 C4 C21 N3 . . . . 90.57(14) ?
    C26 N4 C22 N3 . . . . -178.80(11) ?
    C26 N4 C22 C23 . . . . -0.68(18) ?
    C21 N3 C22 N4 . . . . -0.42(19) ?
    C21 N3 C22 C23 . . . . -178.64(12) ?
    N4 C22 C23 C24 . . . . -0.8(2) ?
    N3 C22 C23 C24 . . . . 177.36(12) ?
    C22 C23 C24 C25 . . . . 1.3(2) ?
    C22 C23 C24 C27 . . . . -178.42(14) ?
    C23 C24 C25 C26 . . . . -0.4(2) ?
    C27 C24 C25 C26 . . . . 179.31(14) ?
    C22 N4 C26 C25 . . . . 1.63(19) ?
    C22 N4 C26 C28 . . . . -178.68(12) ?
    C24 C25 C26 N4 . . . . -1.1(2) ?
    C24 C25 C26 C28 . . . . 179.23(13) ?
    C30 N5 C29 C6 . . . . 168.54(10) ?
    C1 C6 C29 N5 . . . . -74.81(14) ?
    C5 C6 C29 N5 . . . . 100.80(13) ?
    C29 N5 C30 C35 . . . . -170.13(10) ?
    C29 N5 C30 C31 . . . . 71.21(14) ?
    C29 N5 C30 C34 . . . . -48.19(15) ?
    N5 C30 C31 C32 . . . . -122.98(12) ?
    C35 C30 C31 C32 . . . . 120.53(13) ?
    C34 C30 C31 C32 . . . . 3.17(15) ?
    C30 C31 C32 C33 . . . . -27.13(16) ?
    C31 C32 C33 C34 . . . . 40.92(15) ?
    C32 C33 C34 C30 . . . . -38.95(15) ?
    N5 C30 C34 C33 . . . . 144.32(12) ?
    C35 C30 C34 C33 . . . . -95.53(13) ?
    C31 C30 C34 C33 . . . . 21.93(14) ?
    N5 C30 C35 O1 . . . . 67.44(13) ?
    C31 C30 C35 O1 . . . . -173.32(11) ?
    C34 C30 C35 O1 . . . . -58.86(14) ?
loop_
    _geom_hbond_atom_site_label_D
    _geom_hbond_atom_site_label_H
    _geom_hbond_atom_site_label_A
    _geom_hbond_site_symmetry_A
    _geom_hbond_distance_DH
    _geom_hbond_distance_HA
    _geom_hbond_distance_DA
    _geom_hbond_angle_DHA
    _geom_hbond_publ_flag
    O1W H2W N5 . 0.871(9) 1.933(10) 2.8018(14) 175(2) y
    O1W H1W N2 3_565 0.861(9) 2.034(10) 2.8780(15) 166.4(18) y
    O1 H1A O1W 3_565 0.874(9) 1.827(10) 2.6993(14) 175.6(19) y
    N5 H5 O1W 3_565 0.896(9) 2.519(11) 3.3302(14) 150.9(13) y
    N3 H3 O1 3_565 0.889(9) 2.053(10) 2.9115(15) 162.1(15) y
    N1 H1 O1W 3_565 0.885(9) 2.495(12) 3.2618(16) 145.3(14) y
    C32 H32B Cg1 3_555 0.99 2.69 3.666(2) 169 y
    C25 H25 Cg2 1_655 0.95 2.84 3.728(2) 156 y
_shelx_space_group_comment
;
The symmetry employed for this shelxl refinement is uniquely defined
by the following loop, which should always be used as a source of
symmetry information in preference to the above space-group names.
They are only intended as comments.
;
_shelx_estimated_absorpt_T_min     0.968
_shelx_estimated_absorpt_T_max     0.993
_shelx_hkl_file
;
   1   0   0   -0.06    0.01
   1   0   0   -0.07    0.02
  -1   0   0   -0.05    0.02
  -1   0   0   -0.07    0.01
  -2   0   0   43.90    1.46
  -2   0   0   41.52    1.41
   2   0   0   44.10    1.41
   3   0   0  483.10   15.49
   3   0   0  496.82   15.81
  -3   0   0  471.08   15.55
  -3   0   0  474.45   15.88
   4   0   0    0.16    0.14
   4   0   0    0.24    0.11
  -4   0   0    0.26    0.12
  -4   0   0    0.32    0.11
   5   0   0   73.70    2.51
  -5   0   0   74.66    2.50
  -5   0   0   70.76    2.41
  -6   0   0    5.74    0.31
   6   0   0    5.93    0.39
  -7   0   0    9.20    0.44
   7   0   0    9.26    0.52
   8   0   0    3.12    0.34
  -8   0   0    4.12    0.32
   9   0   0   42.65    1.71
  -9   0   0   47.18    1.60
  10   0   0    4.26    0.46
 -10   0   0    4.34    0.36
  11   0   0    0.18    0.33
 -11   0   0    0.51    0.20
 -11   0   0    0.69    0.24
 -12   0   0    3.82    0.35
  12   0   0    2.96    0.46
 -13   0   0    0.56    0.27
  13   0   0    0.00    0.40
 -14   0   0   -0.05    0.26
  14   0   0   -0.18    0.40
 -15   0   0    0.70    0.34
  15   0   0    1.10    0.51
  16   0   0    1.49    0.59
   0  -1   0    0.01    0.01
   0  -1   0    0.00    0.00
   0   1   0    0.01    0.01
   0   1   0    0.00    0.00
   1  -1   0   -0.04    0.03
  -1  -1   0    0.00    0.02
  -1  -1   0    0.01    0.03
  -1  -1   0    0.02    0.03
  -1  -1   0    0.04    0.03
   1   1   0    0.01    0.03
  -1   1   0   -0.05    0.03
  -1   1   0    0.00    0.02
   1   1   0    0.03    0.03
   1   1   0    0.03    0.03
   1   1   0   -0.01    0.04
   2  -1   0   28.25    1.06
  -2  -1   0   32.21    1.07
  -2   1   0   31.97    1.06
   2   1   0   31.22    1.03
   2   1   0   31.61    1.03
  -3  -1   0   69.16    2.32
  -3  -1   0   70.04    2.32
   3  -1   0   72.00    2.39
  -3  -1   0   70.55    2.39
   3   1   0   71.48    2.39
  -3   1   0   71.59    2.38
   3   1   0   71.02    2.32
  -4  -1   0   23.05    0.83
  -4  -1   0   23.34    0.82
   4  -1   0   23.88    0.88
  -4  -1   0   23.14    0.88
   4   1   0   24.31    0.89
  -4   1   0   24.42    0.87
   4   1   0   23.92    0.83
  -4   1   0   22.99    0.82
  -5  -1   0   25.53    0.93
  -5  -1   0   27.27    1.00
   5  -1   0   27.62    1.00
  -5  -1   0   26.25    0.93
  -5   1   0   26.15    0.93
   5   1   0   26.46    1.01
   5   1   0   26.67    0.93
  -5   1   0   26.76    0.99
  -6  -1   0    3.86    0.25
  -6  -1   0    3.46    0.25
   6  -1   0    3.38    0.29
   6   1   0    3.66    0.26
  -6   1   0    3.31    0.26
   6   1   0    3.83    0.33
  -7  -1   0    3.44    0.25
  -7  -1   0    3.70    0.26
   7  -1   0    3.09    0.30
   7   1   0    2.97    0.31
   7   1   0    3.63    0.27
  -7   1   0    3.75    0.28
   8  -1   0   17.03    0.79
  -8  -1   0   17.77    0.70
  -8  -1   0   18.20    0.71
   8   1   0   17.00    0.81
  -8   1   0   17.86    0.72
  -9  -1   0    7.28    0.41
   9  -1   0    6.46    0.52
  -9  -1   0    7.38    0.42
   9   1   0    6.70    0.53
  -9   1   0    7.55    0.43
  10  -1   0   14.00    0.78
 -10  -1   0   14.21    0.65
 -10  -1   0   15.10    0.65
  10   1   0   12.89    0.78
 -10   1   0   15.45    0.68
  11  -1   0    8.41    0.66
 -11  -1   0    9.54    0.52
 -11  -1   0    8.72    0.51
 -11   1   0    8.91    0.55
  11   1   0    7.51    0.66
 -11   1   0    9.30    0.54
  12  -1   0    0.51    0.37
 -12  -1   0    0.25    0.23
 -12   1   0   -0.09    0.28
  12   1   0   -0.01    0.38
  13  -1   0    0.43    0.43
 -13  -1   0    0.48    0.26
 -13   1   0   -0.08    0.25
  13   1   0    0.23    0.43
  14  -1   0    0.26    0.43
 -14  -1   0    0.63    0.28
 -14   1   0    0.09    0.27
  14   1   0    1.18    0.49
  15  -1   0   -0.42    0.48
  15   1   0   -0.65    0.46
 -15   1   0   -0.14    0.29
  16  -1   0   -0.66    0.50
  16   1   0    0.03    0.57
  -1  -2   0  154.94    4.96
   1  -2   0  151.46    4.83
  -1  -2   0  148.62    4.85
  -1   2   0  150.56    4.95
   1   2   0  146.16    4.65
   1   2   0  149.60    4.87
  -2  -2   0    1.01    0.11
   2  -2   0    0.87    0.13
  -2  -2   0    0.76    0.12
  -2  -2   0    1.01    0.12
  -2  -2   0    1.21    0.12
  -2   2   0    0.91    0.10
   2   2   0    0.64    0.11
  -2   2   0    1.04    0.12
   2   2   0    1.05    0.13
   2   2   0    0.65    0.14
   2   2   0    0.71    0.10
  -3  -2   0   10.11    0.40
  -3  -2   0   10.01    0.41
  -3  -2   0   10.96    0.45
   3  -2   0   10.16    0.45
   3   2   0    9.98    0.41
   3   2   0   10.32    0.47
  -3   2   0   10.50    0.43
  -4  -2   0    1.65    0.15
  -4  -2   0    1.18    0.17
   4  -2   0    1.45    0.20
  -4  -2   0    1.25    0.14
  -4   2   0    1.45    0.18
   4   2   0    1.30    0.16
   4   2   0    1.14    0.19
  -5  -2   0    1.28    0.15
   5  -2   0    0.71    0.19
  -5  -2   0    0.97    0.18
  -5  -2   0    1.32    0.18
   5   2   0    1.19    0.21
  -5   2   0    1.29    0.19
   5   2   0    0.88    0.16
  -5   2   0    0.73    0.14
   6  -2   0    1.83    0.25
  -6  -2   0    2.29    0.20
  -6  -2   0    2.42    0.20
  -6   2   0    2.02    0.20
   6   2   0    2.41    0.30
   6   2   0    2.12    0.21
  -7  -2   0   34.61    1.20
   7  -2   0   31.52    1.27
  -7  -2   0   33.95    1.19
   7   2   0   33.75    1.30
  -7   2   0   34.83    1.20
   7   2   0   33.35    1.19
  -8  -2   0   -0.05    0.17
   8  -2   0    0.35    0.23
  -8  -2   0    0.21    0.15
   8   2   0    0.35    0.18
   8   2   0    0.23    0.25
  -8   2   0    0.32    0.18
   9  -2   0    0.23    0.27
  -9  -2   0    0.39    0.19
  -9  -2   0    0.44    0.19
   9   2   0    0.16    0.27
  -9   2   0    0.35    0.21
  10  -2   0    0.35    0.32
 -10  -2   0    0.78    0.22
 -10  -2   0    0.58    0.23
  10   2   0    1.01    0.34
 -10   2   0    0.94    0.26
 -10   2   0    0.41    0.24
 -11  -2   0    0.42    0.22
 -11  -2   0    0.72    0.23
  11  -2   0    0.09    0.32
 -11   2   0   -0.34    0.23
 -11   2   0    0.14    0.22
  11   2   0    0.43    0.35
 -12  -2   0    6.49    0.46
  12  -2   0    5.83    0.60
 -12   2   0    5.80    0.47
  12   2   0    5.17    0.59
 -13  -2   0    0.02    0.24
  13  -2   0    0.24    0.41
  13   2   0    0.17    0.43
 -14  -2   0    1.54    0.30
  14  -2   0    1.67    0.49
 -14   2   0    1.27    0.34
  14   2   0    1.96    0.53
 -15  -2   0   -0.04    0.36
  15  -2   0    0.26    0.49
  15   2   0   -0.30    0.53
 -15   2   0   -0.30    0.28
  16  -2   0    0.07    0.53
 -16  -2   0   -0.22    0.36
  16   2   0    0.99    0.57
   0  -3   0   -0.10    0.08
   0  -3   0    0.01    0.09
   0   3   0   -0.04    0.09
   0   3   0   -0.05    0.10
   0   3   0    0.01    0.08
  -1  -3   0   51.60    1.67
  -1  -3   0   51.23    1.73
  -1  -3   0   53.10    1.79
   1  -3   0   53.73    1.78
   1  -3   0   53.02    1.71
   1   3   0   51.83    1.73
  -1   3   0   51.72    1.72
   1   3   0   53.11    1.79
  -1   3   0   53.29    1.78
   1   3   0   52.25    1.67
  -2  -3   0  583.70   18.48
  -2  -3   0  556.05   17.75
   2  -3   0  583.64   18.77
  -2  -3   0  560.53   18.52
  -2  -3   0  567.01   18.80
   2   3   0  572.76   18.37
  -2   3   0  572.27   18.85
   2   3   0  576.93   17.63
  -2   3   0  565.79   18.41
   2   3   0  575.12   18.80
  -3  -3   0   22.82    0.78
  -3  -3   0   22.50    0.80
   3  -3   0   23.14    0.84
  -3  -3   0   22.61    0.85
  -3  -3   0   22.61    0.80
   3   3   0   21.90    0.78
  -3   3   0   22.37    0.78
   3   3   0   22.00    0.80
   3   3   0   23.98    0.87
  -3   3   0   23.28    0.83
  -4  -3   0   18.15    0.66
  -4  -3   0   18.78    0.73
   4  -3   0   18.83    0.72
  -4  -3   0   17.62    0.67
   4   3   0   18.75    0.68
  -4   3   0   18.37    0.70
   4   3   0   18.27    0.75
  -4   3   0   17.48    0.65
   5  -3   0    1.02    0.22
  -5  -3   0    1.21    0.19
  -5  -3   0    0.98    0.15
   5   3   0    0.88    0.16
  -5   3   0    0.67    0.15
   5   3   0    0.27    0.20
  -6  -3   0   62.08    2.08
  -6  -3   0   61.36    2.03
   6  -3   0   63.18    2.17
  -6  -3   0   59.78    2.08
   6   3   0   58.47    2.18
   6   3   0   65.26    2.09
  -6   3   0   62.25    2.07
  -7  -3   0   10.85    0.48
  -7  -3   0   11.16    0.49
   7  -3   0   11.10    0.57
  -7   3   0   10.67    0.49
   7   3   0   10.73    0.49
  -7   3   0   10.29    0.48
   7   3   0   10.62    0.59
  -8  -3   0    0.22    0.15
  -8  -3   0    0.35    0.17
   8  -3   0    0.22    0.24
  -8   3   0    0.29    0.19
   8   3   0    0.35    0.26
  -8   3   0    0.07    0.18
   8   3   0    0.18    0.18
  -9  -3   0    0.66    0.19
   9  -3   0    0.60    0.27
  -9  -3   0    0.78    0.22
  -9   3   0    0.48    0.21
  -9   3   0    0.92    0.24
   9   3   0    0.29    0.31
 -10  -3   0   -0.05    0.19
  10  -3   0    0.13    0.29
 -10  -3   0   -0.11    0.19
 -10   3   0    0.06    0.22
  10   3   0    0.00    0.34
 -10   3   0    0.52    0.24
 -11  -3   0    7.75    0.48
  11  -3   0    7.36    0.61
 -11   3   0    7.88    0.51
 -11   3   0    8.34    0.52
  11   3   0    7.30    0.61
 -12  -3   0    7.44    0.56
  12  -3   0    7.13    0.64
 -12  -3   0    6.77    0.48
 -12   3   0    7.22    0.53
  12   3   0    6.35    0.63
 -13  -3   0    0.13    0.24
  13  -3   0    0.66    0.42
 -13  -3   0   -0.30    0.29
  13   3   0   -0.22    0.41
 -14  -3   0    1.03    0.29
  14  -3   0    1.68    0.49
 -14  -3   0    0.64    0.34
  14   3   0    1.30    0.53
 -15  -3   0   11.83    0.75
  15  -3   0    9.41    0.87
  15   3   0    8.87    0.84
  16  -3   0    1.31    0.57
 -16  -3   0    2.21    0.46
  16   3   0    1.75    0.60
   0  -4   0  167.51    5.15
   0  -4   0  153.11    5.27
   0   4   0  154.47    5.15
   0   4   0  159.81    4.96
   0   4   0  159.57    5.27
  -1  -4   0  126.10    3.96
   1  -4   0  120.58    4.21
  -1  -4   0  125.97    4.22
   1  -4   0  129.47    4.09
  -1  -4   0  125.64    4.11
   1   4   0  125.37    3.96
  -1   4   0  133.22    4.11
  -1   4   0  125.20    4.20
   1   4   0  127.53    4.12
  -2  -4   0   62.28    2.02
   2  -4   0   61.23    2.15
  -2  -4   0   65.34    2.17
   2  -4   0   63.70    2.06
  -2  -4   0   65.36    2.10
   2   4   0   62.70    2.02
  -2   4   0   63.80    2.08
   2   4   0   63.05    2.17
   2   4   0   62.60    2.10
  -2   4   0   62.96    2.15
  -3  -4   0   13.77    0.59
  -3  -4   0   14.16    0.54
  -3  -4   0   12.98    0.53
   3  -4   0   14.09    0.58
  -3  -4   0   14.13    0.55
   3   4   0   14.90    0.56
  -3   4   0   14.25    0.57
   3   4   0   14.24    0.54
   3   4   0   13.59    0.61
  -3   4   0   14.43    0.52
  -4  -4   0   75.20    2.36
  -4  -4   0   72.15    2.45
  -4  -4   0   74.85    2.45
   4  -4   0   73.48    2.51
  -4  -4   0   74.24    2.53
   4   4   0   72.76    2.44
  -4   4   0   74.17    2.50
  -4   4   0   72.44    2.42
   4   4   0   72.88    2.54
  -5  -4   0   18.40    0.70
  -5  -4   0   18.35    0.70
   5  -4   0   19.39    0.77
  -5  -4   0   18.56    0.71
   5   4   0   19.32    0.72
  -5   4   0   18.54    0.69
   5   4   0   18.81    0.81
   6  -4   0    1.26    0.24
  -6  -4   0    1.49    0.22
  -6  -4   0    1.40    0.19
  -6   4   0    1.37    0.19
   6   4   0    1.35    0.19
   6   4   0    1.48    0.28
  -7  -4   0    1.03    0.19
  -7  -4   0    1.00    0.21
   7  -4   0    0.68    0.23
  -7   4   0    0.79    0.18
   7   4   0    0.91    0.21
   7   4   0    0.94    0.30
  -8  -4   0    7.36    0.43
  -8  -4   0    6.91    0.41
   8  -4   0    5.88    0.49
  -8   4   0    6.92    0.42
  -8   4   0    7.03    0.40
   8   4   0    6.85    0.41
   8   4   0    6.91    0.55
  -9  -4   0    1.79    0.25
  -9  -4   0    2.34    0.31
  -9  -4   0    2.06    0.25
   9  -4   0    1.76    0.33
  -9   4   0    1.91    0.27
   9   4   0    1.72    0.39
  -9   4   0    1.73    0.26
 -10  -4   0   38.51    1.36
 -10  -4   0   39.54    1.38
  10  -4   0   34.30    1.48
 -10   4   0   39.00    1.38
 -10   4   0   35.98    1.36
  10   4   0   33.16    1.51
 -11  -4   0    0.10    0.26
 -11  -4   0    0.28    0.23
  11  -4   0    0.15    0.33
 -11   4   0   -0.08    0.25
  11   4   0    0.26    0.39
 -11   4   0    0.24    0.25
 -12  -4   0    5.22    0.41
  12  -4   0    5.10    0.57
 -12  -4   0    5.23    0.47
  12   4   0    5.03    0.60
 -12   4   0    5.13    0.44
  13  -4   0   10.03    0.82
 -13  -4   0   12.38    0.66
 -13  -4   0   12.69    0.72
  13   4   0   10.54    0.89
 -14  -4   0    8.82    0.59
 -14  -4   0    9.74    0.67
  14  -4   0    7.66    0.73
  14   4   0    9.45    0.85
 -15  -4   0    0.40    0.36
  15  -4   0    0.23    0.49
  15   4   0    0.17    0.51
 -16  -4   0    2.03    0.45
  16  -4   0    1.52    0.58
  16   4   0    1.29    0.63
   0  -5   0   -0.13    0.12
   0  -5   0   -0.06    0.14
   0   5   0   -0.07    0.10
   0   5   0   -0.01    0.16
   0   5   0   -0.23    0.14
  -1  -5   0    3.10    0.24
  -1  -5   0    2.84    0.23
   1  -5   0    3.17    0.25
   1  -5   0    2.84    0.20
  -1  -5   0    3.32    0.26
  -1  -5   0    3.41    0.24
   1   5   0    3.31    0.25
  -1   5   0    2.81    0.24
   1   5   0    3.04    0.22
  -1   5   0    2.68    0.23
   2  -5   0    0.17    0.10
   2  -5   0    0.27    0.17
  -2  -5   0    0.14    0.15
  -2  -5   0    0.07    0.15
  -2  -5   0    0.22    0.12
  -2   5   0    0.41    0.14
   2   5   0    0.07    0.19
   2   5   0    0.18    0.16
  -2   5   0    0.38    0.15
   2   5   0    0.46    0.15
   3  -5   0  163.45    5.58
  -3  -5   0  169.62    5.25
  -3  -5   0  170.50    5.45
  -3  -5   0  170.39    5.60
  -3   5   0  169.90    5.57
   3   5   0  166.89    5.25
  -3   5   0  167.84    5.43
   3   5   0  168.09    5.46
   3   5   0  161.68    5.60
  -4  -5   0    4.12    0.29
  -4  -5   0    4.19    0.30
   4  -5   0    4.45    0.32
  -4  -5   0    4.22    0.28
  -4   5   0    4.70    0.27
   4   5   0    4.18    0.35
   4   5   0    4.16    0.30
   4   5   0    4.14    0.30
  -5  -5   0    1.81    0.21
  -5  -5   0    2.14    0.23
   5  -5   0    1.58    0.25
  -5  -5   0    2.10    0.22
   5   5   0    1.62    0.29
  -5   5   0    1.61    0.19
   5   5   0    1.96    0.22
  -6  -5   0    6.66    0.36
  -6  -5   0    6.09    0.36
  -6  -5   0    6.31    0.37
   6  -5   0    5.30    0.42
   6   5   0    5.98    0.38
  -6   5   0    5.73    0.34
   6   5   0    6.23    0.48
  -7  -5   0    1.95    0.22
   7  -5   0    1.63    0.28
  -7  -5   0    2.11    0.24
  -7  -5   0    2.43    0.27
   7   5   0    1.92    0.25
   7   5   0    1.96    0.34
  -7   5   0    1.80    0.22
   8  -5   0   13.05    0.71
  -8  -5   0   13.10    0.62
  -8  -5   0   13.66    0.60
  -8  -5   0   12.43    0.57
   8   5   0   13.35    0.75
   8   5   0   13.93    0.62
  -8   5   0   14.00    0.60
  -9  -5   0   25.91    0.98
  -9  -5   0   25.27    0.96
   9  -5   0   22.94    1.07
   9   5   0   23.36    1.12
  -9   5   0   24.80    0.98
  -9   5   0   24.78    0.96
  10  -5   0   26.32    1.19
 -10  -5   0   28.44    1.09
 -10  -5   0   28.37    1.07
 -10   5   0   28.37    1.10
  10   5   0   25.05    1.23
 -10   5   0   27.63    1.07
 -11  -5   0    1.32    0.32
 -11  -5   0    0.99    0.24
  11  -5   0    0.54    0.35
  11   5   0    1.05    0.42
 -11   5   0    0.95    0.28
 -11   5   0    0.64    0.27
 -12  -5   0    2.80    0.39
  12  -5   0    1.89    0.42
 -12  -5   0    2.19    0.31
  12   5   0    2.44    0.54
 -12   5   0    2.65    0.35
 -13  -5   0   15.81    0.80
 -13  -5   0   15.00    0.73
  13  -5   0   14.15    0.93
  13   5   0   12.97    0.99
 -14  -5   0   -0.02    0.33
  14  -5   0   -0.19    0.43
 -14  -5   0   -0.35    0.25
  14   5   0   -0.46    0.49
 -15  -5   0    3.80    0.51
  15  -5   0    3.00    0.58
  15   5   0    4.17    0.72
  16  -5   0    0.15    0.54
 -16  -5   0   -0.05    0.39
  16   5   0   -0.15    0.57
   0  -6   0   22.18    0.75
   0  -6   0   19.69    0.80
   0   6   0   20.52    0.76
   0   6   0   20.63    0.77
  -1  -6   0    1.58    0.20
   1  -6   0    1.53    0.16
   1  -6   0    1.26    0.21
  -1  -6   0    1.61    0.19
  -1  -6   0    1.25    0.18
   1   6   0    1.79    0.22
  -1   6   0    1.23    0.15
   1   6   0    1.64    0.21
  -1   6   0    1.64    0.19
  -2  -6   0   76.49    2.45
  -2  -6   0   76.67    2.62
   2  -6   0   77.72    2.49
   2  -6   0   73.31    2.60
  -2  -6   0   76.91    2.53
   2   6   0   74.91    2.44
  -2   6   0   78.63    2.52
   2   6   0   75.40    2.54
   3  -6   0    2.10    0.26
  -3  -6   0    2.41    0.25
  -3  -6   0    3.09    0.26
  -3  -6   0    2.23    0.21
   3   6   0    2.64    0.31
   3   6   0    2.57    0.25
   3   6   0    2.61    0.25
  -3   6   0    3.12    0.23
  -4  -6   0   42.34    1.41
  -4  -6   0   42.20    1.46
   4  -6   0   42.52    1.51
   4   6   0   41.46    1.55
   4   6   0   41.49    1.46
  -4   6   0   41.72    1.43
  -5  -6   0   48.40    1.64
  -5  -6   0   50.31    1.69
  -5  -6   0   50.07    1.70
   5  -6   0   47.27    1.75
   5   6   0   48.56    1.79
   5   6   0   48.92    1.70
  -5   6   0   49.40    1.67
   6  -6   0    1.10    0.24
  -6  -6   0    1.53    0.21
  -6  -6   0    1.71    0.24
  -6  -6   0    1.66    0.22
   6   6   0    1.29    0.31
   6   6   0    1.33    0.23
  -6   6   0    1.34    0.20
  -7  -6   0   32.35    1.17
  -7  -6   0   31.75    1.17
  -7  -6   0   31.44    1.15
   7  -6   0   30.62    1.25
   7   6   0   32.21    1.18
   7   6   0   31.87    1.30
  -7   6   0   32.15    1.15
  -8  -6   0   12.34    0.60
   8  -6   0   12.63    0.70
  -8  -6   0   13.00    0.62
  -8  -6   0   13.83    0.61
   8   6   0   13.40    0.62
   8   6   0   12.54    0.76
  -8   6   0   12.25    0.57
  -9  -6   0    4.90    0.38
  -9  -6   0    3.84    0.34
   9  -6   0    3.11    0.41
  -9  -6   0    4.98    0.42
   9   6   0    3.98    0.37
   9   6   0    3.89    0.47
  -9   6   0    4.44    0.35
 -10  -6   0    1.36    0.27
  10  -6   0    0.23    0.33
 -10  -6   0    1.51    0.31
 -10   6   0    1.29    0.26
  10   6   0    1.07    0.40
 -10   6   0    1.18    0.29
 -11  -6   0    0.10    0.22
  11  -6   0   -0.63    0.33
 -11  -6   0    0.21    0.26
 -11   6   0   -0.18    0.25
 -11   6   0    0.29    0.25
  11   6   0    0.03    0.39
 -12  -6   0   12.11    0.68
  12  -6   0    9.40    0.77
 -12  -6   0   12.23    0.64
 -12   6   0   11.30    0.65
  12   6   0   10.39    0.82
  13  -6   0    0.26    0.40
 -13  -6   0    0.21    0.31
 -13  -6   0    0.98    0.29
  13   6   0    0.07    0.45
  14  -6   0    0.07    0.44
 -14  -6   0   -0.19    0.31
  14   6   0    0.40    0.52
  15  -6   0   -0.03    0.47
 -15  -6   0    0.20    0.35
  15   6   0    0.91    0.56
 -16  -6   0    0.68    0.38
  16  -6   0   -0.11    0.53
  16   6   0   -0.71    0.55
   0  -7   0   -0.23    0.13
   0  -7   0    0.18    0.15
   0   7   0   -0.31    0.19
   0   7   0    0.02    0.16
  -1  -7   0   11.39    0.48
   1  -7   0   10.95    0.54
  -1  -7   0   11.73    0.54
  -1  -7   0   11.47    0.54
   1  -7   0   11.73    0.45
  -1   7   0   11.86    0.49
   1   7   0   11.07    0.50
   1   7   0   10.66    0.51
  -2  -7   0    4.89    0.36
   2  -7   0    3.94    0.22
  -2  -7   0    3.79    0.30
  -2  -7   0    3.29    0.27
  -2  -7   0    4.17    0.32
   2  -7   0    3.71    0.29
  -2   7   0    3.75    0.27
   2   7   0    4.14    0.30
  -3  -7   0   28.09    0.99
   3  -7   0   26.07    1.06
  -3  -7   0   29.04    1.00
   3   7   0   27.16    1.10
   3   7   0   27.53    1.02
  -3   7   0   28.10    1.00
  -4  -7   0   87.05    2.85
  -4  -7   0   85.24    2.75
   4  -7   0   83.64    2.93
   4   7   0   86.60    2.97
  -4   7   0   84.98    2.83
   4   7   0   84.75    2.86
  -5  -7   0   23.93    0.89
   5  -7   0   22.48    0.94
  -5  -7   0   23.40    0.88
   5   7   0   23.99    0.91
   5   7   0   22.39    1.00
  -5   7   0   23.67    0.86
  -6  -7   0    4.33    0.34
  -6  -7   0    4.20    0.32
  -6  -7   0    2.88    0.26
   6  -7   0    3.16    0.35
  -6   7   0    3.58    0.28
   6   7   0    3.15    0.29
   6   7   0    3.31    0.42
  -7  -7   0    0.61    0.21
   7  -7   0   -0.45    0.25
  -7  -7   0    0.41    0.21
  -7  -7   0    0.40    0.19
   7   7   0    0.61    0.24
  -7   7   0    0.32    0.18
   7   7   0    0.15    0.29
   8  -7   0    6.51    0.54
  -8  -7   0    7.08    0.47
  -8  -7   0    7.67    0.47
  -8  -7   0    7.14    0.44
   8   7   0    7.03    0.48
  -8   7   0    6.83    0.44
   8   7   0    6.70    0.56
  -9  -7   0    0.48    0.26
   9  -7   0    0.58    0.34
  -9  -7   0    0.43    0.24
  -9   7   0    0.30    0.22
   9   7   0   -0.25    0.36
   9   7   0    0.00    0.26
 -10  -7   0   24.68    0.97
 -10  -7   0   23.60    0.96
  10  -7   0   19.50    1.06
 -10   7   0   23.81    0.97
 -10   7   0   22.70    0.94
  10   7   0   21.99    1.14
 -11  -7   0    1.16    0.28
 -11  -7   0    1.21    0.32
  11  -7   0    0.46    0.36
  11   7   0    1.47    0.48
 -11   7   0    1.02    0.28
 -11   7   0    1.14    0.31
  12  -7   0    4.97    0.57
 -12  -7   0    6.04    0.51
 -12  -7   0    4.99    0.42
  12   7   0    5.05    0.66
 -12   7   0    4.10    0.43
  13  -7   0    4.09    0.56
 -13  -7   0    3.33    0.44
 -13  -7   0    3.27    0.38
  13   7   0    3.21    0.60
 -14  -7   0    5.07    0.52
  14  -7   0    5.78    0.65
  14   7   0    5.66    0.73
 -15  -7   0    0.21    0.35
  15  -7   0    0.70    0.53
  15   7   0    0.12    0.61
   0  -8   0  162.34    5.19
   0  -8   0  151.68    5.35
   0   8   0  164.32    5.22
  -1  -8   0    3.26    0.30
   1  -8   0    3.10    0.24
   1  -8   0    3.69    0.32
  -1  -8   0    3.42    0.30
  -1  -8   0    3.31    0.28
   1   8   0    3.19    0.28
  -1   8   0    3.53    0.28
  -2  -8   0    0.62    0.20
   2  -8   0    0.49    0.19
  -2  -8   0    0.44    0.20
  -2  -8   0    0.59    0.18
  -2   8   0    0.58    0.17
   2   8   0    0.78    0.20
  -3  -8   0    5.15    0.35
   3  -8   0    3.70    0.33
  -3  -8   0    3.96    0.31
   3   8   0    4.26    0.35
  -3   8   0    5.09    0.32
   4  -8   0    3.16    0.32
  -4  -8   0    4.15    0.33
  -4  -8   0    4.01    0.30
   4   8   0    3.18    0.37
  -4   8   0    4.06    0.29
   4   8   0    2.79    0.27
  -5  -8   0    8.00    0.45
   5  -8   0    7.55    0.50
  -5  -8   0    8.77    0.44
   5   8   0    7.77    0.47
   5   8   0    7.93    0.58
  -5   8   0    8.29    0.43
  -6  -8   0    0.28    0.17
  -6  -8   0    0.11    0.20
   6  -8   0    0.20    0.24
   6   8   0    0.16    0.22
   6   8   0   -0.19    0.30
  -6   8   0    0.16    0.18
  -7  -8   0   13.10    0.60
  -7  -8   0   12.92    0.61
  -7  -8   0   12.71    0.62
   7  -8   0   11.01    0.68
   7   8   0   11.70    0.76
  -7   8   0   12.58    0.58
   7   8   0   13.60    0.65
   8  -8   0   12.46    0.75
  -8  -8   0   14.69    0.67
  -8  -8   0   14.28    0.67
  -8  -8   0   13.49    0.68
   8   8   0   14.57    0.69
  -8   8   0   14.37    0.65
   8   8   0   13.68    0.84
  -9  -8   0    8.72    0.53
   9  -8   0    7.62    0.60
  -9  -8   0    7.36    0.52
   9   8   0    7.41    0.63
  -9   8   0    7.27    0.48
 -10  -8   0   11.78    0.64
 -10  -8   0   11.79    0.64
  10  -8   0   10.14    0.75
  10   8   0    9.73    0.81
 -10   8   0   10.81    0.60
 -11  -8   0   -0.03    0.25
 -11  -8   0   -0.26    0.25
  11  -8   0   -0.29    0.35
  11   8   0    0.01    0.45
 -11   8   0    0.19    0.25
 -12  -8   0   -0.16    0.27
 -12  -8   0   -0.19    0.26
  12  -8   0    0.03    0.38
  12   8   0   -0.22    0.45
 -12   8   0    0.18    0.27
  13  -8   0    0.86    0.45
 -13  -8   0    1.22    0.35
 -13  -8   0    1.12    0.32
  13   8   0    1.20    0.55
  14  -8   0   -0.01    0.44
 -14  -8   0    0.01    0.33
  14   8   0    0.39    0.56
  15  -8   0   -0.06    0.50
 -15  -8   0    0.71    0.36
  15   8   0   -0.31    0.56
   0  -9   0    0.17    0.19
   0  -9   0   -0.42    0.17
   0   9   0   -0.18    0.17
  -1  -9   0    0.02    0.19
   1  -9   0    0.28    0.23
  -1  -9   0    0.16    0.17
   1   9   0    0.01    0.19
  -1   9   0    0.09    0.17
  -2  -9   0   25.04    0.88
   2  -9   0   20.83    0.94
  -2  -9   0   23.07    0.95
   2   9   0   24.86    0.91
  -2   9   0   21.91    0.87
  -3  -9   0   31.97    1.24
  -3  -9   0   30.52    1.15
  -3  -9   0   33.24    1.16
   3  -9   0   31.17    1.23
   3   9   0   31.65    1.18
  -3   9   0   32.20    1.15
  -4  -9   0   27.15    1.02
  -4  -9   0   28.42    1.03
   4  -9   0   27.78    1.11
  -4   9   0   27.24    1.02
   4   9   0   27.07    1.06
  -5  -9   0    0.67    0.24
   5  -9   0    0.77    0.26
  -5  -9   0    1.12    0.23
   5   9   0    0.65    0.24
  -5   9   0    0.83    0.20
   5   9   0    0.63    0.33
   6  -9   0   -0.01    0.24
  -6  -9   0   -0.12    0.21
  -6  -9   0   -0.07    0.12
   6   9   0   -0.14    0.31
  -6   9   0    0.01    0.19
   6   9   0   -0.14    0.23
  -7  -9   0    2.69    0.33
  -7  -9   0    2.55    0.29
   7  -9   0    2.64    0.38
  -7   9   0    2.65    0.28
   7   9   0    2.63    0.33
   7   9   0    3.29    0.48
  -8  -9   0    6.55    0.48
   8  -9   0    5.26    0.49
   8   9   0    5.83    0.60
  -8   9   0    5.81    0.43
   9  -9   0   13.80    0.83
  -9  -9   0   15.91    0.73
  -9   9   0   15.20    0.70
   9   9   0   13.82    0.93
 -10  -9   0   32.17    1.25
  10  -9   0   28.49    1.37
 -10  -9   0   32.68    1.24
 -10   9   0   33.33    1.24
  10   9   0   29.63    1.45
  11  -9   0    0.16    0.39
 -11  -9   0   -0.06    0.26
 -11  -9   0    0.37    0.27
 -11   9   0    0.18    0.26
  11   9   0   -0.02    0.45
 -12  -9   0    0.37    0.30
  12  -9   0    0.35    0.41
 -12  -9   0   -0.06    0.28
  12   9   0   -0.03    0.48
 -13  -9   0    0.06    0.30
  13  -9   0    0.20    0.42
 -13  -9   0    0.13    0.30
  13   9   0    0.28    0.52
  14  -9   0    5.30    0.63
 -14  -9   0    4.69    0.51
  14   9   0    3.00    0.70
  15  -9   0    0.05    0.49
 -15  -9   0   -0.12    0.33
  15   9   0   -0.49    0.59
   0 -10   0   18.66    0.82
   0  10   0   18.43    0.77
   1 -10   0   24.79    1.04
  -1 -10   0   24.84    1.03
   1  10   0   25.48    0.98
  -1  10   0   25.24    0.97
   2 -10   0   31.93    1.25
  -2 -10   0   30.22    1.25
   2  10   0   31.79    1.19
  -2  10   0   33.04    1.17
  -3 -10   0   16.47    0.69
  -3 -10   0   15.83    0.77
   3 -10   0   15.53    0.76
  -3 -10   0   15.17    0.69
  -3  10   0   16.53    0.68
   3  10   0   16.14    0.72
  -4 -10   0    0.44    0.23
  -4 -10   0    0.21    0.25
   4 -10   0   -0.02    0.24
  -4 -10   0    0.16    0.18
   4  10   0   -0.08    0.22
  -4  10   0   -0.09    0.16
  -5 -10   0    0.08    0.22
   5 -10   0    0.33    0.27
  -5 -10   0    0.34    0.18
  -5  10   0   -0.16    0.17
   5  10   0    0.03    0.24
   6 -10   0    0.45    0.30
  -6 -10   0    0.34    0.24
  -6 -10   0    0.28    0.20
   6  10   0    0.26    0.35
   6  10   0    0.28    0.27
  -6  10   0    0.37    0.19
   7 -10   0   10.25    0.67
  -7 -10   0   11.05    0.59
  -7  10   0   10.13    0.55
   7  10   0   10.35    0.78
   8 -10   0    0.12    0.31
  -8 -10   0    0.45    0.25
   8  10   0    0.27    0.41
  -8  10   0    0.53    0.23
  -9 -10   0    1.66    0.31
   9 -10   0    1.42    0.39
  -9  10   0    1.31    0.28
   9  10   0    1.35    0.49
  10 -10   0    0.17    0.38
 -10 -10   0   -0.22    0.22
  10  10   0   -0.12    0.45
 -10  10   0   -0.03    0.22
 -11 -10   0   16.92    0.82
  11 -10   0   14.75    0.97
 -11  10   0   17.65    0.82
  11  10   0   16.32    1.09
  12 -10   0    2.41    0.51
 -12 -10   0    2.64    0.39
  12  10   0    2.29    0.59
 -13 -10   0    0.02    0.29
  13 -10   0    0.12    0.45
  13  10   0    0.02    0.54
  14 -10   0    0.80    0.49
 -14 -10   0   -0.10    0.32
  14  10   0   -0.45    0.56
   0 -11   0   -0.07    0.24
   0  11   0   -0.14    0.20
   1 -11   0   12.37    0.70
  -1 -11   0   13.20    0.68
   1  11   0   13.47    0.65
  -1  11   0   13.46    0.62
  -2 -11   0    1.17    0.27
   2 -11   0    1.26    0.30
  -2  11   0    1.89    0.28
   2  11   0    1.81    0.29
  -3 -11   0   15.67    0.80
   3 -11   0   16.13    0.80
   3  11   0   17.09    0.76
  -3  11   0   16.53    0.71
  -4 -11   0   11.97    0.61
   4 -11   0   11.72    0.68
  -4 -11   0   11.22    0.67
  -4  11   0   11.64    0.57
   4  11   0   11.61    0.63
  -5 -11   0    1.30    0.29
   5 -11   0    0.66    0.31
  -5 -11   0    0.67    0.29
  -5  11   0    0.91    0.22
   5  11   0    0.75    0.29
  -6 -11   0    9.88    0.57
   6 -11   0    9.61    0.65
  -6 -11   0    9.78    0.54
  -6  11   0   10.12    0.54
   7 -11   0   13.49    0.78
  -7 -11   0   13.55    0.68
   7  11   0   13.29    0.89
  -7  11   0   14.08    0.66
  -8 -11   0   15.65    0.76
   8 -11   0   15.99    0.88
   8  11   0   14.89    0.98
  -8  11   0   16.35    0.74
   9 -11   0    2.59    0.45
  -9 -11   0    3.84    0.42
   9  11   0    3.00    0.56
  -9  11   0    2.88    0.34
  10 -11   0    6.97    0.64
 -10 -11   0    7.91    0.55
  10  11   0    7.11    0.76
 -10  11   0    7.89    0.55
  11 -11   0   -0.16    0.42
 -11 -11   0    0.16    0.28
  11  11   0    0.17    0.48
  12 -11   0    1.14    0.47
 -12 -11   0    0.87    0.32
  12  11   0    0.08    0.53
  13 -11   0    1.05    0.51
 -13 -11   0    0.46    0.32
  13  11   0    1.06    0.62
 -14 -11   0    0.42    0.33
  14 -11   0    0.60    0.50
  14  11   0    0.66    0.66
   0 -12   0    2.78    0.39
   0  12   0    3.19    0.34
  -1 -12   0    8.06    0.59
   1 -12   0    6.83    0.55
  -1  12   0    5.86    0.45
   1  12   0    6.29    0.49
   2 -12   0    6.32    0.50
  -2 -12   0    6.36    0.52
   2  12   0    6.20    0.46
  -2  12   0    5.20    0.43
   3 -12   0    1.40    0.36
  -3 -12   0    1.85    0.35
  -3  12   0    2.22    0.28
   3  12   0    2.05    0.32
  -4 -12   0    1.79    0.33
  -4 -12   0    1.90    0.31
   4 -12   0    1.17    0.34
   4  12   0    2.17    0.35
  -4  12   0    1.67    0.28
   5 -12   0    4.62    0.47
  -5 -12   0    5.75    0.46
  -5 -12   0    6.84    0.57
  -5  12   0    5.11    0.41
  -6 -12   0    7.39    0.52
  -6 -12   0    4.72    0.47
   6 -12   0    4.77    0.50
  -6  12   0    5.78    0.44
   7 -12   0    4.77    0.50
  -7 -12   0    6.61    0.50
  -7  12   0    5.30    0.44
  -8 -12   0    3.86    0.42
   8 -12   0    2.71    0.45
  -8  12   0    4.00    0.38
  -9 -12   0    1.95    0.36
   9 -12   0    1.19    0.44
   9  12   0    1.38    0.51
  -9  12   0    1.99    0.31
  10 -12   0    0.68    0.44
 -10 -12   0    0.72    0.30
  10  12   0    0.22    0.51
 -11 -12   0    0.12    0.30
  11 -12   0    0.52    0.43
  11  12   0    0.36    0.53
 -12 -12   0    0.05    0.28
  12 -12   0    0.31    0.46
  12  12   0    1.60    0.63
 -13 -12   0    1.22    0.35
  13 -12   0    0.92    0.51
  13  12   0    0.19    0.57
   0 -13   0   -0.08    0.27
   0  13   0    0.01    0.24
  -1 -13   0   28.95    1.27
   1 -13   0   31.83    1.29
  -1  13   0   29.73    1.19
   1  13   0   31.60    1.22
   2 -13   0    2.06    0.39
  -2 -13   0    2.09    0.32
  -2  13   0    2.14    0.29
   2  13   0    2.42    0.35
   3 -13   0    0.29    0.32
  -3 -13   0    0.57    0.28
  -3  13   0    0.61    0.25
   3  13   0    0.75    0.30
  -4 -13   0   11.59    0.71
   4 -13   0   10.77    0.72
  -4  13   0   10.81    0.58
   5 -13   0   15.17    0.84
  -5 -13   0   14.67    0.74
  -5 -13   0   15.38    0.83
  -5  13   0   15.18    0.72
  -6 -13   0    1.82    0.34
  -6 -13   0    2.11    0.39
   6 -13   0    1.00    0.38
  -6  13   0    1.93    0.29
   7 -13   0   -0.07    0.37
  -7 -13   0    0.08    0.29
  -7 -13   0   -0.10    0.26
  -7  13   0   -0.04    0.21
  -8 -13   0   11.77    0.68
   8 -13   0   11.41    0.82
  -8  13   0   12.43    0.66
  -9 -13   0    1.86    0.35
   9 -13   0    2.42    0.50
 -10 -13   0    1.95    0.37
  10 -13   0    1.74    0.48
  11 -13   0    1.12    0.49
 -11 -13   0    1.20    0.35
  11  13   0    0.73    0.58
 -12 -13   0    0.25    0.32
  12 -13   0    0.23    0.49
  12  13   0   -0.57    0.54
 -13 -13   0    1.97    0.41
  13 -13   0    1.40    0.55
   0 -14   0    1.12    0.35
   0  14   0    1.27    0.30
   1 -14   0    4.65    0.47
  -1 -14   0    4.28    0.45
   1  14   0    5.73    0.46
  -1  14   0    5.59    0.47
  -2 -14   0    0.33    0.27
   2 -14   0    0.57    0.30
  -2  14   0    0.54    0.23
  -3 -14   0    1.79    0.37
   3 -14   0    1.09    0.38
  -3  14   0    1.80    0.31
   4 -14   0    4.73    0.50
  -4 -14   0    4.73    0.52
  -4  14   0    4.61    0.40
  -5 -14   0    7.18    0.59
   5 -14   0    5.05    0.52
  -5  14   0    5.50    0.46
   6 -14   0    7.31    0.60
  -6 -14   0    7.68    0.56
  -6 -14   0    7.79    0.61
  -6  14   0    7.13    0.53
  -7 -14   0    1.65    0.34
  -7 -14   0    2.36    0.44
   7 -14   0    1.05    0.41
  -7  14   0    1.64    0.29
  -8 -14   0   -0.23    0.29
  -8 -14   0    0.10    0.28
   8 -14   0    0.07    0.37
  -9 -14   0   -0.31    0.30
  -9 -14   0    0.14    0.28
   9 -14   0   -0.24    0.38
  10 -14   0   -0.03    0.43
 -10 -14   0   -0.18    0.29
 -11 -14   0    1.17    0.34
  11 -14   0    0.99    0.49
 -12 -14   0    3.80    0.49
  12 -14   0    3.54    0.63
   0 -15   0   -0.46    0.27
  -1 -15   0    3.10    0.43
   1 -15   0    3.28    0.47
  -2 -15   0    0.32    0.31
   2 -15   0   -0.42    0.29
  -2  15   0   -0.13    0.24
   3 -15   0   21.65    1.06
  -3 -15   0   19.52    1.01
  -3  15   0   20.79    0.93
   4 -15   0    4.11    0.52
  -4 -15   0    5.11    0.54
  -4  15   0    5.31    0.49
  -5 -15   0    2.21    0.45
   5 -15   0    0.91    0.38
  -6 -15   0   11.61    0.79
   6 -15   0   11.48    0.83
  -7 -15   0    8.30    0.61
   7 -15   0    7.04    0.68
  -7 -15   0    8.81    0.72
   8 -15   0    0.50    0.44
  -8 -15   0    0.08    0.35
  -8 -15   0    0.36    0.29
   9 -15   0    2.16    0.50
  -9 -15   0    1.62    0.43
  -9 -15   0    1.33    0.36
 -10 -15   0    2.97    0.51
  10 -15   0    2.84    0.56
 -10 -15   0    3.95    0.46
 -11 -15   0    1.21    0.44
  11 -15   0    1.84    0.56
 -11 -15   0    2.34    0.42
   0 -16   0    2.74    0.43
   1 -16   0    2.94    0.44
  -1 -16   0    4.03    0.50
   2 -16   0    0.87    0.36
  -2 -16   0    2.40    0.45
   3 -16   0    0.22    0.35
  -3 -16   0    0.75    0.35
   4 -16   0    0.85    0.42
  -4 -16   0    0.94    0.32
   5 -16   0    0.57    0.38
  -5 -16   0    0.45    0.35
  -6 -16   0    0.11    0.34
   6 -16   0    0.12    0.38
   7 -16   0    6.80    0.67
  -7 -16   0    7.57    0.65
  -8 -16   0    0.00    0.39
  -8 -16   0   -0.23    0.29
   8 -16   0    0.41    0.44
   9 -16   0    0.38    0.47
  -9 -16   0    0.93    0.44
  -9 -16   0    1.19    0.35
  10 -16   0    1.34    0.50
 -10 -16   0    0.69    0.36
 -10 -16   0    1.07    0.42
   0 -17   0   -0.05    0.30
  -1 -17   0    0.58    0.33
   1 -17   0    0.05    0.32
   2 -17   0    5.09    0.55
  -2 -17   0    7.03    0.70
   3 -17   0    7.72    0.70
  -3 -17   0    6.96    0.67
   4 -17   0    7.03    0.69
  -4 -17   0    9.45    0.80
  -5 -17   0    1.86    0.39
   5 -17   0    1.97    0.47
  -6 -17   0    1.64    0.43
   6 -17   0    0.76    0.42
  -7 -17   0    0.59    0.37
   7 -17   0    1.83    0.53
   8 -17   0    4.58    0.62
  -8 -17   0    4.35    0.62
  -9 -17   0    6.46    0.70
   9 -17   0    5.27    0.67
   0 -18   0    2.20    0.46
  -1 -18   0    0.01    0.36
   1 -18   0    0.34    0.39
  -2 -18   0    1.85    0.46
   2 -18   0    1.17    0.44
  -3 -18   0    4.60    0.54
   3 -18   0    5.42    0.64
  -4 -18   0    1.72    0.39
   4 -18   0    1.26    0.44
   5 -18   0    3.56    0.57
  -5 -18   0    2.92    0.49
   6 -18   0   -0.64    0.42
  -6 -18   0   -0.14    0.29
  -7 -18   0   -0.15    0.32
   7 -18   0    0.02    0.46
   8 -18   0   -0.13    0.49
  -8 -18   0    0.69    0.44
   0 -19   0    0.47    0.41
   1 -19   0   11.52    0.90
  -1 -19   0   10.55    0.86
  -2 -19   0    2.58    0.51
   2 -19   0    2.15    0.50
  -3 -19   0    0.12    0.34
   3 -19   0    0.82    0.47
  -4 -19   0    3.52    0.59
   4 -19   0    4.16    0.63
   5 -19   0    1.84    0.50
  -5 -19   0    1.81    0.45
   6 -19   0    0.85    0.52
  -6 -19   0    0.21    0.36
   0 -20   0   12.29    0.96
  -1 -20   0    0.95    0.43
   1 -20   0    0.26    0.44
  -2 -20   0    3.27    0.55
   2 -20   0    3.70    0.62
  -3 -20   0   21.61    1.26
   3 -20   0   24.72    1.34
  17   0  -1   -0.49    0.53
  16   0  -1   -0.77    0.50
  15   0  -1   -0.08    0.48
 -15   0   1    0.21    0.29
 -14   0   1   -0.53    0.26
  14   0  -1   -0.04    0.42
  13   0  -1   -0.71    0.37
 -13   0   1   -0.15    0.24
 -12   0   1   -0.02    0.23
 -12   0   1   -0.12    0.26
  12   0  -1   -0.08    0.35
  11   0  -1   -0.07    0.35
 -11   0   1   -0.16    0.24
 -11   0   1    0.14    0.23
 -11   0   1   -0.08    0.20
 -10   0   1    0.04    0.17
  10   0  -1   -0.34    0.30
 -10   0   1   -0.36    0.22
   9   0  -1   -0.15    0.25
  -9   0   1   -0.05    0.16
   8   0  -1    0.02    0.22
  -8   0   1   -0.19    0.15
   7   0  -1    0.24    0.22
  -7   0   1    0.13    0.15
   6   0  -1   -0.05    0.14
  -6   0   1    0.02    0.13
   6   0  -1   -0.20    0.17
  -5   0   1   -0.08    0.10
   5   0  -1   -0.01    0.13
  -5   0   1   -0.09    0.11
   5   0  -1    0.04    0.16
   4   0  -1    0.05    0.16
  -4   0   1   -0.07    0.11
  -4   0   1   -0.03    0.12
   4   0  -1   -0.20    0.12
  -3   0   1   -0.02    0.05
   3   0  -1   -0.01    0.11
   3   0  -1   -0.03    0.11
  -3   0   1    0.08    0.09
  -2   0   1   -0.02    0.06
  -2   0   1   -0.07    0.04
   2   0  -1   -0.09    0.06
   2   0  -1   -0.17    0.05
  -2   0   1   -0.10    0.06
   1   0  -1   -0.43    0.01
   1   0  -1   -0.43    0.01
  -1   0   1   -0.42    0.03
  -1   0   1   -0.45    0.02
   1   0  -1   -0.42    0.02
  -1   0   1   -0.44    0.02
   0   0   1   -0.01    0.00
   0   0   1    0.02    0.01
   0   0  -1    0.01    0.00
   1   0   1   -0.62    0.03
  -1   0  -1   -0.59    0.03
  -2   0  -1    0.00    0.08
  -2   0  -1   -0.11    0.05
   2   0   1   -0.06    0.08
  -3   0  -1   -0.27    0.11
   3   0   1   -0.29    0.12
  -3   0  -1   -0.32    0.10
  -4   0  -1   -0.07    0.11
   4   0   1   -0.04    0.14
  -4   0  -1   -0.20    0.09
  -5   0  -1   -0.14    0.11
   5   0   1    0.08    0.17
  -5   0  -1    0.14    0.12
  -6   0  -1   -0.03    0.13
   6   0   1   -0.03    0.18
  -7   0  -1    0.02    0.15
   7   0   1    0.06    0.22
  -8   0  -1   -0.09    0.17
   8   0   1   -0.02    0.24
   9   0   1    0.04    0.27
  -9   0  -1   -0.28    0.17
 -10   0  -1   -0.19    0.18
  10   0   1    0.06    0.29
 -10   0  -1   -0.09    0.19
  11   0   1    0.22    0.35
 -11   0  -1    0.00    0.18
 -11   0  -1    0.10    0.19
 -12   0  -1   -0.17    0.21
  12   0   1    0.25    0.37
 -13   0  -1   -0.33    0.23
  13   0   1    0.29    0.43
  14   0   1   -0.17    0.46
 -14   0  -1   -0.49    0.25
  15   0   1   -0.99    0.47
  16   0   1   -0.03    0.56
  17  -1  -1   -0.92    0.51
  17   1  -1   -0.48    0.56
  16  -1  -1    2.97    0.63
  16   1  -1    2.54    0.61
  15  -1  -1    0.30    0.51
 -15  -1   1   -0.09    0.29
 -15   1   1    0.20    0.31
  15   1  -1    0.11    0.47
  14  -1  -1    0.08    0.42
 -14  -1   1   -0.12    0.27
  14   1  -1    0.14    0.45
 -14   1   1    0.27    0.28
 -13  -1   1    2.46    0.33
  13  -1  -1    1.41    0.44
 -13   1   1    1.98    0.34
  13   1  -1    1.89    0.48
 -12  -1   1   25.28    1.03
  12  -1  -1   20.68    1.14
 -12  -1   1   26.34    1.01
  12   1  -1   24.80    1.18
 -12   1   1   23.74    1.01
 -11  -1   1   30.58    1.18
 -11  -1   1   32.05    1.18
  11  -1  -1   27.95    1.31
 -11   1   1   31.62    1.20
  11   1  -1   27.48    1.31
 -11   1   1   32.06    1.19
  10  -1  -1    2.56    0.40
 -10  -1   1    3.36    0.32
 -10  -1   1    2.90    0.30
 -10   1   1    2.66    0.30
 -10   1   1    3.58    0.33
  10   1  -1    2.84    0.43
  -9  -1   1   47.22    1.64
   9  -1  -1   42.79    1.74
  -9  -1   1   47.10    1.64
   9   1  -1   45.72    1.76
  -9   1   1   46.77    1.64
  -9   1   1   48.35    1.64
  -8  -1   1    0.36    0.17
  -8  -1   1    0.24    0.15
   8  -1  -1   -0.12    0.22
   8   1  -1    0.17    0.17
  -8   1   1    0.20    0.18
  -8   1   1    0.11    0.17
   8   1  -1   -0.24    0.24
   7  -1  -1   18.69    0.81
  -7  -1   1   18.11    0.72
  -7  -1   1   18.46    0.72
  -7   1   1   19.45    0.73
   7   1  -1   19.65    0.73
   7   1  -1   17.79    0.81
   6  -1  -1   15.64    0.69
  -6  -1   1   15.66    0.61
  -6  -1   1   16.44    0.62
   6   1  -1   15.81    0.70
  -6   1   1   15.00    0.61
   6   1  -1   15.85    0.62
  -5  -1   1   16.18    0.66
  -5  -1   1   16.11    0.61
   5  -1  -1   16.72    0.68
  -5   1   1   15.29    0.61
   5   1  -1   15.57    0.68
  -5   1   1   16.78    0.66
  -5   1   1   15.84    0.60
   5   1  -1   16.39    0.62
   4  -1  -1    5.26    0.34
  -4  -1   1    5.92    0.32
  -4  -1   1    5.60    0.29
  -4   1   1    5.60    0.28
  -4   1   1    5.90    0.33
   4   1  -1    5.77    0.35
   4   1  -1    5.82    0.30
  -4   1   1    5.37    0.29
  -3  -1   1   65.53    2.17
  -3  -1   1   57.61    2.15
   3  -1  -1   68.21    2.23
  -3  -1   1   65.08    2.23
   3   1  -1   68.47    2.16
   3   1  -1   68.28    2.23
  -3   1   1   63.73    2.15
  -3   1   1   70.02    2.23
  -3   1   1   65.13    2.16
  -2  -1   1  100.93    3.30
  -2  -1   1  104.03    3.39
   2  -1  -1  101.08    3.30
   2   1  -1   99.47    3.32
  -2   1   1  104.27    3.38
  -1  -1   1   -0.83    0.03
   1  -1  -1   -0.81    0.04
  -1  -1   1   -0.83    0.02
  -1  -1   1   -0.85    0.03
   1   1  -1   -0.85    0.02
   1   1  -1   -0.85    0.04
   1   1  -1   -0.86    0.03
   1   1  -1   -0.81    0.03
  -1   1   1   -0.86    0.04
   0  -1  -1   -0.36    0.02
   0  -1   1   -0.32    0.02
   0  -1   1   -0.38    0.02
   0  -1  -1   -0.36    0.01
   0  -1  -1   -0.35    0.02
   0   1   1   -0.34    0.03
   0   1  -1   -0.37    0.03
   0   1   1   -0.36    0.02
   0   1   1   -0.37    0.03
   1   1   1   14.62    0.50
   2  -1   1  152.86    4.88
  -2  -1  -1  149.58    4.80
  -2  -1  -1  143.83    4.78
  -2  -1  -1  143.79    4.89
   2   1   1  150.92    4.77
   2   1   1  144.08    4.89
   2   1   1  147.35    4.78
  -2   1  -1  150.63    4.87
  -3  -1  -1   17.35    0.62
   3  -1   1   18.29    0.67
  -3  -1  -1   17.59    0.63
  -3  -1  -1   18.24    0.68
   3   1   1   17.59    0.62
   3   1   1   17.56    0.68
  -3   1  -1   18.54    0.66
  -4  -1  -1   12.63    0.53
  -4  -1  -1   12.31    0.48
   4  -1   1   12.32    0.52
  -4  -1  -1   12.50    0.46
   4   1   1   12.97    0.47
   4   1   1   12.29    0.54
  -4   1  -1   13.14    0.52
  -4   1  -1   11.88    0.46
  -5  -1  -1   76.82    2.56
   5  -1   1   76.11    2.65
  -5  -1  -1   77.07    2.56
   5   1   1   76.66    2.66
  -5   1  -1   82.56    2.66
  -5   1  -1   75.49    2.55
   5   1   1   79.09    2.55
  -6  -1  -1    3.70    0.24
  -6  -1  -1    3.86    0.25
   6  -1   1    3.37    0.29
  -6   1  -1    3.74    0.26
   6   1   1    3.44    0.31
   7  -1   1    2.50    0.29
  -7  -1  -1    2.97    0.22
  -7  -1  -1    2.90    0.23
   7   1   1    2.44    0.29
  -7   1  -1    3.06    0.24
   8  -1   1   10.70    0.58
  -8  -1  -1   10.46    0.49
  -8  -1  -1   10.53    0.47
   8   1   1    9.99    0.60
  -8   1  -1   10.68    0.50
   9  -1   1   -0.07    0.26
  -9  -1  -1   -0.02    0.17
  -9  -1  -1    0.01    0.15
  -9   1  -1   -0.20    0.19
   9   1   1   -0.18    0.27
 -10  -1  -1    1.55    0.26
  10  -1   1    1.13    0.33
 -10  -1  -1    1.21    0.23
 -10   1  -1    1.64    0.26
  10   1   1    1.23    0.37
 -11  -1  -1    0.70    0.21
 -11  -1  -1    0.35    0.22
  11  -1   1    0.35    0.35
  11   1   1    0.09    0.34
 -11   1  -1    0.20    0.23
 -12  -1  -1   -0.47    0.20
  12  -1   1    0.23    0.37
 -12   1  -1   -0.17    0.23
  12   1   1    0.17    0.36
  13  -1   1    1.14    0.44
 -13  -1  -1    2.05    0.30
 -13   1  -1    1.84    0.30
  13   1   1    2.05    0.48
  14  -1   1   -0.24    0.45
  14   1   1   -0.05    0.46
 -14   1  -1    0.16    0.26
  15  -1   1   -0.07    0.48
  15   1   1   -1.16    0.45
  16  -1   1    0.00    0.54
  16   1   1   -0.43    0.57
  16  -2  -1    0.48    0.53
 -16  -2   1    1.51    0.43
  16   2  -1    1.42    0.59
 -16   2   1    0.77    0.37
 -15  -2   1    2.41    0.37
  15  -2  -1    2.27    0.54
 -15   2   1    1.88    0.39
  15   2  -1    2.31    0.57
  14  -2  -1    1.79    0.50
 -14  -2   1    1.69    0.34
  14   2  -1    2.21    0.55
 -13  -2   1    1.93    0.31
  13  -2  -1    1.47    0.48
  13   2  -1    1.88    0.50
  12  -2  -1    0.86    0.37
 -12  -2   1    0.76    0.26
 -12   2   1    0.86    0.31
  12   2  -1    1.22    0.44
 -11  -2   1    4.02    0.36
 -11  -2   1    5.11    0.39
  11  -2  -1    4.44    0.51
 -11   2   1    4.05    0.35
  11   2  -1    4.04    0.49
 -11   2   1    4.77    0.41
  10  -2  -1    2.38    0.40
 -10  -2   1    1.54    0.25
 -10  -2   1    2.29    0.27
 -10   2   1    2.19    0.28
 -10   2   1    2.47    0.30
  10   2  -1    2.34    0.40
  -9  -2   1    0.21    0.17
  -9  -2   1    0.21    0.18
   9  -2  -1    0.27    0.25
  -9   2   1   -0.12    0.21
  -9   2   1    0.33    0.21
   9   2  -1    0.21    0.27
  -8  -2   1    7.93    0.41
  -8  -2   1    7.44    0.41
   8  -2  -1    7.30    0.51
  -8   2   1    8.00    0.43
   8   2  -1    7.85    0.42
   8   2  -1    7.43    0.52
  -8   2   1    8.21    0.43
  -7  -2   1   14.36    0.60
  -7  -2   1   13.81    0.59
   7  -2  -1   14.49    0.69
  -7   2   1   14.50    0.61
   7   2  -1   14.48    0.70
  -7   2   1   15.56    0.62
   7   2  -1   15.64    0.61
   6  -2  -1   35.95    1.33
  -6  -2   1   35.88    1.25
   6   2  -1   37.32    1.35
  -6   2   1   35.91    1.25
  -6   2   1   34.06    1.24
   6   2  -1   35.61    1.25
   5  -2  -1    1.88    0.24
  -5  -2   1    1.88    0.18
  -5  -2   1    1.71    0.19
  -5   2   1    1.49    0.17
   5   2  -1    1.70    0.19
  -5   2   1    2.00    0.20
  -5   2   1    1.88    0.21
   5   2  -1    2.06    0.28
  -4  -2   1   58.41    1.91
  -4  -2   1   55.31    1.92
  -4  -2   1   58.48    1.99
   4  -2  -1   58.03    1.98
   4   2  -1   58.03    2.00
  -4   2   1   58.57    1.98
   4   2  -1   57.65    1.92
  -4   2   1   56.19    1.91
  -3  -2   1    5.85    0.29
  -3  -2   1    6.46    0.33
  -3  -2   1    5.53    0.28
   3  -2  -1    6.14    0.34
   3  -2  -1    6.40    0.28
  -3  -2   1    5.75    0.27
  -3   2   1    6.01    0.29
  -3   2   1    6.26    0.31
   3   2  -1    5.86    0.34
   3   2  -1    5.56    0.30
   2  -2  -1   70.66    2.34
  -2  -2   1   66.48    2.29
  -2  -2   1   68.17    2.18
  -2  -2   1   68.16    2.28
   2  -2  -1   70.91    2.28
  -2  -2   1   71.73    2.35
  -2   2   1   70.32    2.34
  -2   2   1   70.71    2.28
   2   2  -1   69.27    2.19
   2   2  -1   70.80    2.28
   2   2  -1   71.27    2.35
  -1  -2   1    8.74    0.31
   1  -2  -1    9.36    0.32
  -1  -2   1    9.53    0.34
  -1  -2   1    7.32    0.29
  -1   2   1    9.11    0.34
   1   2  -1    7.08    0.29
   1   2  -1    9.06    0.33
   0  -2  -1   -0.23    0.06
   0  -2  -1   -0.23    0.05
   0  -2   1   -0.21    0.04
   0  -2  -1   -0.22    0.06
   0   2   1   -0.17    0.06
   0   2   1   -0.13    0.08
   0   2   1   -0.21    0.05
  -1  -2  -1   22.79    0.77
   1  -2   1   19.33    0.74
   1   2   1   21.45    0.72
  -1   2  -1   22.79    0.75
   1   2   1   22.92    0.74
  -2  -2  -1   29.67    1.04
  -2  -2  -1   29.59    0.99
   2  -2   1   29.76    1.01
  -2  -2  -1   29.04    0.97
  -2  -2  -1   25.56    0.99
   2   2   1   29.71    0.97
   2   2   1   30.39    1.04
  -2   2  -1   29.85    1.01
   2   2   1   30.73    0.99
   2   2   1   28.91    0.98
  -3  -2  -1    3.49    0.26
  -3  -2  -1    3.56    0.22
  -3  -2  -1    3.60    0.21
  -3  -2  -1    3.38    0.25
   3  -2   1    3.73    0.26
   3   2   1    3.58    0.21
  -3   2  -1    3.60    0.23
   3   2   1    3.69    0.29
   3   2   1    3.44    0.22
  -4  -2  -1   28.72    1.05
  -4  -2  -1   29.25    0.99
  -4  -2  -1   27.72    0.97
   4  -2   1   28.13    1.03
   4   2   1   27.51    1.05
  -4   2  -1   28.66    1.02
   4   2   1   28.98    0.98
  -5  -2  -1   14.16    0.53
   5  -2   1   13.37    0.59
  -5  -2  -1   13.23    0.52
   5   2   1   13.09    0.61
   5   2   1   13.89    0.53
  -6  -2  -1    8.36    0.39
  -6  -2  -1    7.90    0.36
   6  -2   1    8.04    0.46
   6   2   1    8.49    0.38
   6   2   1    7.65    0.48
  -6   2  -1    8.29    0.38
  -7  -2  -1   15.47    0.61
   7  -2   1   14.89    0.70
  -7  -2  -1   15.73    0.64
   7   2   1   16.27    0.74
   7   2   1   15.80    0.61
  -7   2  -1   15.73    0.63
   8  -2   1   -0.25    0.21
  -8  -2  -1    0.09    0.14
  -8  -2  -1   -0.21    0.16
   8   2   1    0.05    0.25
  -8   2  -1   -0.23    0.17
   9  -2   1   18.26    0.86
  -9  -2  -1   18.59    0.73
  -9  -2  -1   18.32    0.76
  -9   2  -1   18.44    0.77
   9   2   1   17.80    0.88
  10  -2   1    0.42    0.32
 -10  -2  -1   -0.14    0.18
 -10  -2  -1    0.13    0.19
  10   2   1    0.09    0.32
 -10   2  -1   -0.11    0.22
  11  -2   1   -0.10    0.35
 -11  -2  -1    0.10    0.19
 -11  -2  -1    0.12    0.19
 -11   2  -1    0.31    0.23
  11   2   1    0.07    0.34
 -12  -2  -1    0.05    0.21
  12  -2   1   -0.10    0.37
  12   2   1    0.04    0.36
 -12   2  -1    0.14    0.28
 -13  -2  -1    1.40    0.27
  13  -2   1    1.05    0.45
  13   2   1    1.29    0.48
  14  -2   1   -0.36    0.47
 -14  -2  -1    0.45    0.36
  14   2   1    0.31    0.48
 -14   2  -1    0.06    0.28
 -15  -2  -1    2.09    0.46
  15  -2   1    1.45    0.56
  15   2   1    1.70    0.59
 -16  -2  -1    0.40    0.41
  16  -2   1   -0.69    0.50
  16   2   1    0.30    0.55
  16  -3  -1    2.56    0.61
 -16  -3   1    1.02    0.41
 -16   3   1    0.80    0.39
  16   3  -1    1.31    0.60
 -15  -3   1    0.91    0.31
 -15  -3   1    0.85    0.37
  15  -3  -1    0.71    0.52
  15   3  -1    0.32    0.52
 -14  -3   1    1.37    0.32
 -14  -3   1    1.96    0.39
  14  -3  -1    1.56    0.48
  14   3  -1    1.40    0.51
  13  -3  -1    8.38    0.71
 -13  -3   1   10.43    0.65
 -13  -3   1   10.46    0.60
  13   3  -1    8.16    0.73
 -12  -3   1    0.67    0.25
  12  -3  -1    0.73    0.37
  12   3  -1    1.24    0.43
 -12   3   1    0.68    0.29
 -11  -3   1   15.07    0.71
  11  -3  -1   14.69    0.84
 -11   3   1   16.03    0.74
  11   3  -1   15.15    0.89
 -11   3   1   15.99    0.73
 -10  -3   1   -0.09    0.20
 -10  -3   1    0.15    0.16
  10  -3  -1   -0.31    0.27
 -10   3   1   -0.14    0.23
 -10   3   1    0.12    0.23
  10   3  -1    0.06    0.31
   9  -3  -1    5.28    0.49
  -9  -3   1    5.36    0.38
   9   3  -1    4.83    0.47
  -9   3   1    5.79    0.40
   9   3  -1    5.50    0.40
  -9   3   1    5.05    0.39
   8  -3  -1    5.85    0.48
  -8  -3   1    6.42    0.38
  -8   3   1    6.70    0.40
   8   3  -1    6.59    0.51
  -8   3   1    6.02    0.40
   8   3  -1    8.06    0.43
  -7  -3   1    4.15    0.30
   7  -3  -1    3.86    0.34
   7   3  -1    4.53    0.32
   7   3  -1    4.14    0.37
  -7   3   1    4.47    0.32
  -7   3   1    4.17    0.31
  -6  -3   1   91.94    3.01
   6  -3  -1   87.69    3.11
  -6  -3   1   90.84    3.02
  -6   3   1   89.67    3.00
   6   3  -1   90.87    3.13
   6   3  -1   92.11    3.01
  -6   3   1   91.59    3.00
  -5  -3   1   55.72    1.97
  -5  -3   1   54.85    1.82
  -5  -3   1   56.36    1.89
  -5  -3   1   55.60    1.89
   5  -3  -1   54.78    1.96
   5   3  -1   58.98    1.99
  -5   3   1   55.22    1.88
   5   3  -1   57.00    1.89
  -4  -3   1    7.28    0.38
   4  -3  -1    6.64    0.38
  -4  -3   1    6.69    0.32
  -4  -3   1    6.39    0.33
  -4  -3   1    6.66    0.33
   4   3  -1    6.88    0.34
   4   3  -1    6.93    0.41
  -4   3   1    6.66    0.33
  -4   3   1    6.93    0.35
  -3  -3   1    5.12    0.27
   3  -3  -1    5.29    0.32
  -3  -3   1    5.20    0.29
   3  -3  -1    5.39    0.26
  -3  -3   1    5.31    0.31
  -3  -3   1    5.41    0.27
   3   3  -1    5.37    0.27
   3   3  -1    5.20    0.29
  -3   3   1    5.04    0.30
   3   3  -1    5.31    0.35
  -3   3   1    5.29    0.27
  -2  -3   1  114.17    3.69
  -2  -3   1  112.97    3.72
   2  -3  -1  113.47    3.79
   2  -3  -1  116.22    3.69
  -2  -3   1  114.34    3.79
  -2  -3   1  111.56    3.54
  -2   3   1  115.11    3.69
   2   3  -1  111.95    3.54
  -2   3   1  112.55    3.79
   2   3  -1  112.54    3.70
   2   3  -1  115.37    3.79
  -1  -3   1   23.15    0.78
   1  -3  -1   21.61    0.82
  -1  -3   1   22.61    0.76
  -1  -3   1   23.86    0.82
   1  -3  -1   23.16    0.79
   1   3  -1   22.64    0.75
   1   3  -1   22.42    0.82
  -1   3   1   23.22    0.82
   1   3  -1   22.86    0.78
  -1   3   1   22.39    0.79
   0  -3  -1  118.20    4.06
   0  -3  -1  123.03    3.97
   0  -3   1  119.78    4.05
   0  -3  -1  121.79    3.82
   0   3  -1  125.42    3.95
   0   3   1  126.39    3.97
   0   3   1  124.44    3.82
   0   3   1  120.78    4.06
  -1  -3  -1  578.28   18.14
  -1  -3  -1  554.73   18.39
  -1  -3  -1  553.53   17.43
   1  -3   1  558.28   18.42
  -1   3  -1  564.44   18.37
   1   3   1  551.38   17.34
   1   3   1  562.02   18.07
  -2  -3  -1   50.48    1.61
  -2  -3  -1   50.27    1.72
   2  -3   1   50.26    1.69
   2   3   1   48.18    1.60
   2   3   1   49.55    1.72
  -2   3  -1   49.29    1.69
   2   3   1   50.33    1.66
  -3  -3  -1  169.35    5.36
  -3  -3  -1  168.38    5.57
   3  -3   1  177.29    5.69
  -3  -3  -1  174.81    5.71
   3   3   1  171.08    5.71
  -3   3  -1  174.37    5.68
   3   3   1  168.37    5.36
   3   3   1  170.07    5.56
   4  -3   1    6.46    0.36
  -4  -3  -1    6.18    0.34
  -4  -3  -1    6.52    0.31
  -4  -3  -1    6.82    0.37
  -4  -3  -1    6.67    0.32
   4   3   1    6.97    0.41
   4   3   1    6.41    0.33
  -4   3  -1    6.54    0.34
   5  -3   1    0.06    0.17
  -5  -3  -1    0.33    0.14
  -5  -3  -1    0.27    0.16
  -5  -3  -1    0.38    0.13
   5   3   1    0.34    0.21
   5   3   1    0.39    0.15
  -6  -3  -1    6.81    0.34
   6  -3   1    6.94    0.43
  -6  -3  -1    6.90    0.36
  -6  -3  -1    6.05    0.38
   6   3   1    7.33    0.47
   6   3   1    6.82    0.35
   7  -3   1    1.09    0.23
  -7  -3  -1    1.47    0.23
  -7  -3  -1    1.09    0.17
  -7  -3  -1    1.64    0.22
   7   3   1    1.00    0.26
  -7   3  -1    0.88    0.18
   7   3   1    1.17    0.19
   8  -3   1    1.82    0.30
  -8  -3  -1    1.81    0.22
  -8  -3  -1    2.45    0.31
  -8  -3  -1    1.76    0.22
  -8   3  -1    1.73    0.24
   8   3   1    2.10    0.34
  -9  -3  -1    6.86    0.40
  -9  -3  -1    7.24    0.48
  -9  -3  -1    7.27    0.43
   9  -3   1    6.62    0.53
  -9   3  -1    6.88    0.44
   9   3   1    6.00    0.54
  10  -3   1   46.27    1.79
 -10  -3  -1   45.97    1.68
 -10  -3  -1   46.30    1.67
 -10  -3  -1   49.09    1.65
 -10   3  -1   48.07    1.67
  10   3   1   43.47    1.81
  11  -3   1    2.48    0.43
 -11  -3  -1    2.38    0.36
 -11  -3  -1    2.57    0.28
 -11   3  -1    2.04    0.31
  11   3   1    2.18    0.44
 -11   3  -1    2.39    0.32
 -12  -3  -1   10.09    0.53
  12  -3   1    8.96    0.70
 -12  -3  -1    8.70    0.62
 -12   3  -1    8.31    0.57
  12   3   1    9.01    0.77
 -13  -3  -1    7.99    0.52
 -13  -3  -1    7.59    0.61
  13  -3   1    6.53    0.64
  13   3   1    7.22    0.69
 -13   3  -1    6.96    0.59
 -14  -3  -1    2.26    0.42
  14  -3   1    2.91    0.55
  14   3   1    2.32    0.56
 -15  -3  -1    0.37    0.37
  15  -3   1    0.19    0.48
  15   3   1    0.15    0.50
 -16  -3  -1    0.44    0.41
  16  -3   1    0.80    0.57
  16   3   1    0.30    0.57
 -16  -4   1    1.56    0.42
  16  -4  -1    1.34    0.57
  16   4  -1    0.75    0.56
 -15  -4   1    0.60    0.32
 -15  -4   1    0.82    0.36
  15  -4  -1   -0.14    0.46
  15   4  -1    0.44    0.55
 -14  -4   1   20.57    0.92
 -14  -4   1   21.58    0.96
  14  -4  -1   17.53    1.09
  14   4  -1   17.73    1.15
 -13  -4   1    7.42    0.57
  13  -4  -1    5.81    0.63
 -13  -4   1    6.99    0.53
  13   4  -1    6.32    0.67
  12  -4  -1    3.04    0.46
 -12  -4   1    4.10    0.37
 -12  -4   1    4.14    0.42
 -12   4   1    3.45    0.39
  12   4  -1    2.97    0.51
 -11  -4   1   10.58    0.56
 -11  -4   1   10.17    0.59
  11  -4  -1    7.65    0.66
 -11   4   1    9.38    0.57
  11   4  -1    9.05    0.74
 -11   4   1    9.90    0.58
  10  -4  -1    0.25    0.33
 -10  -4   1    0.10    0.24
 -10  -4   1    0.36    0.15
 -10  -4   1    0.70    0.23
 -10   4   1    0.02    0.23
 -10   4   1    0.45    0.25
  10   4  -1    0.30    0.36
   9  -4  -1    2.56    0.37
  -9  -4   1    4.59    0.38
  -9  -4   1    4.17    0.30
  -9  -4   1    4.00    0.33
  -9   4   1    4.28    0.34
   9   4  -1    3.11    0.41
  -9   4   1    4.18    0.34
   9   4  -1    3.89    0.34
  -8  -4   1    0.76    0.17
  -8  -4   1    0.67    0.21
  -8  -4   1    0.81    0.19
   8  -4  -1    0.54    0.25
  -8   4   1    0.56    0.20
   8   4  -1    0.30    0.19
  -8   4   1    0.84    0.21
   8   4  -1    0.82    0.29
  -7  -4   1   11.02    0.50
   7  -4  -1   10.19    0.58
  -7  -4   1   10.44    0.49
  -7  -4   1   10.90    0.49
  -7   4   1   10.26    0.49
   7   4  -1   10.93    0.61
  -7   4   1   10.63    0.50
   7   4  -1   10.72    0.51
  -6  -4   1    8.25    0.40
  -6  -4   1    7.38    0.40
  -6  -4   1    8.29    0.40
   6  -4  -1    7.50    0.47
  -6   4   1    7.82    0.39
   6   4  -1    7.96    0.42
   6   4  -1    7.39    0.50
   5  -4  -1    0.69    0.21
  -5  -4   1    0.77    0.17
  -5  -4   1    0.76    0.17
  -5  -4   1    0.80    0.16
   5   4  -1    0.81    0.18
   5   4  -1    0.66    0.23
  -5   4   1    0.82    0.16
   4  -4  -1   88.62    3.09
  -4  -4   1   94.95    3.11
  -4  -4   1   90.61    2.89
  -4  -4   1   87.90    3.02
  -4  -4   1   90.63    3.01
  -4   4   1   90.82    3.00
  -4   4   1   95.12    3.09
   4   4  -1   89.29    3.11
   4   4  -1   93.24    3.01
  -3  -4   1   22.06    0.83
  -3  -4   1   22.34    0.77
  -3  -4   1   20.57    0.74
   3  -4  -1   20.73    0.82
   3  -4  -1   22.35    0.75
  -3  -4   1   21.11    0.79
   3   4  -1   22.11    0.79
   3   4  -1   21.57    0.75
   3   4  -1   20.90    0.84
  -3   4   1   21.36    0.77
  -3   4   1   21.86    0.81
  -2  -4   1    7.88    0.33
  -2  -4   1    7.38    0.33
  -2  -4   1    7.64    0.37
   2  -4  -1    8.16    0.33
  -2  -4   1    7.20    0.37
   2  -4  -1    7.76    0.40
   2   4  -1    7.86    0.41
  -2   4   1    8.04    0.35
   2   4  -1    7.44    0.33
  -2   4   1    7.06    0.39
   2   4  -1    7.26    0.36
  -1  -4   1   40.73    1.43
   1  -4  -1   40.88    1.43
   1  -4  -1   40.87    1.37
  -1  -4   1   42.09    1.37
   1   4  -1   40.40    1.37
  -1   4   1   41.43    1.38
  -1   4   1   41.32    1.43
   1   4  -1   40.93    1.33
   1   4  -1   40.84    1.43
   0  -4  -1  392.25   12.32
   0  -4   1  374.14   12.54
   0  -4   1  384.55   12.27
   0  -4  -1  375.80   12.55
   0   4   1  386.63   12.29
   0   4   1  384.43   11.81
   0   4  -1  374.50   12.27
  -1  -4  -1   86.83    2.80
  -1  -4  -1   89.17    2.90
  -1  -4  -1   87.89    2.98
  -1  -4  -1   86.90    2.98
   1  -4   1   88.26    2.96
   1   4   1   88.07    2.80
   1   4   1   90.33    2.91
  -1   4  -1   89.15    2.96
  -1   4  -1   91.34    2.88
   2  -4   1    0.75    0.16
  -2  -4  -1    0.93    0.16
  -2  -4  -1    0.71    0.14
  -2  -4  -1    0.99    0.16
  -2   4  -1    0.94    0.10
  -2   4  -1    0.98    0.15
   2   4   1    0.90    0.17
   2   4   1    0.60    0.21
   2   4   1    0.96    0.16
  -3  -4  -1   63.39    2.05
  -3  -4  -1   63.64    2.19
  -3  -4  -1   62.05    2.11
   3  -4   1   62.57    2.16
  -3   4  -1   62.88    2.08
   3   4   1   62.27    2.05
   3   4   1   64.45    2.12
  -3   4  -1   66.11    2.16
   3   4   1   64.81    2.20
   4  -4   1    0.13    0.16
  -4  -4  -1    0.02    0.05
  -4  -4  -1    0.21    0.15
  -4  -4  -1    0.06    0.12
   4   4   1    0.28    0.15
  -4   4  -1    0.32    0.13
   4   4   1   -0.12    0.19
  -5  -4  -1   22.46    0.85
   5  -4   1   22.76    0.90
  -5  -4  -1   23.26    0.85
  -5  -4  -1   23.23    0.84
   5   4   1   23.52    0.85
   5   4   1   23.68    0.94
  -6  -4  -1    0.09    0.13
  -6  -4  -1    0.00    0.14
   6  -4   1    0.06    0.20
  -6  -4  -1    0.07    0.17
   6   4   1    0.04    0.16
   6   4   1    0.28    0.23
  -7  -4  -1    5.28    0.37
   7  -4   1    3.87    0.36
  -7  -4  -1    4.30    0.31
  -7  -4  -1    4.08    0.30
   7   4   1    3.87    0.31
   7   4   1    3.75    0.37
  -8  -4  -1   34.83    1.24
   8  -4   1   31.77    1.32
  -8  -4  -1   34.68    1.22
  -8  -4  -1   34.29    1.23
  -8   4  -1   34.93    1.23
   8   4   1   34.26    1.36
  -8   4  -1   32.47    1.21
   9  -4   1    3.55    0.39
  -9  -4  -1    4.26    0.35
  -9  -4  -1    4.21    0.35
  -9  -4  -1    4.82    0.41
   9   4   1    3.64    0.43
  -9   4  -1    3.74    0.34
  -9   4  -1    4.20    0.34
 -10  -4  -1   11.80    0.63
 -10  -4  -1   11.21    0.58
 -10  -4  -1   10.96    0.56
  10  -4   1   10.12    0.69
  10   4   1   11.38    0.76
 -10   4  -1   11.63    0.59
 -10   4  -1   12.18    0.61
 -11  -4  -1    0.65    0.29
  11  -4   1    0.48    0.34
 -11  -4  -1    0.59    0.22
 -11   4  -1    0.26    0.26
 -11   4  -1    0.58    0.26
  11   4   1    0.44    0.39
  12  -4   1    3.84    0.53
 -12  -4  -1    3.95    0.44
 -12  -4  -1    3.58    0.34
  12   4   1    3.36    0.53
 -12   4  -1    3.37    0.38
 -13  -4  -1    2.84    0.32
 -13  -4  -1    3.14    0.43
  13  -4   1    2.05    0.48
 -13   4  -1    2.87    0.42
  13   4   1    2.43    0.54
 -14  -4  -1    1.82    0.39
  14  -4   1    1.11    0.47
  14   4   1    1.80    0.54
  15  -4   1   -0.11    0.48
 -15  -4  -1    0.35    0.36
  15   4   1    0.01    0.54
  16  -4   1    0.55    0.58
 -16  -4  -1    0.82    0.41
  16   4   1    0.19    0.57
  16  -5  -1    1.61    0.60
 -16  -5   1    1.41    0.43
  16   5  -1    2.19    0.67
 -15  -5   1    0.07    0.36
 -15  -5   1    0.61    0.34
  15  -5  -1    0.36    0.48
  15   5  -1    0.14    0.53
 -14  -5   1    1.69    0.33
 -14  -5   1    1.48    0.38
  14  -5  -1    1.63    0.53
  14   5  -1    0.78    0.51
 -13  -5   1    0.35    0.26
 -13  -5   1    0.13    0.29
  13  -5  -1   -0.07    0.39
  13   5  -1   -0.17    0.46
 -12  -5   1    0.97    0.28
 -12  -5   1    1.28    0.33
  12  -5  -1    0.62    0.41
  12   5  -1    1.30    0.45
 -12   5   1    1.23    0.29
  11  -5  -1   40.23    1.74
 -11  -5   1   46.03    1.60
 -11  -5   1   46.79    1.62
  11   5  -1   38.35    1.77
 -11   5   1   43.44    1.60
 -11   5   1   46.52    1.63
 -10  -5   1    0.03    0.24
  10  -5  -1    0.20    0.34
 -10  -5   1    0.45    0.23
 -10  -5   1    0.14    0.19
 -10   5   1    0.55    0.23
  10   5  -1    0.50    0.39
 -10   5   1    0.02    0.25
  -9  -5   1   -0.06    0.21
  -9  -5   1   -0.08    0.17
  -9  -5   1    0.47    0.21
   9  -5  -1   -0.09    0.30
   9   5  -1    0.18    0.33
   9   5  -1   -0.11    0.22
  -9   5   1    0.18    0.23
  -9   5   1    0.09    0.20
   8  -5  -1    0.89    0.30
  -8  -5   1    0.60    0.20
  -8  -5   1    0.52    0.17
  -8  -5   1    0.58    0.23
  -8   5   1    0.38    0.20
   8   5  -1    0.69    0.24
   8   5  -1    0.16    0.30
  -8   5   1    0.45    0.20
   7  -5  -1    0.35    0.23
  -7  -5   1    0.72    0.18
  -7  -5   1    0.68    0.18
  -7  -5   1    0.54    0.19
   7   5  -1    0.44    0.20
   7   5  -1    0.57    0.27
  -7   5   1    0.27    0.17
  -6  -5   1    0.19    0.15
  -6  -5   1    0.20    0.15
  -6  -5   1    0.12    0.16
   6  -5  -1    0.23    0.21
   6   5  -1   -0.04    0.22
  -6   5   1   -0.06    0.15
   6   5  -1   -0.07    0.18
  -5  -5   1   43.47    1.52
  -5  -5   1   45.63    1.52
   5  -5  -1   40.74    1.58
  -5  -5   1   45.21    1.46
   5   5  -1   43.87    1.62
   5   5  -1   44.05    1.52
  -5   5   1   44.28    1.51
   4  -5  -1   53.87    1.91
  -4  -5   1   55.36    1.85
  -4  -5   1   54.42    1.86
   4  -5  -1   55.64    1.81
  -4  -5   1   54.05    1.93
  -4  -5   1   53.92    1.77
   4   5  -1   54.52    1.78
  -4   5   1   55.45    1.84
   4   5  -1   55.69    1.86
   4   5  -1   52.89    1.94
   3  -5  -1   29.97    1.12
  -3  -5   1   30.92    1.06
  -3  -5   1   30.71    1.03
  -3  -5   1   31.99    1.13
  -3  -5   1   30.50    1.08
   3  -5  -1   30.55    1.04
   3   5  -1   30.43    1.03
   3   5  -1   30.39    1.08
  -3   5   1   29.79    1.11
  -3   5   1   29.77    1.06
   3   5  -1   29.64    1.14
  -2  -5   1    1.37    0.17
  -2  -5   1    1.22    0.17
   2  -5  -1    0.87    0.19
  -2  -5   1    1.16    0.15
   2  -5  -1    1.66    0.16
   2   5  -1    1.33    0.21
  -2   5   1    1.46    0.19
   2   5  -1    1.10    0.18
  -2   5   1    1.24    0.19
   2   5  -1    1.37    0.18
  -1  -5   1    2.44    0.20
   1  -5  -1    2.53    0.24
   1  -5  -1    2.68    0.21
  -1  -5   1    2.86    0.24
  -1   5   1    2.83    0.22
  -1   5   1    2.39    0.21
   1   5  -1    2.95    0.22
   1   5  -1    2.72    0.21
   0  -5   1   28.25    0.95
   0  -5  -1   28.65    1.04
   0  -5   1   27.68    1.02
   0  -5  -1   28.88    0.99
   0   5  -1   28.49    0.98
   0   5   1   28.16    0.99
   0   5   1   28.77    1.03
  -1  -5  -1   12.37    0.53
   1  -5   1   12.08    0.52
  -1  -5  -1   12.31    0.54
  -1  -5  -1   12.24    0.50
  -1  -5  -1   12.34    0.49
  -1   5  -1   11.76    0.49
  -1   5  -1   11.88    0.46
   1   5   1   12.40    0.50
   1   5   1   11.94    0.50
  -2  -5  -1   33.44    1.17
  -2  -5  -1   31.30    1.11
   2  -5   1   32.50    1.14
  -2  -5  -1   30.67    1.08
   2   5   1   30.91    1.08
  -2   5  -1   32.07    1.07
   2   5   1   31.63    1.11
  -2   5  -1   32.29    1.13
  -3  -5  -1    8.61    0.44
  -3  -5  -1    8.20    0.39
   3  -5   1    8.24    0.41
  -3  -5  -1    8.15    0.39
   3   5   1    7.81    0.39
  -3   5  -1    8.16    0.34
  -3   5  -1    8.00    0.40
   3   5   1    7.56    0.48
   3   5   1    8.65    0.40
  -4  -5  -1    6.08    0.32
  -4  -5  -1    5.31    0.31
   4  -5   1    5.16    0.35
  -4  -5  -1    5.38    0.34
   4   5   1    5.40    0.42
   4   5   1    5.23    0.33
  -4   5  -1    5.12    0.27
   5  -5   1    0.05    0.19
  -5  -5  -1    0.10    0.06
  -5  -5  -1    0.14    0.14
  -5  -5  -1   -0.07    0.15
   5   5   1    0.15    0.17
  -5   5  -1    0.09    0.14
   5   5   1    0.19    0.23
   6  -5   1    0.13    0.21
  -6  -5  -1    0.20    0.17
  -6  -5  -1    0.26    0.15
  -6  -5  -1    0.08    0.06
   6   5   1   -0.04    0.16
   6   5   1   -0.12    0.24
  -6   5  -1   -0.07    0.14
  -7  -5  -1   12.76    0.59
   7  -5   1   12.54    0.64
  -7  -5  -1   12.31    0.55
  -7   5  -1   13.03    0.54
   7   5   1   13.19    0.71
   7   5   1   12.70    0.57
  -8  -5  -1    8.97    0.47
   8  -5   1    8.21    0.56
  -8  -5  -1    9.23    0.52
  -8  -5  -1    9.38    0.47
  -8   5  -1    9.09    0.47
   8   5   1    9.19    0.63
   9  -5   1   16.06    0.83
  -9  -5  -1   16.89    0.73
  -9  -5  -1   16.38    0.71
  -9  -5  -1   17.59    0.78
  -9   5  -1   17.58    0.75
   9   5   1   16.16    0.89
  -9   5  -1   17.56    0.72
 -10  -5  -1   41.08    1.47
 -10  -5  -1   42.01    1.44
  10  -5   1   36.49    1.56
  10   5   1   37.25    1.62
 -10   5  -1   41.47    1.47
 -10   5  -1   39.12    1.44
 -11  -5  -1    2.49    0.37
 -11  -5  -1    2.09    0.28
  11  -5   1    2.22    0.41
 -11   5  -1    2.24    0.32
  11   5   1    1.82    0.45
 -11   5  -1    2.25    0.33
 -12  -5  -1    2.17    0.39
  12  -5   1    2.03    0.43
 -12  -5  -1    2.01    0.29
 -12   5  -1    1.86    0.33
  12   5   1    1.53    0.50
 -13  -5  -1    8.06    0.54
 -13  -5  -1    9.29    0.66
  13  -5   1    7.04    0.67
  13   5   1    8.22    0.79
 -14  -5  -1   -0.01    0.35
  14  -5   1    0.64    0.47
  14   5   1   -0.03    0.47
 -15  -5  -1   -0.09    0.39
  15  -5   1    0.45    0.50
  15   5   1   -0.28    0.50
  16  -5   1   13.14    1.06
  16   5   1   14.37    1.18
 -16  -6   1    2.84    0.46
  16  -6  -1    2.42    0.62
  16   6  -1    1.81    0.64
  15  -6  -1   14.38    1.04
  15   6  -1   15.55    1.17
  14  -6  -1    3.82    0.58
 -14  -6   1    4.28    0.49
 -14  -6   1    4.41    0.43
  14   6  -1    4.26    0.65
 -13  -6   1   15.73    0.77
 -13  -6   1   15.55    0.78
  13  -6  -1   12.09    0.89
  13   6  -1   12.71    1.00
 -12  -6   1    5.88    0.49
  12  -6  -1    4.97    0.56
 -12  -6   1    6.54    0.51
 -12   6   1    6.64    0.52
  12   6  -1    5.50    0.63
 -11  -6   1    6.12    0.48
  11  -6  -1    4.34    0.51
 -11  -6   1    6.97    0.51
  11   6  -1    5.65    0.63
 -11   6   1    5.48    0.44
 -11   6   1    5.52    0.45
 -10  -6   1    8.79    0.53
  10  -6  -1    7.79    0.64
 -10  -6   1    8.89    0.54
 -10   6   1    8.23    0.51
 -10   6   1    8.01    0.54
  10   6  -1    8.17    0.70
  -9  -6   1    7.80    0.50
  -9  -6   1    8.33    0.51
   9  -6  -1    8.53    0.62
  -9  -6   1    8.29    0.48
  -9   6   1    8.95    0.49
  -9   6   1    8.35    0.52
   9   6  -1    8.19    0.67
   9   6  -1    9.15    0.53
  -8  -6   1   15.27    0.66
   8  -6  -1   14.19    0.76
  -8  -6   1   14.61    0.67
  -8  -6   1   14.78    0.66
  -8   6   1   15.30    0.66
   8   6  -1   14.62    0.82
   8   6  -1   15.28    0.69
  -7  -6   1    3.89    0.32
   7  -6  -1    2.40    0.33
  -7  -6   1    3.09    0.29
  -7  -6   1    2.89    0.27
   7   6  -1    2.82    0.30
  -7   6   1    3.11    0.28
   7   6  -1    2.64    0.40
   6  -6  -1   15.75    0.73
  -6  -6   1   15.66    0.67
  -6  -6   1   15.89    0.64
  -6  -6   1   16.57    0.66
   6   6  -1   15.84    0.68
   6   6  -1   15.79    0.77
  -6   6   1   15.63    0.65
  -5  -6   1    1.49    0.21
  -5  -6   1    1.88    0.22
  -5  -6   1    1.62    0.21
   5  -6  -1    0.96    0.24
  -5   6   1    1.33    0.19
   5   6  -1    1.53    0.29
   5   6  -1    1.47    0.22
   4  -6  -1    0.16    0.13
  -4  -6   1    0.50    0.18
  -4  -6   1    0.10    0.13
   4  -6  -1    0.29    0.22
  -4  -6   1    0.24    0.17
   4   6  -1    0.32    0.22
  -4   6   1    0.45    0.17
   4   6  -1    0.21    0.18
   4   6  -1    0.19    0.17
   3  -6  -1   98.58    3.20
  -3  -6   1   97.44    3.11
  -3  -6   1   99.52    3.23
   3  -6  -1   94.24    3.32
  -3  -6   1  100.39    3.34
   3   6  -1   94.65    3.11
   3   6  -1   99.55    3.24
  -3   6   1  100.61    3.23
   3   6  -1   96.94    3.34
  -2  -6   1   18.96    0.78
  -2  -6   1   19.91    0.72
  -2  -6   1   19.97    0.72
   2  -6  -1   19.06    0.70
   2  -6  -1   18.65    0.78
  -2   6   1   20.46    0.73
   2   6  -1   19.92    0.72
   2   6  -1   20.28    0.74
   2   6  -1   18.48    0.80
  -1  -6   1    2.61    0.21
  -1  -6   1    2.41    0.22
  -1  -6   1    2.86    0.25
   1  -6  -1    3.46    0.23
   1  -6  -1    3.23    0.28
   1   6  -1    2.71    0.23
  -1   6   1    2.86    0.23
   1   6  -1    2.78    0.24
  -1   6   1    3.56    0.27
   0  -6  -1   54.38    1.92
   0  -6   1   54.53    1.81
   0  -6   1   54.67    1.90
   0  -6  -1   56.94    1.85
   0   6   1   53.83    1.91
   0   6  -1   53.70    1.84
   0   6   1   55.76    1.80
   0   6   1   56.33    1.86
  -1  -6  -1    1.84    0.24
  -1  -6  -1    1.51    0.21
  -1  -6  -1    2.17    0.20
   1  -6   1    1.35    0.20
  -1  -6  -1    2.07    0.23
   1   6   1    1.89    0.22
  -1   6  -1    1.86    0.18
   1   6   1    1.44    0.20
  -1   6  -1    1.31    0.15
  -2  -6  -1   45.38    1.63
  -2  -6  -1   46.92    1.56
  -2  -6  -1   44.11    1.63
   2  -6   1   45.12    1.61
  -2  -6  -1   45.80    1.52
   2   6   1   47.69    1.57
  -2   6  -1   46.30    1.53
   2   6   1   44.75    1.52
  -3  -6  -1    5.01    0.33
   3  -6   1    5.10    0.35
  -3  -6  -1    4.71    0.30
   3   6   1    4.77    0.41
   3   6   1    5.15    0.34
  -3   6  -1    5.22    0.28
   4  -6   1    0.25    0.18
  -4  -6  -1    0.07    0.13
  -4  -6  -1   -0.04    0.15
  -4   6  -1    0.08    0.11
   4   6   1   -0.07    0.16
   4   6   1   -0.10    0.23
   5  -6   1   13.95    0.65
  -5  -6  -1   14.39    0.60
  -5  -6  -1   15.05    0.61
  -5  -6  -1   14.32    0.61
  -5   6  -1   14.25    0.56
   5   6   1   14.05    0.60
   5   6   1   14.95    0.71
  -6  -6  -1   52.95    1.79
   6  -6   1   52.85    1.90
  -6  -6  -1   52.60    1.83
  -6  -6  -1   53.79    1.84
   6   6   1   54.83    1.96
   6   6   1   53.76    1.84
  -6   6  -1   51.22    1.79
  -7  -6  -1    3.25    0.27
   7  -6   1    3.88    0.38
  -7  -6  -1    4.93    0.38
  -7  -6  -1    3.70    0.29
   7   6   1    3.15    0.40
   7   6   1    3.74    0.33
  -7   6  -1    3.78    0.31
  -8  -6  -1    4.74    0.40
   8  -6   1    3.27    0.39
  -8  -6  -1    4.12    0.32
  -8   6  -1    4.11    0.33
   8   6   1    3.99    0.35
   8   6   1    3.53    0.43
  -9  -6  -1   31.01    1.16
   9  -6   1   27.96    1.23
  -9  -6  -1   29.86    1.12
  -9   6  -1   31.13    1.12
   9   6   1   27.24    1.29
  10  -6   1   19.42    1.01
 -10  -6  -1   22.72    0.95
 -10  -6  -1   22.55    0.90
  10   6   1   20.20    1.09
 -10   6  -1   22.69    0.91
 -10   6  -1   22.88    0.93
 -11  -6  -1    1.15    0.26
 -11  -6  -1    1.11    0.31
  11  -6   1    0.75    0.38
 -11   6  -1    1.41    0.31
  11   6   1    0.55    0.45
 -11   6  -1    0.41    0.26
 -12  -6  -1    5.62    0.51
 -12  -6  -1    5.18    0.41
  12  -6   1    5.39    0.59
  12   6   1    4.57    0.61
 -12   6  -1    4.65    0.43
 -13  -6  -1    1.46    0.37
 -13  -6  -1    1.76    0.32
  13  -6   1    1.01    0.44
  13   6   1    0.84    0.55
 -14  -6  -1   13.25    0.78
  14  -6   1   11.45    0.90
  14   6   1   10.25    0.91
 -15  -6  -1    6.77    0.63
  15  -6   1    7.09    0.74
  15   6   1    8.33    0.88
  16  -7  -1    8.07    0.86
 -16  -7   1    6.83    0.63
  16   7  -1    6.04    0.87
  15  -7  -1    0.79    0.53
 -15  -7   1   -0.02    0.33
  15   7  -1    0.06    0.59
  14  -7  -1    0.76    0.46
 -14  -7   1    1.06    0.33
 -14  -7   1    1.17    0.36
  14   7  -1    0.72    0.54
  13  -7  -1    0.73    0.45
 -13  -7   1    0.45    0.29
 -13  -7   1    1.05    0.33
  13   7  -1    0.55    0.49
 -12  -7   1    1.93    0.33
  12  -7  -1    1.96    0.47
 -12  -7   1    2.29    0.37
 -12   7   1    1.30    0.33
  12   7  -1    1.81    0.55
  11  -7  -1   33.27    1.54
 -11  -7   1   38.10    1.40
 -11  -7   1   37.81    1.41
  11   7  -1   35.53    1.61
 -11   7   1   38.74    1.42
 -10  -7   1   36.29    1.37
  10  -7  -1   33.65    1.50
 -10  -7   1   38.05    1.35
 -10   7   1   37.16    1.37
 -10   7   1   35.20    1.38
  10   7  -1   36.02    1.56
  -9  -7   1    9.07    0.55
  -9  -7   1    9.29    0.52
   9  -7  -1    8.21    0.64
  -9  -7   1    8.48    0.53
   9   7  -1    9.09    0.72
   9   7  -1    9.27    0.56
  -9   7   1    9.06    0.52
  -8  -7   1    2.20    0.27
  -8  -7   1    2.46    0.30
   8  -7  -1    1.98    0.33
  -8  -7   1    3.37    0.33
   8   7  -1    2.03    0.30
   8   7  -1    1.93    0.41
  -8   7   1    2.61    0.29
   7  -7  -1    0.15    0.25
  -7  -7   1    0.05    0.16
  -7  -7   1    0.33    0.20
  -7  -7   1    0.06    0.20
   7   7  -1    0.51    0.33
  -7   7   1    0.26    0.19
   7   7  -1   -0.04    0.22
  -6  -7   1    0.41    0.16
  -6  -7   1    0.34    0.20
   6  -7  -1    0.26    0.22
  -6  -7   1    0.30    0.20
  -6   7   1    0.39    0.18
   6   7  -1    0.21    0.21
   6   7  -1    0.39    0.29
  -5  -7   1    0.69    0.16
  -5  -7   1    0.55    0.20
   5  -7  -1    0.30    0.23
  -5  -7   1    0.64    0.20
   5   7  -1    0.52    0.26
  -5   7   1    0.60    0.19
   5   7  -1    0.53    0.21
   4  -7  -1  153.42    5.32
  -4  -7   1  157.15    4.98
  -4  -7   1  163.05    5.18
  -4   7   1  160.87    5.18
   4   7  -1  158.49    5.20
   4   7  -1  156.92    5.35
   3  -7  -1   19.48    0.69
   3  -7  -1   18.46    0.79
  -3  -7   1   18.46    0.71
  -3  -7   1   19.65    0.72
  -3  -7   1   19.09    0.79
  -3   7   1   19.45    0.73
   3   7  -1   18.86    0.82
   3   7  -1   17.79    0.71
   3   7  -1   18.61    0.75
  -2  -7   1   41.82    1.50
   2  -7  -1   40.85    1.50
  -2  -7   1   41.52    1.42
   2  -7  -1   41.74    1.40
  -2  -7   1   41.20    1.39
  -2   7   1   41.57    1.43
   2   7  -1   41.15    1.44
   2   7  -1   40.94    1.39
  -1  -7   1   22.17    0.86
   1  -7  -1   22.53    0.79
   1  -7  -1   20.94    0.87
  -1  -7   1   21.90    0.78
  -1  -7   1   20.77    0.85
   1   7  -1   20.50    0.79
   1   7  -1   22.02    0.81
  -1   7   1   22.35    0.81
   0  -7   1    2.71    0.26
   0  -7  -1    1.89    0.22
   0  -7   1    2.46    0.20
   0  -7  -1    3.08    0.23
   0   7   1    3.17    0.27
   0   7  -1    2.87    0.27
   0   7  -1    2.77    0.24
  -1  -7  -1   40.14    1.35
   1  -7   1   38.36    1.41
  -1  -7  -1   37.94    1.43
  -1  -7  -1   38.91    1.43
  -1  -7  -1   40.50    1.37
  -1   7  -1   39.03    1.35
   1   7   1   40.74    1.38
  -2  -7  -1    2.69    0.23
  -2  -7  -1    2.30    0.28
   2  -7   1    2.78    0.27
  -2  -7  -1    2.94    0.28
   2   7   1    2.33    0.24
  -2   7  -1    3.13    0.23
  -3  -7  -1    5.26    0.36
   3  -7   1    4.23    0.33
  -3  -7  -1    4.25    0.30
   3   7   1    4.91    0.33
  -3   7  -1    3.70    0.27
  -4  -7  -1    8.01    0.44
   4  -7   1    7.89    0.46
  -4  -7  -1    8.58    0.42
   4   7   1    7.81    0.44
  -4   7  -1    8.23    0.38
   4   7   1    8.42    0.54
   5  -7   1    5.91    0.43
  -5  -7  -1    7.30    0.39
  -5  -7  -1    6.34    0.40
   5   7   1    6.67    0.41
   5   7   1    6.18    0.52
  -5   7  -1    6.67    0.35
   6  -7   1    2.52    0.32
  -6  -7  -1    3.74    0.34
  -6  -7  -1    3.22    0.28
   6   7   1    2.93    0.30
  -6   7  -1    3.27    0.26
   6   7   1    2.76    0.39
  -7  -7  -1    1.40    0.26
   7  -7   1    0.96    0.29
  -7  -7  -1    1.22    0.23
  -7  -7  -1    1.25    0.23
   7   7   1    1.20    0.25
  -7   7  -1    1.36    0.21
   7   7   1    0.97    0.32
   8  -7   1    0.00    0.28
  -8  -7  -1    0.06    0.21
  -8  -7  -1    0.41    0.23
  -8  -7  -1    0.19    0.19
   8   7   1    0.42    0.35
   8   7   1    0.13    0.23
  -8   7  -1    0.24    0.19
  -9  -7  -1    0.81    0.24
  -9  -7  -1    1.04    0.29
   9  -7   1    1.13    0.36
   9   7   1    0.27    0.38
  -9   7  -1    0.36    0.21
 -10  -7  -1    7.36    0.54
 -10  -7  -1    7.25    0.49
  10  -7   1    6.54    0.57
 -10   7  -1    7.29    0.47
  10   7   1    5.95    0.61
  11  -7   1   23.25    1.14
 -11  -7  -1   25.93    1.07
 -11  -7  -1   25.34    1.01
 -11   7  -1   24.28    1.01
  11   7   1   21.26    1.22
 -11   7  -1   26.84    1.06
  12  -7   1    4.73    0.56
 -12  -7  -1    5.33    0.42
 -12  -7  -1    4.89    0.49
 -12   7  -1    4.97    0.43
  12   7   1    4.34    0.61
  13  -7   1    0.61    0.43
 -13  -7  -1    0.40    0.33
  13   7   1   -0.09    0.51
  14  -7   1    4.20    0.60
 -14  -7  -1    4.83    0.52
  14   7   1    3.65    0.68
  15  -7   1    2.81    0.60
 -15  -7  -1    3.07    0.48
  15   7   1    2.45    0.69
 -15  -8   1    0.94    0.37
  15  -8  -1    1.33    0.53
  15   8  -1    1.94    0.66
 -14  -8   1   12.04    0.75
 -14  -8   1   12.82    0.76
  14  -8  -1   10.73    0.91
  14   8  -1   10.54    0.94
 -13  -8   1    3.13    0.40
 -13  -8   1    2.60    0.40
  13  -8  -1    3.04    0.55
  13   8  -1    2.45    0.61
  12  -8  -1   14.89    0.97
 -12  -8   1   17.98    0.86
 -12  -8   1   18.97    0.85
  12   8  -1   14.09    1.05
 -11  -8   1    0.44    0.28
  11  -8  -1   -0.19    0.36
 -11  -8   1    0.31    0.27
 -11   8   1    0.16    0.26
  11   8  -1    0.39    0.45
 -10  -8   1    2.36    0.34
 -10  -8   1    2.79    0.35
  10  -8  -1    1.21    0.40
  10   8  -1    2.03    0.49
 -10   8   1    2.15    0.32
  -9  -8   1    0.04    0.23
  -9  -8   1    0.29    0.24
   9  -8  -1    0.11    0.31
   9   8  -1    0.40    0.39
  -9   8   1   -0.31    0.21
  -8  -8   1    2.98    0.33
  -8  -8   1    2.44    0.32
  -8  -8   1    1.97    0.26
   8  -8  -1    2.19    0.40
   8   8  -1    2.14    0.33
  -8   8   1    2.66    0.30
   8   8  -1    2.26    0.42
   7  -8  -1    0.32    0.27
  -7  -8   1    0.43    0.23
  -7  -8   1    0.18    0.16
  -7  -8   1    0.23    0.21
   7   8  -1    0.34    0.25
  -7   8   1    0.53    0.20
   7   8  -1    0.17    0.32
  -6  -8   1    0.88    0.22
   6  -8  -1    0.44    0.26
  -6  -8   1    0.50    0.18
  -6  -8   1    0.73    0.22
   6   8  -1    0.62    0.33
   6   8  -1    0.76    0.25
  -6   8   1    0.73    0.21
  -5  -8   1    5.83    0.39
   5  -8  -1    5.55    0.47
  -5  -8   1    6.11    0.35
   5   8  -1    6.02    0.42
   5   8  -1    6.59    0.53
  -5   8   1    5.87    0.38
  -4  -8   1    0.45    0.16
  -4  -8   1    0.55    0.20
   4  -8  -1    0.19    0.22
  -4   8   1    0.64    0.18
   4   8  -1    0.46    0.21
   4   8  -1    0.60    0.28
   3  -8  -1   10.28    0.56
  -3  -8   1   10.63    0.50
  -3  -8   1   10.63    0.47
   3   8  -1   10.58    0.51
  -3   8   1   10.55    0.49
  -2  -8   1    1.52    0.24
   2  -8  -1    2.00    0.20
  -2  -8   1    2.13    0.21
   2  -8  -1    1.51    0.26
  -2  -8   1    1.44    0.23
  -2   8   1    1.79    0.23
   2   8  -1    1.57    0.23
   1  -8  -1    7.17    0.46
  -1  -8   1    7.32    0.35
  -1  -8   1    6.34    0.42
  -1  -8   1    7.55    0.43
   1  -8  -1    6.90    0.36
  -1   8   1    6.57    0.40
   1   8  -1    6.94    0.40
   0  -8  -1    0.17    0.16
   0  -8   1   -0.12    0.15
   0  -8   1    0.02    0.17
   0  -8  -1    0.10    0.20
   0   8   1   -0.05    0.17
   0   8  -1   -0.11    0.17
   1  -8   1    0.61    0.20
  -1  -8  -1    0.29    0.22
  -1  -8  -1    0.39    0.17
  -1   8  -1    0.27    0.16
   1   8   1    0.13    0.19
  -2  -8  -1   -0.50    0.17
  -2  -8  -1   -0.03    0.19
  -2  -8  -1   -0.01    0.14
   2  -8   1   -0.21    0.18
   2   8   1    0.00    0.19
  -2   8  -1   -0.05    0.15
  -3  -8  -1    1.02    0.22
   3  -8   1    1.17    0.24
  -3  -8  -1    1.67    0.24
  -3  -8  -1    1.70    0.21
  -3   8  -1    1.55    0.20
   3   8   1    1.21    0.22
  -4  -8  -1    6.21    0.41
   4  -8   1    6.76    0.45
  -4  -8  -1    6.99    0.38
   4   8   1    6.02    0.42
  -4   8  -1    6.81    0.36
  -5  -8  -1   56.60    1.92
   5  -8   1   53.90    1.97
  -5  -8  -1   55.07    1.86
   5   8   1   54.21    2.03
  -5   8  -1   56.25    1.87
   5   8   1   53.99    1.91
  -6  -8  -1    4.77    0.38
  -6  -8  -1    3.82    0.32
   6  -8   1    3.65    0.37
   6   8   1    3.58    0.43
  -6   8  -1    4.32    0.30
   6   8   1    4.18    0.34
   7  -8   1    2.94    0.38
  -7  -8  -1    3.96    0.38
  -7  -8  -1    3.66    0.32
  -7   8  -1    2.61    0.28
   7   8   1    3.51    0.48
   7   8   1    3.09    0.33
  -8  -8  -1   19.13    0.82
   8  -8   1   17.80    0.91
  -8  -8  -1   19.40    0.83
  -8   8  -1   18.73    0.78
   8   8   1   18.73    0.99
   8   8   1   19.82    0.84
   9  -8   1   26.73    1.22
  -9  -8  -1   27.97    1.10
  -9  -8  -1   29.83    1.13
   9   8   1   27.00    1.28
  -9   8  -1   28.81    1.09
  10  -8   1    0.25    0.35
 -10  -8  -1    0.35    0.24
 -10  -8  -1    0.68    0.29
  10   8   1    0.74    0.46
 -10   8  -1    0.57    0.23
 -11  -8  -1    0.44    0.30
  11  -8   1   -0.03    0.35
 -11  -8  -1   -0.10    0.24
 -11   8  -1   -0.11    0.24
  11   8   1   -0.35    0.47
 -11   8  -1   -0.13    0.28
  12  -8   1    0.39    0.39
 -12  -8  -1    0.12    0.26
 -12  -8  -1    0.43    0.31
  12   8   1    0.15    0.47
 -12   8  -1    0.50    0.28
 -13  -8  -1    1.29    0.36
  13  -8   1    1.84    0.46
  13   8   1    1.69    0.58
 -14  -8  -1   14.48    0.85
  14  -8   1   13.95    0.98
  14   8   1   14.08    1.16
  15  -8   1    0.98    0.53
 -15  -8  -1    1.12    0.40
  15   8   1   -0.09    0.60
  15  -9  -1    4.93    0.67
 -15  -9   1    4.87    0.53
  15   9  -1    5.61    0.80
 -14  -9   1    0.42    0.34
 -14  -9   1   -0.13    0.33
  14  -9  -1   -0.29    0.42
  14   9  -1   -0.39    0.52
 -13  -9   1    0.83    0.33
 -13  -9   1    0.57    0.33
  13  -9  -1    0.37    0.44
  13   9  -1    0.21    0.54
  12  -9  -1    8.39    0.71
 -12  -9   1    9.68    0.63
 -12  -9   1   10.13    0.67
  12   9  -1    8.65    0.82
 -11  -9   1    2.00    0.34
 -11  -9   1    1.71    0.32
  11  -9  -1    0.88    0.42
  11   9  -1    0.41    0.46
 -11   9   1    1.25    0.30
 -10  -9   1   17.02    0.77
  10  -9  -1   15.04    0.91
 -10  -9   1   16.12    0.80
 -10   9   1   16.05    0.76
  10   9  -1   15.51    0.99
  -9  -9   1   45.32    1.64
   9  -9  -1   40.60    1.73
  -9  -9   1   43.19    1.57
  -9   9   1   45.60    1.61
   9   9  -1   43.96    1.81
  -8  -9   1    2.62    0.32
   8  -9  -1    1.84    0.37
  -8  -9   1    2.31    0.32
   8   9  -1    1.84    0.44
   8   9  -1    2.11    0.36
  -8   9   1    2.68    0.32
   7  -9  -1   -0.19    0.28
  -7  -9   1   -0.34    0.17
  -7  -9   1   -0.29    0.20
  -7   9   1    0.05    0.19
   7   9  -1   -0.15    0.37
   7   9  -1    0.03    0.26
   6  -9  -1   11.52    0.67
  -6  -9   1   12.49    0.59
  -6  -9   1   12.34    0.57
   6   9  -1   12.46    0.63
   6   9  -1   11.91    0.75
  -6   9   1   12.80    0.58
  -5  -9   1    0.52    0.22
   5  -9  -1    0.32    0.27
  -5  -9   1    0.65    0.18
  -5   9   1    0.59    0.20
   5   9  -1    0.59    0.34
   5   9  -1    0.54    0.24
  -4  -9   1   19.50    0.78
   4  -9  -1   20.06    0.87
  -4  -9   1   19.66    0.78
   4   9  -1   19.43    0.81
  -4   9   1   19.49    0.79
  -3  -9   1    6.11    0.40
  -3  -9   1    6.41    0.37
   3  -9  -1    5.98    0.46
   3   9  -1    5.83    0.42
  -3   9   1    6.13    0.38
  -2  -9   1    0.39    0.21
  -2  -9   1    0.09    0.17
   2  -9  -1    0.19    0.22
   2   9  -1    0.28    0.20
  -2   9   1   -0.06    0.17
  -1  -9   1   11.18    0.59
  -1  -9   1   11.97    0.59
   1  -9  -1   13.15    0.52
   1  -9  -1   11.47    0.61
  -1   9   1   12.14    0.55
   1   9  -1   11.44    0.55
   0  -9   1    3.17    0.31
   0  -9  -1    3.98    0.29
   0  -9   1    3.01    0.31
   0  -9  -1    2.45    0.27
   0   9  -1    3.16    0.27
   0   9   1    3.66    0.32
   1  -9   1   17.25    0.79
  -1  -9  -1   19.07    0.73
  -1  -9  -1   17.41    0.79
   1   9   1   19.02    0.76
  -1   9  -1   18.17    0.72
  -2  -9  -1    1.52    0.25
  -2  -9  -1    1.69    0.25
   2  -9   1    0.82    0.23
  -2  -9  -1    1.35    0.28
   2   9   1    1.61    0.26
  -2   9  -1    1.51    0.20
   3  -9   1    1.88    0.30
  -3  -9  -1    2.20    0.30
  -3  -9  -1    2.54    0.25
  -3  -9  -1    2.29    0.30
   3   9   1    2.05    0.28
  -3   9  -1    2.81    0.26
  -4  -9  -1   25.00    0.96
   4  -9   1   23.44    1.02
  -4  -9  -1   26.38    0.97
  -4   9  -1   25.04    0.93
   4   9   1   25.04    0.98
   5  -9   1    0.34    0.25
  -5  -9  -1    0.48    0.15
  -5  -9  -1    0.37    0.23
   5   9   1    0.65    0.25
  -5   9  -1    0.39    0.18
   5   9   1    0.48    0.32
   6  -9   1    0.96    0.30
  -6  -9  -1    0.98    0.26
  -6  -9  -1    0.84    0.23
   6   9   1    0.88    0.35
  -6   9  -1    0.68    0.20
   6   9   1    0.98    0.26
  -7  -9  -1    0.55    0.25
  -7  -9  -1    0.74    0.21
   7  -9   1    0.64    0.30
  -7   9  -1    0.70    0.21
   7   9   1    1.06    0.41
   7   9   1    0.95    0.29
  -8  -9  -1    9.55    0.56
   8  -9   1    8.32    0.63
  -8   9  -1    8.77    0.50
   8   9   1    9.13    0.71
   9  -9   1    0.11    0.33
  -9  -9  -1    0.54    0.27
  -9   9  -1    0.34    0.21
   9   9   1    0.03    0.39
 -10  -9  -1   -0.16    0.26
  10  -9   1    0.14    0.36
  10   9   1    0.27    0.43
 -10   9  -1    0.00    0.22
 -11  -9  -1    0.54    0.30
  11  -9   1    0.01    0.37
 -11   9  -1    0.41    0.26
  11   9   1    0.20    0.49
 -12  -9  -1    9.14    0.65
  12  -9   1    8.26    0.71
  12   9   1    6.87    0.74
 -12   9  -1    7.77    0.59
 -13  -9  -1    0.64    0.35
  13  -9   1    0.88    0.44
  13   9   1    0.59    0.56
  14  -9   1    2.91    0.57
 -14  -9  -1    2.05    0.44
  14   9   1    2.63    0.70
  14 -10  -1    1.67    0.52
 -14 -10   1    1.49    0.37
  14  10  -1    0.90    0.63
  13 -10  -1   -0.07    0.46
 -13 -10   1    0.52    0.31
  13  10  -1   -0.43    0.53
  12 -10  -1    0.92    0.45
 -12 -10   1   -0.01    0.26
  12  10  -1   -0.08    0.51
 -11 -10   1    0.20    0.26
  11 -10  -1    0.26    0.41
  11  10  -1    0.15    0.49
 -10 -10   1    8.91    0.57
  10 -10  -1    9.43    0.74
  10  10  -1    9.28    0.76
 -10  10   1    8.50    0.58
  -9 -10   1   26.87    1.06
   9 -10  -1   25.18    1.21
   9  10  -1   26.38    1.30
  -9  10   1   26.90    1.07
   8 -10  -1    9.71    0.70
  -8 -10   1   10.44    0.58
  -8  10   1   11.17    0.57
   8  10  -1    9.39    0.80
  -7 -10   1    9.44    0.50
   7 -10  -1    8.96    0.65
  -7 -10   1    9.14    0.54
   7  10  -1    9.36    0.75
  -7  10   1    9.17    0.52
   7  10  -1    9.26    0.59
   6 -10  -1    7.59    0.58
  -6 -10   1    7.48    0.49
  -6 -10   1    8.13    0.46
   6  10  -1    8.11    0.54
  -6  10   1    7.95    0.48
   6  10  -1    8.08    0.63
  -5 -10   1    4.92    0.36
   5 -10  -1    3.09    0.37
  -5 -10   1    4.13    0.36
   5  10  -1    3.26    0.36
  -5  10   1    4.49    0.37
   5  10  -1    3.67    0.43
   4 -10  -1   17.28    0.84
  -4 -10   1   17.90    0.75
  -4  10   1   18.27    0.74
   4  10  -1   17.35    0.78
  -3 -10   1    3.06    0.35
   3 -10  -1    2.09    0.32
   3  10  -1    2.91    0.32
  -3  10   1    3.48    0.32
   2 -10  -1   48.96    1.89
  -2 -10   1   52.23    1.89
   2  10  -1   53.27    1.83
  -2  10   1   53.17    1.82
  -1 -10   1   16.99    0.76
   1 -10  -1   17.04    0.80
   1  10  -1   17.31    0.73
  -1  10   1   16.71    0.72
   0 -10   1    6.99    0.45
   0 -10   1    6.11    0.45
   0 -10  -1    6.20    0.47
   0  10  -1    5.72    0.40
   0  10   1    6.33    0.42
   1 -10   1    0.17    0.23
  -1 -10  -1    0.39    0.22
  -1 -10  -1    0.21    0.19
   1  10   1    0.63    0.23
  -1  10  -1    0.42    0.19
  -2 -10  -1    1.23    0.27
  -2 -10  -1    1.66    0.25
   2 -10   1    1.10    0.26
  -2  10  -1    1.16    0.21
   2  10   1    1.17    0.26
  -3 -10  -1    0.97    0.21
  -3 -10  -1    0.80    0.26
   3 -10   1    0.37    0.25
  -3 -10  -1    0.92    0.28
  -3  10  -1    0.81    0.18
   3  10   1    0.51    0.24
  -4 -10  -1    0.07    0.17
  -4 -10  -1   -0.11    0.22
   4 -10   1    0.13    0.25
  -4 -10  -1    0.11    0.25
  -4  10  -1    0.05    0.16
   4  10   1    0.29    0.23
   5 -10   1    6.87    0.54
  -5 -10  -1    7.14    0.48
  -5 -10  -1    8.19    0.45
  -5  10  -1    7.14    0.42
   5  10   1    6.74    0.50
   6 -10   1    8.67    0.60
  -6 -10  -1    9.28    0.55
  -6 -10  -1    7.83    0.48
   6  10   1    8.86    0.56
  -6  10  -1    9.04    0.48
   7 -10   1   19.95    0.97
  -7 -10  -1   21.88    0.91
  -7  10  -1   20.73    0.86
   7  10   1   21.79    1.08
  -8 -10  -1    6.68    0.52
   8 -10   1    6.45    0.56
   8  10   1    6.57    0.62
  -8  10  -1    5.66    0.44
   9 -10   1    0.84    0.37
  -9 -10  -1    0.38    0.27
  -9  10  -1    0.55    0.24
   9  10   1    0.55    0.44
 -10 -10  -1    4.08    0.43
  10 -10   1    2.57    0.47
  10  10   1    2.79    0.55
 -10  10  -1    3.33    0.37
  11 -10   1    0.16    0.39
 -11 -10  -1    0.84    0.31
  11  10   1    0.61    0.52
 -11  10  -1    0.87    0.28
 -12 -10  -1    0.20    0.31
  12 -10   1    0.50    0.42
  12  10   1    0.13    0.52
 -13 -10  -1    4.80    0.52
  13 -10   1    3.90    0.57
  13  10   1    5.26    0.77
 -14 -10  -1    0.10    0.33
  14 -10   1    1.46    0.51
  14  10   1    0.07    0.61
 -14 -11   1    0.63    0.32
  14 -11  -1    0.78    0.54
  14  11  -1    0.62    0.61
 -13 -11   1    3.04    0.43
  13 -11  -1    2.85    0.57
  13  11  -1    3.21    0.66
  12 -11  -1    1.64    0.51
 -12 -11   1    1.83    0.36
  12  11  -1    1.97    0.62
  11 -11  -1    0.15    0.40
 -11 -11   1    0.13    0.26
  11  11  -1   -0.28    0.51
  10 -11  -1    0.11    0.38
 -10 -11   1    0.45    0.28
  10  11  -1   -0.12    0.45
 -10  11   1    0.40    0.26
   9 -11  -1    1.70    0.42
  -9 -11   1    1.98    0.34
  -9  11   1    2.06    0.30
   9  11  -1    2.27    0.56
  -8 -11   1    0.83    0.27
   8 -11  -1    1.19    0.36
   8  11  -1    1.50    0.49
  -8  11   1    1.12    0.27
   7 -11  -1   19.31    0.99
  -7 -11   1   21.07    0.87
   7  11  -1   20.63    1.07
  -7  11   1   20.52    0.87
  -6 -11   1   22.44    0.91
   6 -11  -1   21.84    1.03
   6  11  -1   22.78    0.97
  -6  11   1   22.56    0.92
  -5 -11   1    5.88    0.45
   5 -11  -1    5.39    0.49
  -5  11   1    5.45    0.42
   5  11  -1    6.67    0.48
  -4 -11   1    0.03    0.22
   4 -11  -1    0.16    0.29
  -4 -11   1    0.67    0.28
   4  11  -1    0.33    0.26
  -4  11   1    0.57    0.23
   3 -11  -1   -0.01    0.26
  -3 -11   1   -0.04    0.23
   3  11  -1    0.13    0.25
  -3  11   1    0.16    0.20
   2 -11  -1    0.76    0.29
  -2 -11   1    0.60    0.27
   2  11  -1    0.59    0.25
  -2  11   1    0.98    0.22
   1 -11  -1    0.30    0.28
  -1 -11   1    0.72    0.26
   1  11  -1    0.21    0.23
  -1  11   1    0.25    0.22
   0 -11   1   20.99    0.94
   0 -11  -1   22.00    0.97
   0  11  -1   22.83    0.89
   0  11   1   22.29    0.91
  -1 -11  -1    3.23    0.35
   1 -11   1    4.48    0.41
  -1  11  -1    5.75    0.40
   1  11   1    4.85    0.39
   2 -11   1   26.93    1.14
  -2 -11  -1   27.41    1.17
  -2  11  -1   29.09    1.07
   2  11   1   29.05    1.11
  -3 -11  -1    4.61    0.44
  -3 -11  -1    5.29    0.40
   3 -11   1    4.04    0.42
  -3 -11  -1    5.19    0.44
   3  11   1    4.04    0.40
  -3  11  -1    5.19    0.39
  -4 -11  -1    9.79    0.57
   4 -11   1    8.98    0.61
  -4 -11  -1    9.06    0.63
  -4 -11  -1   10.00    0.52
   4  11   1   10.15    0.58
  -4  11  -1    9.38    0.50
   5 -11   1    4.98    0.46
  -5 -11  -1    6.48    0.45
  -5 -11  -1    5.35    0.44
  -5 -11  -1    6.20    0.51
   5  11   1    5.88    0.47
  -5  11  -1    5.01    0.39
   6 -11   1    8.49    0.62
  -6 -11  -1   10.09    0.57
  -6  11  -1    8.72    0.50
   7 -11   1    0.64    0.33
  -7 -11  -1    0.67    0.27
  -7  11  -1    0.41    0.22
  -8 -11  -1    0.11    0.26
   8 -11   1    0.13    0.33
  -8  11  -1    0.48    0.22
   8  11   1   -0.47    0.41
   9 -11   1    7.47    0.61
  -9 -11  -1    8.36    0.57
   9  11   1    8.12    0.72
  -9  11  -1    7.12    0.51
  10 -11   1   -0.11    0.38
 -10 -11  -1    0.77    0.29
  10  11   1    0.19    0.47
 -10  11  -1    0.35    0.25
  11 -11   1    1.37    0.47
 -11 -11  -1    1.41    0.34
  11  11   1    1.51    0.56
 -11  11  -1    1.27    0.30
  12 -11   1    0.34    0.44
 -12 -11  -1    0.32    0.29
  12  11   1   -0.48    0.52
 -13 -11  -1    0.01    0.31
  13 -11   1    1.12    0.48
  13  11   1    0.31    0.56
 -13 -12   1    1.18    0.36
  13 -12  -1    1.62    0.57
  13  12  -1    1.39    0.62
 -12 -12   1    0.54    0.31
  12 -12  -1    0.80    0.49
  12  12  -1    1.34    0.60
  11 -12  -1    3.21    0.56
 -11 -12   1    2.82    0.40
  11  12  -1    2.37    0.63
  10 -12  -1    1.35    0.47
 -10 -12   1    1.23    0.33
  10  12  -1    0.98    0.52
   9 -12  -1   13.46    0.90
  -9 -12   1   15.68    0.76
  -9  12   1   15.96    0.76
   9  12  -1   14.00    1.01
  -8 -12   1    9.91    0.59
   8 -12  -1    9.37    0.73
  -8  12   1    8.97    0.56
   8  12  -1    9.67    0.75
   7 -12  -1   10.06    0.73
  -7 -12   1   11.20    0.61
  -7  12   1   11.15    0.60
  -6 -12   1    7.10    0.50
   6 -12  -1    5.89    0.52
  -6  12   1    7.33    0.47
  -5 -12   1    9.44    0.56
   5 -12  -1    9.17    0.67
  -5 -12   1    9.64    0.64
   5  12  -1    9.62    0.61
  -5  12   1    9.14    0.54
   4 -12  -1    1.72    0.37
  -4 -12   1    2.24    0.37
   4  12  -1    1.96    0.34
  -4  12   1    1.88    0.28
  -3 -12   1    0.30    0.26
   3 -12  -1   -0.32    0.27
   3  12  -1    0.68    0.29
  -3  12   1    0.28    0.20
  -2 -12   1   18.18    0.88
   2 -12  -1   18.51    0.90
  -2  12   1   19.18    0.81
   2  12  -1   17.91    0.83
  -1 -12   1   28.92    1.24
   1 -12  -1   29.72    1.27
  -1  12   1   31.96    1.18
   1  12  -1   30.87    1.19
   0 -12   1   61.42    2.27
   0 -12  -1   63.14    2.29
   0  12   1   62.13    2.19
   0  12  -1   63.01    2.18
   1 -12   1    0.73    0.29
  -1 -12  -1    1.00    0.31
   1  12   1    0.71    0.27
  -1  12  -1    0.90    0.24
  -2 -12  -1   25.40    1.12
   2 -12   1   25.46    1.10
   2  12   1   25.65    1.06
  -2  12  -1   26.70    1.02
  -3 -12  -1   20.37    0.96
   3 -12   1   20.72    0.96
  -3  12  -1   20.23    0.84
   3  12   1   20.13    0.90
  -4 -12  -1    4.94    0.45
  -4 -12  -1    3.90    0.43
   4 -12   1    3.73    0.44
  -4  12  -1    5.27    0.39
   4  12   1    4.24    0.42
   5 -12   1    0.14    0.30
  -5 -12  -1    0.37    0.27
  -5 -12  -1    0.22    0.27
  -5  12  -1    0.17    0.21
  -6 -12  -1    1.33    0.30
   6 -12   1    0.67    0.33
  -6 -12  -1    1.35    0.34
  -6  12  -1    1.12    0.24
   7 -12   1   13.63    0.82
  -7 -12  -1   13.72    0.72
  -7  12  -1   15.32    0.70
  -8 -12  -1    3.11    0.41
   8 -12   1    2.59    0.44
  -8  12  -1    2.53    0.32
   9 -12   1    0.34    0.39
  -9 -12  -1    1.14    0.33
  -9  12  -1    0.50    0.24
  10 -12   1    2.70    0.48
 -10 -12  -1    2.90    0.41
  10  12   1    2.40    0.59
 -10  12  -1    2.92    0.36
  11 -12   1    3.27    0.54
 -11 -12  -1    2.51    0.41
  11  12   1    2.38    0.59
 -12 -12  -1    3.38    0.45
  12 -12   1    2.94    0.56
  12  12   1    3.35    0.67
 -13 -12  -1    0.48    0.34
  13 -12   1    0.93    0.50
  13  12   1   -0.18    0.56
 -13 -13   1    0.03    0.31
  13 -13  -1    0.28    0.54
  13  13  -1   -0.79    0.56
 -12 -13   1    0.01    0.31
  12 -13  -1    0.55    0.50
  12  13  -1   -0.45    0.53
 -11 -13   1    0.66    0.32
  11 -13  -1    0.84    0.50
  11  13  -1    0.43    0.55
  10 -13  -1    1.65    0.50
 -10 -13   1    1.51    0.34
  10  13  -1    0.99    0.54
  -9 -13   1   -0.07    0.27
   9 -13  -1    0.16    0.39
  -8 -13   1   17.53    0.79
   8 -13  -1   14.64    0.93
  -8  13   1   15.29    0.77
  -7 -13   1    0.73    0.30
   7 -13  -1    0.68    0.37
  -7  13   1    0.75    0.25
  -6 -13   1    0.00    0.26
  -6 -13   1    0.39    0.26
   6 -13  -1    0.05    0.32
  -6  13   1    0.01    0.21
  -5 -13   1    2.41    0.39
   5 -13  -1    1.73    0.39
  -5  13   1    2.56    0.33
   4 -13  -1    0.22    0.32
  -4 -13   1   -0.03    0.25
  -4  13   1   -0.08    0.22
  -3 -13   1   12.74    0.72
   3 -13  -1   12.79    0.76
   3  13  -1   12.53    0.70
  -3  13   1   12.23    0.64
   2 -13  -1    5.92    0.53
  -2 -13   1    6.68    0.52
   2  13  -1    6.20    0.51
  -2  13   1    5.87    0.48
  -1 -13   1    9.73    0.64
   1 -13  -1    9.51    0.67
  -1  13   1    9.42    0.59
   1  13  -1   11.04    0.62
   0 -13  -1    5.13    0.47
   0 -13   1    5.32    0.49
   0  13  -1    7.01    0.48
   0  13   1    6.79    0.50
  -1 -13  -1   20.80    1.00
   1 -13   1   21.92    1.00
  -1  13  -1   21.02    0.90
   1  13   1   20.75    0.93
  -2 -13  -1   62.35    2.36
   2 -13   1   66.77    2.35
   2  13   1   64.02    2.27
  -2  13  -1   62.65    2.23
   3 -13   1   24.46    1.10
  -3 -13  -1   24.98    1.11
  -3  13  -1   23.99    0.99
   4 -13   1    7.53    0.62
  -4 -13  -1    7.47    0.59
  -4  13  -1    8.38    0.49
  -5 -13  -1    2.25    0.35
  -5 -13  -1    1.74    0.36
   5 -13   1    1.82    0.38
  -5  13  -1    2.76    0.34
  -6 -13  -1    1.02    0.31
  -6 -13  -1    0.93    0.33
   6 -13   1    0.41    0.35
  -6  13  -1    1.14    0.27
  -7 -13  -1    5.06    0.48
  -7 -13  -1    6.14    0.58
   7 -13   1    5.05    0.52
  -7  13  -1    5.95    0.46
  -8 -13  -1    3.71    0.49
  -8 -13  -1    3.70    0.44
   8 -13   1    3.45    0.49
  -8  13  -1    3.82    0.39
  -9 -13  -1    0.68    0.31
   9 -13   1    0.86    0.42
  -9  13  -1    0.51    0.26
 -10 -13  -1    0.93    0.34
  10 -13   1    1.24    0.44
  11 -13   1    1.42    0.50
 -11 -13  -1    1.23    0.38
 -12 -13  -1    1.23    0.38
  12 -13   1    1.00    0.51
  12 -14  -1    4.75    0.67
 -12 -14   1    4.70    0.50
  11 -14  -1    2.08    0.54
 -11 -14   1    1.83    0.38
 -10 -14   1    0.22    0.29
  10 -14  -1   -0.07    0.43
  -9 -14   1    0.08    0.27
   9 -14  -1    0.22    0.41
  -8 -14   1    3.29    0.41
  -8 -14   1    2.43    0.40
   8 -14  -1    1.85    0.45
   7 -14  -1    4.86    0.55
  -7 -14   1    6.14    0.55
  -7 -14   1    6.28    0.52
  -6 -14   1    9.71    0.73
   6 -14  -1    6.93    0.60
  -6  14   1    6.85    0.51
   5 -14  -1    0.22    0.36
  -5 -14   1    0.55    0.29
  -5  14   1    0.66    0.23
   4 -14  -1    2.09    0.42
  -4 -14   1    2.37    0.38
  -4  14   1    2.44    0.33
   3 -14  -1   37.65    1.56
  -3 -14   1   38.02    1.53
  -3  14   1   37.49    1.44
   2 -14  -1    6.50    0.55
  -2 -14   1    6.45    0.55
  -2  14   1    6.11    0.49
   2  14  -1    7.68    0.54
   1 -14  -1   10.58    0.73
  -1 -14   1   11.26    0.71
   1  14  -1   11.52    0.67
  -1  14   1   11.42    0.65
   0 -14   1   23.17    1.07
   0 -14  -1   22.62    1.10
   0  14  -1   24.02    1.01
   0  14   1   23.93    1.02
  -1 -14  -1    0.13    0.29
   1 -14   1    0.21    0.30
  -1  14  -1   -0.24    0.23
  -2 -14  -1    0.27    0.27
   2 -14   1    0.48    0.32
  -2  14  -1    0.14    0.22
  -3 -14  -1    2.58    0.42
   3 -14   1    2.70    0.42
  -3  14  -1    2.14    0.31
   4 -14   1    0.84    0.35
  -4 -14  -1    0.60    0.29
  -4  14  -1    0.61    0.25
   5 -14   1   -0.07    0.34
  -5 -14  -1   -0.02    0.29
  -5  14  -1   -0.29    0.20
  -6 -14  -1   10.00    0.65
   6 -14   1   10.66    0.78
  -6 -14  -1   10.81    0.77
  -6  14  -1   11.33    0.62
  -7 -14  -1   30.82    1.23
  -7 -14  -1   30.39    1.35
   7 -14   1   26.92    1.31
  -7  14  -1   29.15    1.18
  -8 -14  -1    2.19    0.43
   8 -14   1    2.28    0.46
  -8 -14  -1    2.55    0.40
  -8  14  -1    2.66    0.36
  -9 -14  -1    0.57    0.36
   9 -14   1    0.75    0.42
  -9 -14  -1    0.51    0.31
  10 -14   1    4.84    0.59
 -10 -14  -1    4.05    0.54
 -10 -14  -1    4.42    0.48
  11 -14   1    0.39    0.47
 -11 -14  -1    0.01    0.30
  12 -14   1    0.02    0.49
 -12 -14  -1    0.60    0.35
  11 -15  -1    0.59    0.50
 -11 -15   1   -0.19    0.30
 -10 -15   1   -0.14    0.29
  10 -15  -1   -0.16    0.45
 -10 -15   1   -0.33    0.33
  -9 -15   1    0.06    0.29
  -9 -15   1    0.09    0.37
   9 -15  -1    0.14    0.43
  -8 -15   1    0.38    0.32
  -8 -15   1    0.68    0.32
   8 -15  -1    0.65    0.43
  -7 -15   1    0.47    0.36
   7 -15  -1   -0.06    0.37
   6 -15  -1    1.95    0.46
  -6 -15   1    1.70    0.37
  -5 -15   1    1.86    0.39
   5 -15  -1    1.97    0.45
   4 -15  -1    0.08    0.36
  -4 -15   1   -0.04    0.29
   3 -15  -1    5.90    0.55
  -3 -15   1    6.05    0.55
   2 -15  -1    1.47    0.37
  -2 -15   1    1.61    0.33
   1 -15  -1    0.03    0.29
  -1 -15   1    0.12    0.30
   0 -15   1    6.64    0.56
   0 -15  -1    5.96    0.57
   0  15  -1    6.91    0.56
  -1 -15  -1    4.31    0.47
   1 -15   1    4.80    0.52
  -1  15  -1    5.55    0.46
   2 -15   1   14.55    0.86
  -2 -15  -1   14.84    0.86
  -2  15  -1   14.95    0.75
   3 -15   1    2.55    0.46
  -3 -15  -1    2.05    0.36
  -3  15  -1    2.33    0.36
   4 -15   1    4.08    0.49
  -4 -15  -1    5.34    0.59
  -4  15  -1    5.74    0.50
  -5 -15  -1    1.48    0.35
   5 -15   1    0.93    0.38
  -5  15  -1    1.48    0.31
  -6 -15  -1    1.71    0.39
   6 -15   1    1.59    0.43
  -6  15  -1    1.95    0.35
   7 -15   1    0.85    0.42
  -7 -15  -1    0.73    0.37
  -7 -15  -1    1.24    0.35
  -8 -15  -1    7.07    0.64
   8 -15   1    6.94    0.65
  -8 -15  -1    7.89    0.62
  -9 -15  -1    0.89    0.39
  -9 -15  -1    0.47    0.31
   9 -15   1    0.27    0.42
 -10 -15  -1    0.49    0.33
 -10 -15  -1    0.44    0.37
  10 -15   1    0.76    0.47
  11 -15   1    0.65    0.49
 -11 -15  -1    0.42    0.40
 -11 -15  -1    0.36    0.34
  10 -16  -1    0.03    0.48
 -10 -16   1    0.09    0.39
 -10 -16   1    0.13    0.33
   9 -16  -1    2.72    0.55
  -9 -16   1    2.49    0.46
  -9 -16   1    2.49    0.43
   8 -16  -1    6.04    0.66
  -8 -16   1    4.12    0.52
  -7 -16   1   17.73    1.02
   7 -16  -1   18.15    1.08
   6 -16  -1   -0.25    0.38
  -6 -16   1    0.41    0.33
   5 -16  -1    9.90    0.80
  -5 -16   1    8.63    0.71
  -4 -16   1    0.49    0.29
   4 -16  -1    0.79    0.42
   3 -16  -1    3.47    0.54
  -3 -16   1    4.33    0.48
  -2 -16   1   24.85    1.21
   2 -16  -1   27.28    1.25
   1 -16  -1   16.09    0.92
  -1 -16   1   15.10    0.88
   0 -16   1    0.23    0.33
   0 -16  -1    0.46    0.34
  -1 -16  -1    1.27    0.40
   1 -16   1    0.58    0.33
   2 -16   1   12.15    0.80
  -2 -16  -1   11.98    0.81
   3 -16   1    3.27    0.48
  -3 -16  -1    4.44    0.49
   4 -16   1    0.57    0.38
  -4 -16  -1    0.45    0.30
  -5 -16  -1    1.15    0.41
   5 -16   1    0.99    0.39
   6 -16   1    0.27    0.40
  -6 -16  -1    0.85    0.37
   7 -16   1    3.38    0.54
  -7 -16  -1    2.82    0.52
   8 -16   1    9.24    0.75
  -8 -16  -1    8.46    0.68
  -8 -16  -1    9.42    0.80
   9 -16   1    5.00    0.64
  -9 -16  -1    3.96    0.51
  -9 -16  -1    4.73    0.58
 -10 -16  -1    1.28    0.42
  10 -16   1    1.81    0.52
 -10 -16  -1    1.32    0.39
   9 -17  -1    5.76    0.68
  -9 -17   1    5.34    0.61
  -8 -17   1    1.20    0.42
   8 -17  -1    0.24    0.45
   7 -17  -1    1.55    0.52
  -7 -17   1    0.62    0.36
  -6 -17   1    0.87    0.39
   6 -17  -1    1.03    0.46
  -5 -17   1    5.43    0.60
   5 -17  -1    6.70    0.68
  -4 -17   1    6.72    0.59
   4 -17  -1    6.95    0.67
  -3 -17   1    1.06    0.37
   3 -17  -1    1.16    0.41
   2 -17  -1    0.64    0.37
  -2 -17   1    0.88    0.39
  -1 -17   1   -0.07    0.32
   1 -17  -1    0.26    0.34
   0 -17  -1    0.12    0.32
   0 -17   1   -0.11    0.31
   1 -17   1   16.69    0.95
  -1 -17  -1   16.43    0.97
  -2 -17  -1    4.17    0.52
   2 -17   1    4.62    0.56
   3 -17   1    2.17    0.49
  -3 -17  -1    2.46    0.46
  -4 -17  -1    0.82    0.40
   4 -17   1    0.56    0.39
   5 -17   1    6.87    0.66
  -5 -17  -1    4.17    0.52
  -6 -17  -1    0.36    0.39
   6 -17   1   -0.11    0.41
   7 -17   1   11.02    0.88
  -7 -17  -1    9.95    0.86
  -8 -17  -1    0.10    0.37
   8 -17   1   -0.15    0.43
  -9 -17  -1   -0.28    0.31
  -9 -17  -1    0.29    0.38
   9 -17   1    0.23    0.47
  -8 -18   1    0.51    0.42
   8 -18  -1    1.22    0.53
  -7 -18   1    3.01    0.51
   7 -18  -1    5.65    0.71
   6 -18  -1    2.37    0.53
  -6 -18   1    2.85    0.48
  -5 -18   1   -0.05    0.28
   5 -18  -1    0.10    0.44
  -4 -18   1    2.02    0.47
   4 -18  -1    1.29    0.45
  -3 -18   1    4.17    0.55
   3 -18  -1    3.20    0.54
   2 -18  -1    4.88    0.59
  -2 -18   1    8.81    0.75
   1 -18  -1    2.19    0.46
  -1 -18   1    2.87    0.45
   0 -18  -1    1.47    0.41
   0 -18   1    1.42    0.41
  -1 -18  -1    1.78    0.47
   1 -18   1    1.18    0.43
   2 -18   1    3.00    0.50
  -2 -18  -1    2.69    0.50
   3 -18   1    2.42    0.51
  -3 -18  -1    1.46    0.43
  -4 -18  -1    9.42    0.79
   4 -18   1    9.39    0.78
  -5 -18  -1    0.99    0.43
   5 -18   1    1.07    0.47
   6 -18   1    0.45    0.44
  -6 -18  -1    0.41    0.33
  -7 -18  -1    1.21    0.40
   7 -18   1    0.30    0.47
   6 -19  -1    1.34    0.53
  -6 -19   1    1.13    0.38
   5 -19  -1    8.50    0.82
  -5 -19   1    8.04    0.72
   4 -19  -1    5.15    0.68
  -4 -19   1    4.32    0.55
   3 -19  -1    0.37    0.43
  -3 -19   1    0.20    0.33
   2 -19  -1    4.14    0.62
  -2 -19   1    3.79    0.58
   1 -19  -1    0.55    0.44
  -1 -19   1    0.91    0.40
   0 -19  -1    0.03    0.36
   0 -19   1    0.01    0.38
   1 -19   1   10.44    0.88
  -1 -19  -1    9.96    0.85
   2 -19   1    7.56    0.71
  -2 -19  -1    7.49    0.74
  -3 -19  -1    1.05    0.44
   3 -19   1    2.72    0.55
  -4 -19  -1    5.40    0.62
   4 -19   1    4.61    0.61
   5 -19   1    0.50    0.45
  -5 -19  -1   -0.10    0.33
   3 -20  -1    2.83    0.57
  -3 -20   1    3.55    0.57
   2 -20  -1    2.35    0.54
  -2 -20   1    2.73    0.55
   1 -20  -1    0.92    0.49
  -1 -20   1    1.07    0.47
   0 -20   1    3.83    0.57
   0 -20  -1    3.49    0.56
   1 -20   1   -0.49    0.41
  -1 -20  -1   -0.11    0.41
   2 -20   1    0.16    0.45
  -2 -20  -1    0.16    0.38
   3 -20   1    2.06    0.54
  -3 -20  -1    2.61    0.53
  17   0  -2   -0.38    0.58
 -16   0   2    2.73    0.43
  16   0  -2    0.74    0.55
 -15   0   2    1.29    0.35
  15   0  -2    1.09    0.51
  14   0  -2    3.67    0.62
 -14   0   2    3.81    0.42
 -13   0   2    0.04    0.26
  13   0  -2   -0.41    0.36
 -12   0   2    1.10    0.28
 -12   0   2    1.15    0.32
  12   0  -2    0.50    0.37
 -11   0   2    0.86    0.26
 -11   0   2    0.59    0.21
 -11   0   2    0.49    0.28
  11   0  -2    0.57    0.38
 -10   0   2    0.20    0.18
 -10   0   2    0.16    0.23
  10   0  -2    0.16    0.28
   9   0  -2    8.16    0.57
  -9   0   2    9.21    0.46
  -9   0   2    8.44    0.48
   8   0  -2  122.84    3.95
  -8   0   2  120.01    3.96
  -8   0   2  123.54    3.96
   8   0  -2  111.30    4.09
  -7   0   2   65.49    2.24
   7   0  -2   65.33    2.34
   7   0  -2   69.38    2.23
  -7   0   2   64.66    2.23
   6   0  -2   16.32    0.64
  -6   0   2   15.88    0.64
   6   0  -2   15.73    0.70
   5   0  -2    0.14    0.14
  -5   0   2    0.04    0.03
  -5   0   2    0.02    0.13
   5   0  -2   -0.03    0.15
  -5   0   2   -0.07    0.14
   4   0  -2   59.78    1.98
  -4   0   2   58.87    1.98
  -4   0   2   60.41    2.05
  -4   0   2   59.72    1.98
   3   0  -2  420.74   13.32
   3   0  -2  429.13   13.32
   3   0  -2  410.02   13.61
  -3   0   2  419.45   13.66
  -3   0   2  388.77   13.34
  -3   0   2  414.28   13.31
  -2   0   2  253.95    9.18
  -2   0   2  307.16    9.39
  -2   0   2  295.63    9.21
   1   0   2   89.26    3.22
  -1   0  -2  106.04    3.23
  -2   0  -2  406.07   13.27
   2   0   2  403.46   13.27
   3   0   2  609.05   19.18
  -3   0  -2  592.78   19.20
  -3   0  -2  552.16   18.80
  -4   0  -2  118.62    3.94
  -4   0  -2  115.74    3.82
   4   0   2  119.12    3.94
  -5   0  -2   78.50    2.63
   5   0   2   81.82    2.74
   6   0   2  189.26    6.36
  -6   0  -2  191.81    6.19
  -7   0  -2  121.04    3.89
   7   0   2  115.24    4.03
  -8   0  -2    9.40    0.47
   8   0   2    8.93    0.56
   9   0   2   11.89    0.68
  -9   0  -2   12.22    0.58
 -10   0  -2    2.17    0.27
 -10   0  -2    2.40    0.25
  10   0   2    2.18    0.38
  11   0   2    4.36    0.49
 -11   0  -2    4.86    0.40
 -11   0  -2    4.76    0.38
  12   0   2    3.73    0.51
 -12   0  -2    3.63    0.33
 -13   0  -2    3.57    0.34
  13   0   2    3.89    0.56
  14   0   2    2.23    0.53
  15   0   2    0.26    0.51
  16   0   2    1.59    0.60
  17  -1  -2    8.68    0.92
  17   1  -2    8.80    0.91
 -16  -1   2    1.71    0.38
  16  -1  -2    1.03    0.55
 -16   1   2    1.48    0.40
  16   1  -2    1.55    0.61
 -15  -1   2    0.20    0.32
  15  -1  -2   -0.32    0.42
  15   1  -2    0.26    0.50
 -15   1   2   -0.03    0.31
 -14  -1   2    0.64    0.30
  14  -1  -2    0.42    0.45
 -14   1   2    0.71    0.32
  14   1  -2    0.08    0.45
  13  -1  -2    1.35    0.46
 -13  -1   2    1.81    0.32
 -13   1   2    1.52    0.34
  13   1  -2    0.52    0.42
  12  -1  -2   -0.33    0.36
 -12  -1   2    0.13    0.24
 -12   1   2   -0.20    0.27
  12   1  -2    0.35    0.39
  11  -1  -2   -0.19    0.33
 -11  -1   2   -0.03    0.22
 -11  -1   2    0.12    0.19
 -11  -1   2    0.02    0.25
 -11   1   2   -0.19    0.23
 -11   1   2   -0.09    0.21
  11   1  -2    0.16    0.34
 -10  -1   2   11.92    0.61
  10  -1  -2   10.43    0.70
 -10  -1   2   13.21    0.62
 -10  -1   2   12.19    0.58
 -10   1   2   13.38    0.62
  10   1  -2   12.34    0.74
 -10   1   2   13.61    0.62
  -9  -1   2    2.97    0.28
  -9  -1   2    4.31    0.34
  -9  -1   2    3.15    0.30
   9  -1  -2    2.60    0.37
   9   1  -2    3.19    0.39
   9   1  -2    2.61    0.28
  -9   1   2    3.50    0.31
  -9   1   2    4.12    0.34
   8  -1  -2   12.94    0.69
  -8  -1   2   14.52    0.62
  -8  -1   2   14.67    0.64
  -8   1   2   14.11    0.62
   8   1  -2   14.84    0.72
  -8   1   2   14.80    0.63
   8   1  -2   15.13    0.63
  -7  -1   2   29.17    1.09
   7  -1  -2   30.74    1.18
  -7  -1   2   29.88    1.09
   7   1  -2   31.10    1.09
  -7   1   2   28.88    1.08
   7   1  -2   30.76    1.18
  -7   1   2   30.62    1.09
  -6  -1   2  148.77    4.83
  -6  -1   2  146.58    4.81
   6  -1  -2  147.25    4.96
  -6   1   2  147.83    4.81
   6   1  -2  139.41    4.95
   6   1  -2  153.67    4.81
  -6   1   2  146.17    4.81
   5  -1  -2  260.15    8.31
  -5  -1   2  250.81    8.30
  -5  -1   2  249.80    8.10
  -5  -1   2  238.49    8.10
  -5  -1   2  255.38    8.14
   5   1  -2  251.53    8.10
  -5   1   2  252.82    8.30
   5   1  -2  259.03    8.31
  -5   1   2  235.01    8.09
  -4  -1   2   13.28    0.52
   4  -1  -2   14.29    0.53
  -4  -1   2   13.37    0.53
   4  -1  -2   13.80    0.58
  -4  -1   2   14.05    0.53
  -4  -1   2   13.50    0.56
  -4   1   2   14.33    0.57
  -4   1   2   12.81    0.52
   4   1  -2   13.97    0.58
   4   1  -2   13.35    0.53
   3  -1  -2   50.61    1.71
   3  -1  -2   52.87    1.78
  -3  -1   2   51.28    1.73
  -3  -1   2   48.64    1.71
   3  -1  -2   53.36    1.72
  -3  -1   2   51.19    1.71
  -3   1   2   50.97    1.71
  -3   1   2   51.32    1.72
   3   1  -2   53.17    1.78
   3   1  -2   51.84    1.72
  -3   1   2   53.60    1.78
   2  -1  -2  170.97    5.19
   2  -1  -2  154.56    5.18
  -2  -1   2  153.64    5.18
  -2  -1   2  140.81    5.20
  -2  -1   2  167.88    5.18
  -2  -1   2  172.49    5.31
   2  -1  -2  153.60    5.30
  -2   1   2  163.68    5.30
  -2   1   2  169.04    5.19
  -2   1   2  158.84    5.18
   0   1   2   26.21    0.82
   0   1   2   26.53    0.84
   0   1   2   24.31    0.87
  -1  -1  -2  523.08   16.59
  -1  -1  -2  518.24   16.86
   1   1   2  529.67   15.92
   1   1   2  484.85   16.87
  -2  -1  -2  371.04   11.97
  -2  -1  -2  361.27   11.43
  -2  -1  -2  354.54   12.14
   2  -1   2  374.63   12.12
   2   1   2  370.18   12.14
  -2   1  -2  387.08   12.21
  -3  -1  -2  237.20    8.01
  -3  -1  -2  239.80    7.85
  -3  -1  -2  240.95    7.83
   3  -1   2  245.28    8.00
  -3   1  -2  246.64    7.99
   3   1   2  246.83    8.01
   4  -1   2   39.90    1.34
  -4  -1  -2   37.56    1.28
  -4  -1  -2   37.16    1.27
  -4  -1  -2   38.47    1.35
  -4   1  -2   37.98    1.33
   4   1   2   37.51    1.35
  -5  -1  -2   11.14    0.42
  -5  -1  -2   10.46    0.44
   5  -1   2   11.05    0.50
  -5   1  -2   10.50    0.42
   5   1   2   10.77    0.52
  -6  -1  -2   88.31    2.91
   6  -1   2   88.22    3.01
  -6  -1  -2   86.36    2.89
   6   1   2   90.13    3.03
  -6   1  -2   86.81    2.90
  -7  -1  -2    2.43    0.22
  -7  -1  -2    2.33    0.19
   7  -1   2    2.25    0.28
   7   1   2    2.32    0.31
  -7   1  -2    2.58    0.22
  -8  -1  -2   22.68    0.83
  -8  -1  -2   22.01    0.86
   8  -1   2   22.45    0.96
  -8   1  -2   23.91    0.87
   8   1   2   21.79    0.96
  -9  -1  -2   32.20    1.15
   9  -1   2   30.52    1.28
  -9  -1  -2   33.17    1.18
   9   1   2   30.04    1.29
  -9   1  -2   32.87    1.19
 -10  -1  -2    4.75    0.35
  10  -1   2    4.72    0.47
 -10  -1  -2    4.81    0.39
 -10   1  -2    4.88    0.41
  10   1   2    4.50    0.49
 -11  -1  -2    5.44    0.41
  11  -1   2    4.47    0.50
 -11  -1  -2    4.65    0.38
  11   1   2    5.68    0.57
 -11   1  -2    5.49    0.44
 -12  -1  -2    1.72    0.26
  12  -1   2    1.79    0.44
  12   1   2    2.86    0.48
 -12   1  -2    1.82    0.28
  13  -1   2    1.29    0.45
 -13  -1  -2    0.96    0.27
  13   1   2    0.88    0.45
 -13   1  -2    1.25    0.27
  14  -1   2    2.31    0.55
  14   1   2    2.64    0.56
  15  -1   2    2.14    0.58
  15   1   2    2.87    0.63
  16  -1   2   -0.90    0.52
 -16  -1  -2   -0.34    0.41
  16   1   2   -0.32    0.53
 -17  -2   2    0.16    0.38
  17  -2  -2   -0.19    0.57
  17   2  -2    0.22    0.58
 -16  -2   2    0.61    0.33
  16  -2  -2   -0.07    0.53
 -16   2   2    0.60    0.37
  16   2  -2    0.20    0.54
  15  -2  -2    0.51    0.51
 -15  -2   2    0.27    0.30
  15   2  -2    0.14    0.50
 -15   2   2   -0.62    0.32
 -14  -2   2   -0.16    0.27
  14  -2  -2    0.01    0.43
  14   2  -2   -0.13    0.44
 -13  -2   2    1.47    0.31
  13  -2  -2    1.10    0.45
  13   2  -2    1.04    0.44
  12  -2  -2    7.50    0.64
 -12  -2   2    8.95    0.55
 -12   2   2    9.16    0.57
  12   2  -2    7.46    0.65
 -11  -2   2   36.03    1.30
 -11  -2   2   34.93    1.31
  11  -2  -2   28.75    1.39
 -11   2   2   36.02    1.31
  11   2  -2   31.67    1.43
 -11   2   2   34.48    1.30
 -10  -2   2    4.07    0.34
  10  -2  -2    3.37    0.40
 -10  -2   2    3.55    0.36
 -10   2   2    4.56    0.37
  10   2  -2    3.16    0.41
 -10   2   2    3.35    0.31
  -9  -2   2    0.16    0.06
   9  -2  -2    0.28    0.29
  -9  -2   2    0.50    0.20
   9   2  -2    0.06    0.26
  -9   2   2    0.30    0.20
  -9   2   2    0.30    0.19
   9   2  -2    0.06    0.19
   8  -2  -2   73.63    2.59
  -8  -2   2   73.54    2.48
  -8   2   2   76.07    2.47
   8   2  -2   65.25    2.58
  -8   2   2   74.41    2.47
   8   2  -2   74.45    2.47
  -7  -2   2   17.05    0.70
  -7  -2   2   18.26    0.69
   7  -2  -2   17.52    0.78
  -7   2   2   17.27    0.69
   7   2  -2   18.03    0.80
  -7   2   2   17.79    0.70
   7   2  -2   16.85    0.69
   6  -2  -2   39.36    1.42
  -6  -2   2   37.05    1.32
  -6  -2   2   38.24    1.34
  -6   2   2   38.11    1.33
   6   2  -2   37.98    1.33
   6   2  -2   39.82    1.42
  -6   2   2   36.81    1.32
   5  -2  -2    0.79    0.22
  -5  -2   2    0.74    0.15
  -5  -2   2    0.73    0.14
  -5  -2   2    0.88    0.17
  -5   2   2    0.42    0.13
   5   2  -2    0.86    0.16
  -5   2   2    1.00    0.17
   5   2  -2    0.55    0.21
  -5   2   2    0.75    0.17
  -4  -2   2   15.96    0.63
   4  -2  -2   16.69    0.66
  -4  -2   2   15.49    0.60
  -4  -2   2   15.53    0.58
   4  -2  -2   14.82    0.59
   4   2  -2   16.38    0.66
  -4   2   2   15.05    0.59
  -4   2   2   16.18    0.63
   4   2  -2   15.71    0.60
  -3  -2   2    9.08    0.41
  -3  -2   2    8.79    0.37
   3  -2  -2    9.22    0.44
   3  -2  -2    9.87    0.39
  -3  -2   2    9.05    0.38
  -3  -2   2    9.05    0.39
   3   2  -2    9.84    0.44
   3   2  -2    8.60    0.38
  -3   2   2    9.69    0.42
  -3   2   2    9.38    0.39
   2  -2  -2  580.11   18.04
   2  -2  -2  565.88   18.49
  -2  -2   2  557.45   18.04
  -2  -2   2  571.79   18.51
  -2  -2   2  553.16   17.34
  -2  -2   2  563.88   18.05
  -2  -2   2  539.90   18.24
  -2   2   2  576.40   18.06
  -2   2   2  560.27   18.51
   2   2  -2  546.13   18.52
   2   2  -2  562.02   18.06
   1  -2  -2  280.37    9.64
   1  -2  -2  277.32    9.85
  -1  -2   2  303.76    9.73
   1   2  -2  353.12    9.65
   1   2  -2  284.20    9.86
   0  -2   2  219.26    7.90
   0   2   2  251.89    7.93
   0   2   2  246.64    7.46
   0   2   2  244.42    7.76
   0   2  -2  242.57    7.79
  -1  -2  -2  136.27    4.58
  -1  -2  -2  138.80    4.47
  -1  -2  -2  137.39    4.31
   1   2   2  139.84    4.47
   1   2   2  139.73    4.31
  -2  -2  -2  176.47    5.64
  -2  -2  -2  170.37    5.43
  -2  -2  -2  168.60    5.77
   2  -2   2  182.93    5.74
   2   2   2  171.07    5.64
   2   2   2  171.43    5.43
   2   2   2  174.79    5.77
  -2   2  -2  181.78    5.74
   2   2   2  172.23    5.63
  -3  -2  -2    1.78    0.13
  -3  -2  -2    2.16    0.20
  -3  -2  -2    2.69    0.18
   3  -2   2    2.16    0.18
  -3  -2  -2    1.95    0.20
  -3   2  -2    2.28    0.17
   3   2   2    1.75    0.15
   3   2   2    1.90    0.14
   3   2   2    1.78    0.21
  -4  -2  -2   18.64    0.69
   4  -2   2   19.79    0.74
  -4  -2  -2   20.05    0.71
  -4  -2  -2   19.54    0.72
  -4  -2  -2   18.84    0.76
  -4   2  -2   20.11    0.73
   4   2   2   20.35    0.69
   4   2   2   19.96    0.78
  -5  -2  -2    5.08    0.25
  -5  -2  -2    4.92    0.28
   5  -2   2    5.13    0.34
   5   2   2    4.99    0.26
   5   2   2    4.91    0.38
   6  -2   2   26.37    1.00
  -6  -2  -2   25.09    0.91
  -6  -2  -2   25.87    0.94
   6   2   2   27.16    0.92
   6   2   2   26.40    1.04
   7  -2   2    0.24    0.21
  -7  -2  -2    0.48    0.16
  -7  -2  -2    0.20    0.12
  -7   2  -2    0.33    0.17
   7   2   2    0.19    0.23
  -8  -2  -2    3.01    0.27
  -8  -2  -2    2.89    0.23
   8  -2   2    2.57    0.32
  -8   2  -2    2.92    0.27
   8   2   2    2.45    0.34
   9  -2   2    6.97    0.54
  -9  -2  -2    6.89    0.39
  -9  -2  -2    7.13    0.43
  -9   2  -2    6.73    0.44
   9   2   2    7.51    0.57
  10  -2   2    0.26    0.31
 -10  -2  -2    0.12    0.17
 -10  -2  -2   -0.21    0.19
  10   2   2   -0.12    0.33
 -10   2  -2   -0.08    0.22
 -11  -2  -2    1.15    0.22
  11  -2   2    0.69    0.37
 -11  -2  -2    1.36    0.26
 -11   2  -2    1.92    0.29
  11   2   2    1.38    0.39
  12  -2   2   -0.14    0.36
 -12  -2  -2    0.22    0.21
  12   2   2    0.14    0.38
 -12   2  -2    0.26    0.25
 -13  -2  -2    2.95    0.44
  13  -2   2    2.11    0.47
 -13   2  -2    1.82    0.38
  13   2   2    2.75    0.54
 -14  -2  -2    1.98    0.43
  14  -2   2    1.76    0.51
  14   2   2    1.27    0.51
 -15  -2  -2    0.65    0.42
  15  -2   2    0.62    0.50
  15   2   2    0.73    0.54
  16  -2   2    3.38    0.66
 -16  -2  -2    4.23    0.57
  16   2   2    4.04    0.71
  17  -3  -2   -0.17    0.55
 -17  -3   2   -0.15    0.38
 -17   3   2   -0.05    0.42
  17   3  -2    0.29    0.57
 -16  -3   2    0.17    0.37
 -16  -3   2    0.30    0.32
  16  -3  -2    0.20    0.54
 -16   3   2   -0.73    0.36
  16   3  -2   -0.38    0.56
 -15  -3   2    0.67    0.35
  15  -3  -2    0.48    0.48
 -15  -3   2    0.92    0.32
  15   3  -2    0.73    0.55
 -14  -3   2    0.87    0.31
  14  -3  -2    0.84    0.45
 -14  -3   2    0.84    0.33
  14   3  -2    1.80    0.55
  13  -3  -2    1.56    0.45
 -13  -3   2    1.78    0.31
  13   3  -2    1.66    0.48
 -12  -3   2    1.85    0.29
  12  -3  -2    1.30    0.39
 -12   3   2    1.45    0.31
  12   3  -2    1.64    0.44
 -11  -3   2   22.93    0.95
  11  -3  -2   21.98    1.07
 -11  -3   2   22.80    0.97
 -11   3   2   24.09    0.96
  11   3  -2   20.07    1.08
 -11   3   2   22.72    0.95
  10  -3  -2    9.45    0.64
 -10  -3   2    9.31    0.53
 -10  -3   2    8.77    0.49
 -10   3   2    8.59    0.52
 -10   3   2    9.49    0.53
  10   3  -2    9.45    0.67
  10   3  -2    9.19    0.53
  -9  -3   2    3.09    0.27
   9  -3  -2    2.86    0.35
  -9  -3   2    4.29    0.32
   9   3  -2    4.00    0.46
  -9   3   2    3.99    0.33
   9   3  -2    3.85    0.34
  -9   3   2    3.50    0.31
  -8  -3   2    0.20    0.17
   8  -3  -2   -0.10    0.24
  -8  -3   2    0.11    0.16
  -8   3   2    0.37    0.20
  -8   3   2    0.35    0.18
   8   3  -2    0.18    0.18
   8   3  -2   -0.09    0.27
  -7  -3   2   89.96    3.03
  -7  -3   2   93.29    3.02
   7  -3  -2   81.81    3.13
  -7   3   2   91.41    3.01
   7   3  -2   94.04    3.03
  -7   3   2   91.43    3.02
   7   3  -2   90.71    3.15
  -6  -3   2   17.86    0.70
  -6  -3   2   18.57    0.70
   6  -3  -2   18.19    0.78
  -6   3   2   18.58    0.70
  -6   3   2   17.67    0.70
   6   3  -2   18.39    0.71
   6   3  -2   16.95    0.79
  -5  -3   2   21.26    0.74
  -5  -3   2   20.58    0.78
  -5  -3   2   21.98    0.84
   5  -3  -2   20.31    0.84
  -5  -3   2   20.80    0.77
   5   3  -2   20.98    0.85
  -5   3   2   19.66    0.77
  -5   3   2   20.91    0.77
   5   3  -2   20.95    0.78
  -4  -3   2   93.27    3.12
  -4  -3   2   93.19    2.97
  -4  -3   2   93.03    3.20
   4  -3  -2   96.93    3.20
   4  -3  -2   97.38    3.10
  -4  -3   2   94.64    3.10
   4   3  -2   96.34    3.11
   4   3  -2   94.63    3.21
  -4   3   2   92.01    3.10
  -4   3   2   93.29    3.19
  -3  -3   2  183.45    6.10
  -3  -3   2  183.86    5.69
  -3  -3   2  183.97    5.94
  -3  -3   2  178.49    5.98
   3  -3  -2  179.55    6.09
   3  -3  -2  187.86    5.94
  -3   3   2  185.09    6.09
   3   3  -2  182.40    5.95
  -3   3   2  184.93    5.95
   3   3  -2  186.54    6.10
   2  -3  -2    0.72    0.15
   2  -3  -2    0.77    0.18
  -2  -3   2    0.73    0.13
  -2  -3   2    0.44    0.10
  -2  -3   2    0.78    0.12
  -2  -3   2    0.77    0.15
  -2  -3   2    0.73    0.12
   2   3  -2    0.59    0.12
   2   3  -2    0.77    0.17
   2   3  -2    0.69    0.14
  -2   3   2    0.84    0.16
  -2   3   2    1.12    0.17
  -1  -3   2    1.80    0.17
   1  -3  -2    1.43    0.18
  -1  -3   2    1.87    0.15
   1  -3  -2    1.48    0.15
  -1   3   2    1.98    0.19
  -1   3   2    1.83    0.19
   1   3  -2    1.60    0.13
   1   3  -2    1.69    0.17
  -1   3   2    1.84    0.17
   1   3  -2    1.62    0.14
   0  -3   2  163.14    5.48
   0  -3   2  167.40    5.48
   0  -3  -2  166.92    5.18
   0  -3  -2  168.07    5.51
   0   3   2  163.88    5.50
   0   3   2  170.11    5.38
   0   3   2  165.45    5.18
  -1  -3  -2    3.96    0.28
  -1  -3  -2    4.17    0.29
  -1  -3  -2    4.17    0.29
   1  -3   2    3.96    0.23
   1   3   2    4.21    0.25
   1   3   2    4.29    0.27
  -1   3  -2    3.54    0.22
   2  -3   2   39.82    1.35
  -2  -3  -2   40.50    1.34
  -2  -3  -2   39.35    1.31
  -2  -3  -2   39.78    1.40
  -2   3  -2   41.24    1.35
   2   3   2   39.80    1.34
   2   3   2   39.37    1.33
   2   3   2   38.81    1.40
   2   3   2   39.20    1.31
  -3  -3  -2    0.49    0.14
   3  -3   2    0.69    0.14
  -3  -3  -2    0.88    0.17
  -3  -3  -2    0.93    0.12
  -3  -3  -2    0.75    0.13
   3   3   2    0.69    0.16
   3   3   2    0.52    0.18
  -3   3  -2    0.82    0.13
   3   3   2    0.70    0.14
   4  -3   2   12.68    0.53
  -4  -3  -2   11.87    0.52
  -4  -3  -2   13.07    0.50
  -4  -3  -2   12.04    0.48
   4   3   2   12.61    0.49
  -4   3  -2   12.69    0.51
   4   3   2   12.34    0.58
  -5  -3  -2    8.33    0.38
  -5  -3  -2    7.76    0.40
  -5  -3  -2    7.62    0.35
   5  -3   2    7.67    0.42
   5   3   2    8.16    0.36
   5   3   2    6.89    0.45
  -6  -3  -2   54.20    1.86
   6  -3   2   54.23    1.93
  -6  -3  -2   54.71    1.83
  -6  -3  -2   54.28    1.84
   6   3   2   56.26    1.97
   6   3   2   54.68    1.83
  -7  -3  -2    5.65    0.31
  -7  -3  -2    5.32    0.34
   7  -3   2    5.22    0.41
  -7  -3  -2    5.47    0.39
   7   3   2    5.32    0.45
  -8  -3  -2    2.83    0.26
  -8  -3  -2    2.55    0.23
  -8  -3  -2    3.51    0.35
   8  -3   2    2.21    0.31
  -8   3  -2    2.52    0.26
   8   3   2    2.82    0.38
   9  -3   2   47.36    1.79
  -9  -3  -2   48.62    1.66
  -9  -3  -2   48.62    1.70
  -9  -3  -2   48.18    1.70
   9   3   2   45.63    1.83
  -9   3  -2   48.61    1.69
 -10  -3  -2   -0.04    0.18
  10  -3   2    0.49    0.31
 -10  -3  -2    0.37    0.20
 -10  -3  -2    0.05    0.26
 -10   3  -2    0.32    0.24
  10   3   2    0.58    0.37
 -11  -3  -2    0.30    0.29
 -11  -3  -2    0.54    0.21
  11  -3   2    0.93    0.36
 -11   3  -2    0.52    0.25
  11   3   2    0.46    0.39
  12  -3   2    1.36    0.41
 -12  -3  -2    1.46    0.26
 -12  -3  -2    1.95    0.38
 -12   3  -2    1.63    0.32
 -12   3  -2    1.77    0.30
  12   3   2    1.81    0.48
 -13  -3  -2    1.72    0.39
  13  -3   2    2.13    0.48
 -13   3  -2    2.34    0.37
  13   3   2    1.66    0.51
  14  -3   2    4.60    0.61
 -14  -3  -2    5.46    0.56
  14   3   2    5.62    0.69
  15  -3   2    1.17    0.53
 -15  -3  -2    1.63    0.44
  15   3   2    1.73    0.58
 -16  -3  -2    0.69    0.41
  16  -3   2   -0.30    0.51
  16   3   2   -0.18    0.57
  16  -4  -2   -0.40    0.54
 -16  -4   2   -0.25    0.33
 -16  -4   2   -0.10    0.35
  16   4  -2    0.05    0.56
 -15  -4   2    1.94    0.39
 -15  -4   2    2.37    0.38
  15  -4  -2    2.82    0.60
  15   4  -2    2.75    0.63
 -14  -4   2    0.94    0.33
  14  -4  -2   -0.01    0.43
 -14  -4   2    0.41    0.30
  14   4  -2    1.00    0.50
 -13  -4   2    1.04    0.32
  13  -4  -2    0.90    0.42
 -13  -4   2    1.29    0.30
  13   4  -2    0.83    0.48
 -12  -4   2    4.09    0.42
 -12  -4   2    3.49    0.37
  12  -4  -2    2.71    0.46
 -12   4   2    3.01    0.35
  12   4  -2    2.75    0.53
 -11  -4   2    0.16    0.25
 -11  -4   2    0.26    0.24
  11  -4  -2   -0.02    0.30
  11   4  -2   -0.07    0.35
 -11   4   2   -0.22    0.23
 -11   4   2    0.15    0.23
 -10  -4   2   -0.17    0.19
 -10  -4   2   -0.02    0.21
  10  -4  -2    0.23    0.31
 -10  -4   2    0.18    0.22
  10   4  -2    0.24    0.25
 -10   4   2    0.01    0.22
  10   4  -2   -0.09    0.34
 -10   4   2   -0.11    0.21
  -9  -4   2    3.80    0.32
  -9  -4   2    5.03    0.36
   9  -4  -2    3.09    0.38
  -9  -4   2    5.28    0.38
   9   4  -2    3.34    0.41
  -9   4   2    4.32    0.34
   9   4  -2    3.61    0.35
  -9   4   2    4.36    0.35
  -8  -4   2    0.09    0.17
  -8  -4   2   -0.08    0.17
   8  -4  -2    0.12    0.26
  -8  -4   2   -0.15    0.15
  -8   4   2    0.04    0.18
   8   4  -2    0.26    0.26
   8   4  -2    0.21    0.21
  -8   4   2    0.21    0.18
  -7  -4   2    0.79    0.17
   7  -4  -2    0.65    0.23
  -7  -4   2    1.16    0.20
  -7  -4   2    1.24    0.21
  -7   4   2    0.71    0.19
   7   4  -2    0.67    0.20
  -7   4   2    0.78    0.18
   7   4  -2    0.45    0.27
  -6  -4   2   12.41    0.56
   6  -4  -2   12.46    0.62
  -6  -4   2   12.82    0.52
  -6  -4   2   12.94    0.55
   6   4  -2   12.62    0.65
   6   4  -2   13.34    0.57
  -6   4   2   13.65    0.56
  -5  -4   2   20.50    0.74
   5  -4  -2   18.80    0.80
   5  -4  -2   19.58    0.72
  -5  -4   2   18.66    0.75
  -5  -4   2   18.65    0.70
  -5  -4   2   21.00    0.81
   5   4  -2   19.64    0.75
  -5   4   2   19.25    0.74
   5   4  -2   19.61    0.82
  -4  -4   2   26.27    1.00
   4  -4  -2   25.09    1.00
  -4  -4   2   26.40    0.93
  -4  -4   2   27.24    0.89
  -4  -4   2   25.68    0.95
   4  -4  -2   26.82    0.93
  -4   4   2   26.84    0.94
   4   4  -2   26.68    0.95
   4   4  -2   27.37    1.02
  -4   4   2   25.85    0.99
   3  -4  -2   72.74    2.33
   3  -4  -2   70.44    2.41
  -3  -4   2   68.31    2.35
  -3  -4   2   70.94    2.33
  -3  -4   2   69.98    2.23
  -3  -4   2   71.32    2.41
  -3   4   2   71.33    2.41
  -3   4   2   70.32    2.33
   3   4  -2   68.46    2.23
   3   4  -2   69.20    2.34
   3   4  -2   73.04    2.42
   2  -4  -2    3.70    0.27
  -2  -4   2    3.09    0.22
  -2  -4   2    3.60    0.27
  -2  -4   2    3.18    0.25
  -2  -4   2    3.64    0.21
   2  -4  -2    3.36    0.24
  -2   4   2    3.32    0.26
   2   4  -2    3.23    0.25
   2   4  -2    3.51    0.27
  -2   4   2    4.26    0.28
   2   4  -2    3.43    0.22
  -1  -4   2   80.28    2.59
  -1  -4   2   78.64    2.69
   1  -4  -2   79.39    2.71
   1  -4  -2   80.43    2.63
   1   4  -2   79.53    2.51
  -1   4   2   81.85    2.55
   1   4  -2   76.94    2.69
  -1   4   2   81.68    2.63
   1   4  -2   80.96    2.61
  -1   4   2   80.37    2.70
   0  -4  -2  158.70    5.31
   0  -4   2  156.82    5.28
   0  -4  -2  159.93    5.19
   0  -4   2  159.66    5.28
   0  -4  -2  160.90    5.00
   0   4   2  159.60    5.19
   0   4  -2  161.43    5.15
   0   4   2  161.12    5.00
   0   4   2  159.76    5.31
  -1  -4  -2    2.41    0.22
   1  -4   2    2.19    0.18
  -1  -4  -2    2.38    0.23
  -1  -4  -2    2.02    0.17
  -1  -4  -2    2.01    0.21
  -1   4  -2    1.53    0.14
   1   4   2    2.36    0.21
   1   4   2    2.26    0.19
  -2  -4  -2    0.09    0.14
   2  -4   2    0.10    0.13
  -2  -4  -2    0.13    0.14
  -2  -4  -2   -0.02    0.05
   2   4   2    0.00    0.15
   2   4   2    0.09    0.14
  -2   4  -2    0.11    0.12
  -3  -4  -2    8.93    0.40
  -3  -4  -2    9.39    0.46
   3  -4   2    9.51    0.42
  -3  -4  -2    9.62    0.43
   3   4   2    9.94    0.43
   3   4   2    9.53    0.41
  -3   4  -2    9.48    0.41
   3   4   2    9.33    0.49
  -4  -4  -2   63.03    2.07
  -4  -4  -2   60.87    2.01
   4  -4   2   62.46    2.11
  -4  -4  -2   59.95    2.05
   4   4   2   60.80    2.16
  -4   4  -2   61.71    2.10
   4   4   2   61.94    2.06
  -5  -4  -2   55.88    1.86
  -5  -4  -2   55.95    1.88
   5  -4   2   54.21    1.95
  -5  -4  -2   57.24    1.91
   5   4   2   55.45    2.00
   5   4   2   58.02    1.89
  -6  -4  -2   50.69    1.72
   6  -4   2   50.37    1.81
  -6  -4  -2   51.84    1.75
  -6  -4  -2   50.20    1.72
   6   4   2   52.57    1.86
   6   4   2   50.36    1.73
  -7  -4  -2    1.00    0.20
  -7  -4  -2    0.65    0.23
  -7  -4  -2    0.92    0.17
   7  -4   2    0.34    0.23
   7   4   2    0.53    0.27
  -8  -4  -2    4.48    0.38
   8  -4   2    3.90    0.38
  -8  -4  -2    3.77    0.31
  -8  -4  -2    3.87    0.32
   8   4   2    3.52    0.43
  -9  -4  -2   15.15    0.67
  -9  -4  -2   15.23    0.72
  -9  -4  -2   14.95    0.63
   9  -4   2   14.03    0.76
  -9   4  -2   14.49    0.68
   9   4   2   15.09    0.83
 -10  -4  -2    5.35    0.41
  10  -4   2    5.36    0.50
 -10  -4  -2    6.48    0.51
 -10  -4  -2    5.69    0.39
 -10   4  -2    5.82    0.47
  10   4   2    5.12    0.52
 -11  -4  -2   -0.60    0.26
 -11  -4  -2   -0.10    0.19
  11  -4   2   -0.34    0.31
 -11   4  -2    0.13    0.25
 -11   4  -2   -0.06    0.23
  11   4   2   -0.45    0.36
 -12  -4  -2    0.16    0.30
 -12  -4  -2    0.00    0.21
  12  -4   2   -0.30    0.35
 -12   4  -2    0.09    0.27
  12   4   2   -0.14    0.41
 -12   4  -2    0.22    0.25
 -13  -4  -2    6.91    0.60
  13  -4   2    6.92    0.66
 -13   4  -2    6.75    0.56
  13   4   2    7.23    0.75
 -14  -4  -2    1.17    0.39
  14  -4   2    1.19    0.49
  14   4   2    2.06    0.57
  15  -4   2   -0.42    0.47
 -15  -4  -2    0.11    0.37
  15   4   2   -0.93    0.51
 -16  -4  -2    0.56    0.43
  16  -5  -2    1.75    0.61
 -16  -5   2    2.32    0.45
  16   5  -2    1.97    0.64
 -15  -5   2   11.00    0.71
  15  -5  -2    7.97    0.82
 -15  -5   2   10.71    0.70
  15   5  -2    8.97    0.89
 -14  -5   2    1.20    0.35
 -14  -5   2   -0.19    0.28
  14  -5  -2    0.80    0.46
  14   5  -2    0.48    0.49
  13  -5  -2    0.41    0.40
 -13  -5   2    1.55    0.34
 -13  -5   2    0.51    0.30
  13   5  -2    1.18    0.52
 -12  -5   2   28.89    1.13
  12  -5  -2   23.88    1.24
 -12  -5   2   28.14    1.10
 -12   5   2   28.18    1.12
  12   5  -2   24.92    1.30
 -11  -5   2    5.87    0.45
 -11  -5   2    6.93    0.49
  11  -5  -2    4.39    0.50
  11   5  -2    5.18    0.58
 -11   5   2    5.21    0.43
 -11   5   2    4.41    0.40
 -10  -5   2   -0.05    0.22
 -10  -5   2    0.16    0.24
  10  -5  -2   -0.29    0.32
 -10  -5   2    0.11    0.20
 -10   5   2    0.13    0.24
  10   5  -2   -0.48    0.32
 -10   5   2    0.08    0.23
  10   5  -2    0.19    0.23
   9  -5  -2   22.06    1.06
  -9  -5   2   24.52    0.96
  -9  -5   2   22.91    0.94
  -9  -5   2   24.70    0.93
   9   5  -2   22.30    1.09
  -9   5   2   25.16    0.97
   9   5  -2   24.88    0.97
  -9   5   2   23.93    0.95
  -8  -5   2    3.41    0.31
  -8  -5   2    2.46    0.26
  -8  -5   2    3.68    0.32
   8  -5  -2    2.61    0.38
  -8   5   2    2.96    0.29
  -8   5   2    2.85    0.29
   8   5  -2    2.21    0.29
   8   5  -2    2.65    0.37
   7  -5  -2    0.40    0.23
  -7  -5   2    1.08    0.20
  -7  -5   2    0.89    0.20
  -7  -5   2    0.68    0.18
  -7   5   2    0.72    0.19
   7   5  -2    0.64    0.31
   7   5  -2    0.43    0.20
  -6  -5   2   10.55    0.47
  -6  -5   2   10.69    0.51
   6  -5  -2   10.93    0.58
  -6  -5   2   11.17    0.49
   6   5  -2    9.98    0.60
   6   5  -2   10.90    0.52
  -6   5   2   11.26    0.50
  -5  -5   2   13.11    0.53
  -5  -5   2   12.37    0.51
   5  -5  -2   12.14    0.60
  -5  -5   2   11.85    0.55
   5  -5  -2   12.69    0.51
   5   5  -2   12.89    0.63
  -5   5   2   12.75    0.54
   5   5  -2   12.49    0.55
  -4  -5   2  105.73    3.50
   4  -5  -2  107.08    3.45
  -4  -5   2  104.82    3.32
  -4  -5   2  105.43    3.58
  -4  -5   2  108.54    3.47
   4  -5  -2  102.13    3.58
   4   5  -2  105.39    3.32
   4   5  -2  105.71    3.48
   4   5  -2  102.17    3.59
  -4   5   2  106.91    3.47
  -3  -5   2  146.29    4.98
  -3  -5   2  151.19    4.74
   3  -5  -2  149.76    5.08
  -3  -5   2  148.56    5.08
  -3  -5   2  153.30    4.94
   3  -5  -2  157.58    4.94
  -3   5   2  153.68    4.95
  -3   5   2  149.59    5.07
   3   5  -2  151.35    4.74
   3   5  -2  156.08    4.95
   3   5  -2  152.44    5.08
  -2  -5   2    0.13    0.11
  -2  -5   2    0.08    0.12
  -2  -5   2    0.02    0.14
   2  -5  -2    0.06    0.18
   2  -5  -2    0.19    0.14
  -2  -5   2    0.17    0.14
  -2   5   2   -0.05    0.14
  -2   5   2    0.21    0.16
   2   5  -2    0.17    0.18
   2   5  -2    0.03    0.14
   2   5  -2   -0.08    0.14
   1  -5  -2    4.29    0.29
  -1  -5   2    3.92    0.19
   1  -5  -2    3.63    0.26
  -1  -5   2    3.72    0.27
  -1   5   2    3.66    0.29
   1   5  -2    3.53    0.25
  -1   5   2    3.65    0.27
   1   5  -2    3.63    0.26
  -1   5   2    4.04    0.30
   0  -5  -2    7.62    0.36
   0  -5   2    7.48    0.37
   0  -5   2    7.85    0.37
   0  -5  -2    8.29    0.39
   0   5   2    7.09    0.38
   0   5   2    7.99    0.38
   0   5  -2    7.40    0.32
   0   5   2    7.64    0.37
   1  -5   2    0.81    0.16
  -1  -5  -2    0.69    0.18
  -1  -5  -2    0.80    0.18
  -1  -5  -2    0.52    0.16
  -1  -5  -2    0.84    0.16
   1   5   2    0.79    0.17
   1   5   2    0.57    0.18
  -1   5  -2    0.82    0.10
  -1   5  -2    0.46    0.12
  -2  -5  -2    9.05    0.44
  -2  -5  -2    9.17    0.45
  -2  -5  -2    8.85    0.41
  -2  -5  -2    8.00    0.38
   2  -5   2    8.23    0.40
   2   5   2    8.41    0.40
   2   5   2    8.85    0.40
  -2   5  -2    8.21    0.39
  -3  -5  -2    0.48    0.16
   3  -5   2    0.24    0.16
  -3   5  -2    0.34    0.15
   3   5   2    0.42    0.21
   3   5   2    0.32    0.16
  -4  -5  -2    0.18    0.16
  -4  -5  -2   -0.17    0.09
   4  -5   2    0.02    0.16
   4   5   2   -0.06    0.15
   4   5   2   -0.04    0.21
  -5  -5  -2    0.29    0.14
  -5  -5  -2    0.16    0.17
  -5  -5  -2    0.10    0.14
   5  -5   2    0.28    0.19
   5   5   2    0.22    0.22
   5   5   2    0.25    0.17
  -6  -5  -2   56.20    1.93
   6  -5   2   56.97    2.02
  -6  -5  -2   58.52    1.96
  -6  -5  -2   57.58    1.92
   6   5   2   56.52    1.94
   6   5   2   56.94    2.07
  -7  -5  -2   14.67    0.63
   7  -5   2   14.03    0.70
  -7  -5  -2   14.81    0.66
  -7  -5  -2   14.71    0.61
   7   5   2   15.20    0.77
  -8  -5  -2   18.99    0.80
  -8  -5  -2   18.08    0.77
   8  -5   2   18.19    0.85
  -8  -5  -2   19.08    0.74
   8   5   2   18.58    0.91
  -9  -5  -2   90.35    2.93
   9  -5   2   84.41    3.09
  -9  -5  -2   86.91    2.95
  -9  -5  -2   87.11    3.00
  -9   5  -2   90.99    2.98
   9   5   2   85.22    3.15
  -9   5  -2   90.28    2.96
  10  -5   2    7.12    0.60
 -10  -5  -2    8.08    0.56
 -10  -5  -2    8.24    0.46
  10   5   2    7.10    0.62
 -10   5  -2    7.64    0.52
 -10   5  -2    8.11    0.50
 -11  -5  -2    2.07    0.27
 -11  -5  -2    2.21    0.38
  11  -5   2    1.68    0.40
 -11   5  -2    2.42    0.33
 -11   5  -2    2.25    0.31
  11   5   2    1.53    0.44
  12  -5   2    0.62    0.41
 -12  -5  -2    1.22    0.37
 -12  -5  -2    1.03    0.24
 -12   5  -2    0.64    0.28
  12   5   2    0.58    0.47
 -12   5  -2    1.24    0.33
  13  -5   2    0.59    0.41
 -13  -5  -2    0.60    0.35
  13   5   2   -0.08    0.49
 -13   5  -2    0.27    0.30
  14  -5   2    0.96    0.48
 -14  -5  -2    1.55    0.43
  14   5   2    0.36    0.52
  15  -5   2    2.06    0.57
 -15  -5  -2    1.31    0.43
  15   5   2    1.36    0.64
 -16  -6   2    0.53    0.36
  16  -6  -2    0.05    0.52
  16   6  -2    0.17    0.59
  15  -6  -2    9.91    0.89
 -15  -6   2   13.26    0.76
 -15  -6   2   12.64    0.75
  15   6  -2    8.74    0.89
 -14  -6   2    1.54    0.35
  14  -6  -2    1.53    0.53
 -14  -6   2    1.75    0.36
  14   6  -2    1.50    0.58
 -13  -6   2    0.32    0.29
  13  -6  -2    0.06    0.40
 -13  -6   2    1.14    0.31
  13   6  -2    0.46    0.46
 -12  -6   2   17.52    0.81
 -12  -6   2   16.98    0.79
  12  -6  -2   13.78    0.93
  12   6  -2   16.20    1.02
 -12   6   2   17.06    0.84
 -11  -6   2    0.86    0.27
 -11  -6   2    0.92    0.27
  11  -6  -2    0.83    0.40
 -11   6   2    1.04    0.29
 -11   6   2    0.83    0.29
  11   6  -2    0.74    0.40
  10  -6  -2    8.38    0.67
 -10  -6   2    8.86    0.55
 -10  -6   2    8.96    0.52
  10   6  -2    7.52    0.63
 -10   6   2    8.78    0.56
 -10   6   2    8.92    0.54
   9  -6  -2   26.14    1.24
  -9  -6   2   28.34    1.13
  -9  -6   2   29.67    1.13
  -9  -6   2   30.04    1.10
  -9   6   2   31.50    1.14
  -9   6   2   29.43    1.14
   9   6  -2   28.89    1.29
   9   6  -2   30.84    1.15
  -8  -6   2    7.09    0.42
  -8  -6   2    6.86    0.42
   8  -6  -2    6.14    0.53
  -8  -6   2    7.04    0.45
   8   6  -2    6.77    0.54
   8   6  -2    7.01    0.48
  -8   6   2    7.02    0.44
  -7  -6   2   12.47    0.54
  -7  -6   2   11.26    0.53
   7  -6  -2    9.92    0.62
  -7  -6   2   11.86    0.56
   7   6  -2   11.09    0.67
   7   6  -2   12.75    0.59
  -7   6   2   11.86    0.55
   6  -6  -2   19.71    0.93
  -6  -6   2   22.78    0.86
  -6  -6   2   22.45    0.88
  -6  -6   2   22.53    0.83
   6   6  -2   22.21    0.87
   6   6  -2   23.73    0.98
  -6   6   2   23.56    0.87
  -5  -6   2    1.41    0.20
  -5  -6   2    1.06    0.18
   5  -6  -2    1.39    0.18
  -5  -6   2    1.38    0.22
   5  -6  -2    0.74    0.21
   5   6  -2    1.00    0.22
   5   6  -2    1.31    0.27
  -5   6   2    1.34    0.21
   4  -6  -2   27.15    1.08
   4  -6  -2   28.66    0.99
  -4  -6   2   29.63    1.01
  -4  -6   2   27.66    1.09
  -4  -6   2   28.16    0.97
  -4  -6   2   27.88    1.04
   4   6  -2   27.43    1.11
   4   6  -2   28.37    1.03
   4   6  -2   27.92    0.98
  -4   6   2   29.44    1.03
   3  -6  -2    6.91    0.44
  -3  -6   2    7.21    0.34
   3  -6  -2    7.55    0.36
  -3  -6   2    6.98    0.39
  -3  -6   2    6.65    0.35
  -3  -6   2    7.13    0.41
   3   6  -2    6.97    0.39
   3   6  -2    7.40    0.35
  -3   6   2    7.13    0.39
   3   6  -2    7.28    0.46
  -2  -6   2   93.39    3.03
  -2  -6   2   93.12    3.15
   2  -6  -2   90.95    3.15
   2  -6  -2   96.94    3.05
  -2   6   2   92.22    3.06
   2   6  -2   89.48    2.93
   2   6  -2   91.82    3.14
   2   6  -2   92.55    3.05
  -1  -6   2   13.80    0.58
  -1  -6   2   14.73    0.51
   1  -6  -2   13.99    0.63
  -1  -6   2   13.43    0.59
   1  -6  -2   14.83    0.57
  -1   6   2   14.80    0.58
  -1   6   2   13.95    0.60
   1   6  -2   13.76    0.55
   1   6  -2   13.90    0.55
   0  -6   2   10.28    0.46
   0  -6   2    9.32    0.45
   0  -6  -2   10.33    0.45
   0  -6  -2   10.45    0.50
   0   6   2    9.67    0.47
   0   6  -2   10.09    0.41
   0   6   2   10.26    0.46
   0   6   2    9.71    0.46
  -1  -6  -2   27.81    1.05
  -1  -6  -2   27.69    1.04
  -1  -6  -2   28.54    0.99
   1  -6   2   27.22    1.01
  -1  -6  -2   27.67    0.98
  -1   6  -2   27.64    0.95
   1   6   2   28.05    1.00
   1   6   2   26.90    0.98
  -1   6  -2   27.59    0.99
  -2  -6  -2  132.36    4.22
  -2  -6  -2  126.39    4.33
  -2  -6  -2  126.80    4.06
   2  -6   2  127.79    4.29
   2   6   2  126.77    4.21
  -2   6  -2  130.37    4.16
  -3  -6  -2    1.08    0.21
  -3  -6  -2    0.90    0.16
   3  -6   2    0.97    0.19
   3   6   2    0.90    0.19
  -3   6  -2    1.09    0.13
  -4  -6  -2   49.09    1.75
   4  -6   2   51.94    1.79
  -4  -6  -2   51.62    1.72
   4   6   2   50.85    1.85
  -4   6  -2   52.43    1.70
   4   6   2   51.42    1.76
  -5  -6  -2   10.32    0.51
   5  -6   2   10.98    0.53
  -5   6  -2   10.32    0.44
   5   6   2   11.22    0.61
   5   6   2   11.16    0.50
  -6  -6  -2    4.96    0.38
   6  -6   2    3.06    0.32
  -6   6  -2    3.14    0.27
   6   6   2    3.94    0.40
   6   6   2    4.04    0.33
  -7  -6  -2    5.04    0.36
  -7  -6  -2    5.62    0.37
  -7  -6  -2    5.24    0.42
   7  -6   2    5.39    0.42
   7   6   2    4.66    0.46
   7   6   2    5.46    0.38
  -7   6  -2    5.44    0.34
  -8  -6  -2   22.23    0.91
  -8  -6  -2   21.72    0.89
   8  -6   2   21.63    0.97
  -8  -6  -2   22.97    0.87
  -8   6  -2   21.74    0.85
   8   6   2   21.91    1.05
  -9  -6  -2   31.22    1.19
  -9  -6  -2   30.91    1.13
   9  -6   2   28.29    1.24
  -9  -6  -2   30.34    1.17
   9   6   2   29.87    1.33
  -9   6  -2   30.58    1.13
  10  -6   2    3.82    0.46
 -10  -6  -2    5.85    0.50
 -10  -6  -2    5.40    0.40
  10   6   2    4.69    0.54
 -10   6  -2    5.78    0.47
 -10   6  -2    5.12    0.39
 -11  -6  -2    4.45    0.46
 -11  -6  -2    3.67    0.33
  11  -6   2    2.83    0.44
 -11   6  -2    3.94    0.39
  11   6   2    3.53    0.56
 -11   6  -2    3.08    0.35
  12  -6   2   10.47    0.79
 -12  -6  -2   11.57    0.62
 -12  -6  -2   12.10    0.72
  12   6   2   12.07    0.92
 -12   6  -2   11.99    0.67
 -13  -6  -2    0.81    0.35
  13  -6   2    0.33    0.44
 -13   6  -2    0.61    0.31
  13   6   2    0.86    0.52
  14  -6   2    1.57    0.50
 -14  -6  -2    1.02    0.40
  14   6   2    1.91    0.61
  15  -6   2    7.45    0.73
 -15  -6  -2    5.97    0.64
  15   6   2    7.18    0.84
 -16  -7   2    0.74    0.39
  16  -7  -2   -0.03    0.52
  16   7  -2    0.78    0.62
  15  -7  -2   -0.01    0.48
 -15  -7   2    0.25    0.34
 -15  -7   2    0.22    0.33
  15   7  -2    0.17    0.54
 -14  -7   2   11.87    0.71
 -14  -7   2   11.69    0.72
  14  -7  -2   10.20    0.87
  14   7  -2    9.74    0.93
  13  -7  -2    0.17    0.39
 -13  -7   2   -0.02    0.28
 -13  -7   2   -0.46    0.27
  13   7  -2   -0.05    0.50
 -12  -7   2   23.65    0.96
 -12  -7   2   21.58    0.97
  12  -7  -2   18.79    1.10
  12   7  -2   20.57    1.18
 -11  -7   2    0.18    0.25
 -11  -7   2   -0.32    0.23
  11  -7  -2   -0.23    0.36
  11   7  -2    0.39    0.45
 -11   7   2   -0.14    0.24
 -10  -7   2   33.36    1.23
  10  -7  -2   31.11    1.39
 -10  -7   2   33.55    1.27
  10   7  -2   31.16    1.44
 -10   7   2   31.87    1.27
 -10   7   2   33.80    1.26
   9  -7  -2    1.07    0.33
  -9  -7   2    0.76    0.21
  -9  -7   2    1.06    0.26
  -9  -7   2    0.96    0.26
  -9   7   2    1.19    0.26
   9   7  -2    1.06    0.38
   9   7  -2    1.05    0.31
  -8  -7   2    9.11    0.53
   8  -7  -2    8.70    0.62
  -8  -7   2    8.71    0.48
  -8  -7   2    9.35    0.49
   8   7  -2    9.31    0.55
  -8   7   2    8.98    0.50
   8   7  -2    8.12    0.67
   7  -7  -2    2.67    0.35
  -7  -7   2    3.19    0.27
  -7  -7   2    4.18    0.35
  -7  -7   2    4.36    0.33
  -7   7   2    3.86    0.32
   7   7  -2    3.50    0.41
   7   7  -2    3.83    0.35
  -6  -7   2    1.64    0.21
  -6  -7   2    2.38    0.25
  -6  -7   2    1.71    0.25
   6  -7  -2    1.43    0.30
   6   7  -2    1.59    0.34
  -6   7   2    1.83    0.24
   6   7  -2    1.80    0.27
  -5  -7   2   13.70    0.62
  -5  -7   2   13.62    0.57
  -5  -7   2   14.00    0.58
   5  -7  -2   13.22    0.66
   5   7  -2   14.51    0.62
  -5   7   2   14.08    0.60
   5   7  -2   13.56    0.70
   4  -7  -2    6.54    0.34
  -4  -7   2    6.27    0.40
  -4  -7   2    5.71    0.35
  -4  -7   2    5.78    0.34
   4  -7  -2    6.63    0.44
  -4   7   2    6.75    0.38
   4   7  -2    6.42    0.48
   4   7  -2    6.30    0.39
   4   7  -2    6.10    0.35
  -3  -7   2    2.92    0.29
  -3  -7   2    2.50    0.22
  -3  -7   2    2.23    0.24
   3  -7  -2    2.27    0.29
   3  -7  -2    3.10    0.24
  -3   7   2    2.51    0.25
   3   7  -2    2.89    0.24
   3   7  -2    3.03    0.31
   3   7  -2    2.14    0.24
  -2  -7   2   52.97    1.84
  -2  -7   2   50.76    1.73
   2  -7  -2   53.09    1.75
   2  -7  -2   49.95    1.84
  -2   7   2   52.06    1.77
   2   7  -2   52.61    1.77
   2   7  -2   50.80    1.69
  -1  -7   2   27.65    1.03
  -1  -7   2   27.32    1.03
   1  -7  -2   25.89    1.06
  -1  -7   2   27.69    0.93
   1  -7  -2   28.09    0.99
  -1   7   2   27.93    1.00
   1   7  -2   27.49    0.96
   1   7  -2   27.62    0.98
   0  -7   2    0.43    0.16
   0  -7  -2    0.77    0.18
   0  -7  -2    0.33    0.19
   0  -7   2    0.45    0.17
   0   7   2    0.82    0.19
   0   7  -2    0.28    0.15
  -1  -7  -2   35.20    1.24
  -1  -7  -2   33.96    1.31
   1  -7   2   34.87    1.28
  -1  -7  -2   36.87    1.26
   1   7   2   35.56    1.26
  -1   7  -2   36.48    1.22
  -2  -7  -2    5.65    0.37
  -2  -7  -2    6.07    0.35
  -2  -7  -2    5.79    0.41
   2  -7   2    5.74    0.38
   2   7   2    5.82    0.37
  -2   7  -2    5.70    0.30
  -3  -7  -2   -0.20    0.11
  -3  -7  -2    0.07    0.18
  -3  -7  -2   -0.11    0.17
   3  -7   2   -0.12    0.17
   3   7   2    0.13    0.18
  -3   7  -2   -0.05    0.12
  -4  -7  -2    3.11    0.30
   4  -7   2    2.10    0.26
  -4  -7  -2    2.89    0.26
  -4   7  -2    3.05    0.21
   4   7   2    2.66    0.27
   4   7   2    2.08    0.31
  -5  -7  -2   14.73    0.62
  -5  -7  -2   13.40    0.62
   5  -7   2   13.23    0.64
   5   7   2   13.20    0.72
   5   7   2   14.92    0.62
  -5   7  -2   13.90    0.55
   6  -7   2    5.33    0.41
  -6  -7  -2    5.28    0.41
  -6  -7  -2    5.27    0.35
  -6   7  -2    4.97    0.32
   6   7   2    4.81    0.45
   6   7   2    5.61    0.39
  -7  -7  -2    0.16    0.11
  -7  -7  -2    0.27    0.23
   7  -7   2    0.65    0.27
   7   7   2    0.43    0.21
  -7   7  -2    0.38    0.18
   7   7   2   -0.03    0.30
   8  -7   2    7.52    0.56
  -8  -7  -2    7.88    0.52
  -8   7  -2    7.71    0.43
   8   7   2    6.82    0.59
  -9  -7  -2   12.28    0.66
   9  -7   2   11.26    0.70
  -9  -7  -2   11.84    0.59
  -9   7  -2   11.69    0.58
   9   7   2   10.87    0.79
 -10  -7  -2    0.34    0.29
  10  -7   2    0.48    0.33
 -10  -7  -2    0.54    0.23
 -10   7  -2    0.36    0.23
  10   7   2    0.87    0.43
 -11  -7  -2   10.64    0.58
  11  -7   2   10.43    0.73
 -11  -7  -2    9.63    0.65
 -11   7  -2   10.62    0.59
  11   7   2    9.03    0.74
 -11   7  -2   10.72    0.63
 -12  -7  -2    3.52    0.44
  12  -7   2    2.44    0.46
 -12   7  -2    2.98    0.37
  12   7   2    3.42    0.60
 -13  -7  -2   10.66    0.73
  13  -7   2   10.19    0.82
  13   7   2   10.69    0.86
 -14  -7  -2    2.95    0.48
  14  -7   2    2.99    0.54
  14   7   2    1.89    0.61
  15  -7   2    1.26    0.55
 -15  -7  -2    0.54    0.39
  15   7   2    1.56    0.63
 -15  -8   2    9.61    0.69
 -15  -8   2    9.34    0.71
  15  -8  -2    8.17    0.84
  15   8  -2    6.87    0.86
 -14  -8   2    0.16    0.33
  14  -8  -2    0.99    0.47
 -14  -8   2    0.24    0.32
  14   8  -2   -0.06    0.56
 -13  -8   2    2.59    0.39
  13  -8  -2    1.55    0.47
 -13  -8   2    1.73    0.35
  13   8  -2    2.39    0.60
 -12  -8   2    0.63    0.31
  12  -8  -2   -0.08    0.42
 -12  -8   2    0.60    0.28
  12   8  -2    1.10    0.52
 -11  -8   2    7.18    0.52
  11  -8  -2    7.44    0.66
 -11  -8   2    8.14    0.58
 -11   8   2    7.11    0.53
  11   8  -2    7.01    0.72
  10  -8  -2   11.11    0.78
 -10  -8   2   12.03    0.68
 -10  -8   2   12.17    0.63
 -10   8   2   12.47    0.65
  10   8  -2   11.12    0.86
 -10   8   2   12.49    0.68
  -9  -8   2   50.44    1.79
  -9  -8   2   48.88    1.70
   9  -8  -2   44.32    1.87
  -9   8   2   50.35    1.76
   9   8  -2   49.40    1.95
  -8  -8   2    1.17    0.27
  -8  -8   2    0.54    0.20
  -8  -8   2    0.61    0.25
   8  -8  -2    0.32    0.31
   8   8  -2    0.82    0.40
  -8   8   2    0.62    0.23
   8   8  -2    0.97    0.29
  -7  -8   2    1.44    0.25
   7  -8  -2    1.52    0.35
  -7  -8   2    1.49    0.27
  -7  -8   2    1.12    0.22
   7   8  -2    1.57    0.37
  -7   8   2    1.44    0.25
   7   8  -2    1.26    0.29
  -6  -8   2    1.22    0.23
   6  -8  -2    0.89    0.29
  -6  -8   2    1.14    0.21
  -6  -8   2    1.45    0.26
   6   8  -2    1.04    0.35
   6   8  -2    1.20    0.26
  -6   8   2    1.27    0.22
  -5  -8   2    0.48    0.20
   5  -8  -2    0.12    0.23
  -5  -8   2    0.37    0.19
  -5  -8   2    0.17    0.15
   5   8  -2    0.09    0.28
   5   8  -2    0.10    0.21
  -5   8   2    0.43    0.19
   4  -8  -2   15.98    0.74
  -4  -8   2   15.52    0.63
  -4  -8   2   15.19    0.63
   4   8  -2   15.98    0.76
   4   8  -2   15.40    0.67
  -4   8   2   16.07    0.66
   3  -8  -2    2.46    0.31
  -3  -8   2    2.94    0.25
  -3  -8   2    2.67    0.26
   3  -8  -2    3.02    0.25
  -3  -8   2    2.46    0.26
   3   8  -2    2.49    0.26
  -3   8   2    3.04    0.27
   3   8  -2    2.34    0.32
  -2  -8   2   25.13    0.98
   2  -8  -2   24.57    1.01
  -2  -8   2   27.59    0.91
   2  -8  -2   24.86    0.92
  -2  -8   2   24.36    0.99
  -2   8   2   26.02    0.95
   2   8  -2   24.90    0.94
   2   8  -2   24.27    0.91
  -1  -8   2    0.91    0.20
  -1  -8   2    0.60    0.20
   1  -8  -2    0.83    0.19
   1  -8  -2    0.60    0.23
  -1   8   2    0.69    0.20
   1   8  -2    0.44    0.18
   0  -8   2    5.33    0.36
   0  -8  -2    5.81    0.34
   0  -8   2    5.31    0.36
   0  -8  -2    5.07    0.40
   0   8  -2    5.26    0.33
   0   8   2    5.07    0.37
  -1  -8  -2    0.25    0.21
  -1  -8  -2    0.21    0.18
   1  -8   2    0.47    0.18
  -1  -8  -2    0.17    0.18
  -1   8  -2    0.15    0.15
   1   8   2    0.11    0.18
  -2  -8  -2    1.62    0.26
  -2  -8  -2    1.03    0.18
  -2  -8  -2    1.32    0.24
   2  -8   2    0.98    0.22
  -2   8  -2    1.60    0.19
   2   8   2    1.24    0.22
  -3  -8  -2   87.21    2.84
  -3  -8  -2   84.65    2.95
  -3  -8  -2   84.38    2.76
   3  -8   2   81.49    2.90
   3   8   2   84.49    2.85
  -3   8  -2   85.66    2.80
  -4  -8  -2    1.70    0.22
  -4  -8  -2    2.07    0.27
   4  -8   2    1.55    0.26
  -4   8  -2    2.11    0.20
   4   8   2    1.88    0.25
  -5  -8  -2    3.50    0.35
   5  -8   2    2.63    0.31
  -5  -8  -2    2.88    0.30
   5   8   2    2.36    0.36
   5   8   2    2.45    0.29
  -5   8  -2    3.50    0.26
  -6  -8  -2   10.67    0.56
  -6  -8  -2   11.78    0.55
   6  -8   2    9.79    0.59
   6   8   2   10.23    0.69
  -6   8  -2   10.45    0.48
   6   8   2   10.39    0.55
  -7  -8  -2    1.74    0.31
  -7  -8  -2    1.64    0.25
   7  -8   2    1.04    0.31
   7   8   2    1.49    0.28
   7   8   2    1.94    0.39
  -7   8  -2    1.46    0.22
   8  -8   2    1.22    0.34
  -8  -8  -2    2.29    0.34
  -8   8  -2    1.98    0.26
   8   8   2    1.54    0.44
   9  -8   2    7.65    0.63
  -9  -8  -2    8.44    0.56
  -9   8  -2    7.00    0.46
   9   8   2    6.88    0.63
 -10  -8  -2    7.95    0.58
  10  -8   2    7.70    0.62
  10   8   2    7.42    0.68
 -10   8  -2    8.23    0.50
 -11  -8  -2    0.17    0.29
  11  -8   2   -0.15    0.34
 -11   8  -2   -0.06    0.29
  11   8   2   -0.41    0.43
 -11   8  -2   -0.32    0.21
 -12  -8  -2    3.24    0.43
  12  -8   2    3.28    0.49
  12   8   2    2.92    0.61
 -12   8  -2    3.08    0.37
 -13  -8  -2    0.20    0.33
  13  -8   2    0.17    0.42
  13   8   2    0.03    0.52
 -14  -8  -2    1.17    0.40
  14  -8   2    0.93    0.49
  14   8   2    0.74    0.57
 -15  -8  -2    0.62    0.40
 -15  -9   2    0.92    0.36
  15  -9  -2    0.28    0.54
  15   9  -2   -0.79    0.58
 -14  -9   2    0.24    0.31
 -14  -9   2    0.56    0.35
  14  -9  -2    0.04    0.47
  14   9  -2   -0.37    0.57
  13  -9  -2    0.46    0.48
 -13  -9   2    0.18    0.31
 -13  -9   2    0.02    0.27
  13   9  -2    0.18    0.51
  12  -9  -2    2.56    0.51
 -12  -9   2    2.23    0.38
 -12  -9   2    2.12    0.36
  12   9  -2    1.88    0.53
 -11  -9   2   -0.03    0.29
 -11  -9   2    0.37    0.26
  11  -9  -2    0.51    0.42
  11   9  -2    0.12    0.48
 -10  -9   2   -0.12    0.27
  10  -9  -2    0.28    0.36
 -10  -9   2    0.56    0.27
  10   9  -2    0.31    0.46
 -10   9   2    0.34    0.25
  -9  -9   2    0.98    0.29
  -9  -9   2    1.15    0.26
   9  -9  -2    0.88    0.39
  -9   9   2    1.04    0.26
   9   9  -2    0.94    0.45
  -8  -9   2    4.49    0.41
  -8  -9   2    4.42    0.38
  -8  -9   2    4.00    0.36
   8  -9  -2    3.50    0.45
  -8   9   2    3.67    0.35
   8   9  -2    3.80    0.50
   8   9  -2    4.48    0.42
  -7  -9   2    3.75    0.37
   7  -9  -2    2.82    0.39
  -7  -9   2    3.84    0.34
  -7  -9   2    3.05    0.29
  -7   9   2    3.75    0.34
   7   9  -2    3.18    0.37
   7   9  -2    3.85    0.45
  -6  -9   2    0.91    0.24
   6  -9  -2    0.31    0.28
  -6  -9   2    0.70    0.18
  -6   9   2    0.96    0.22
   6   9  -2    0.74    0.33
   6   9  -2    0.51    0.26
   5  -9  -2   -0.09    0.26
  -5  -9   2   -0.20    0.18
  -5  -9   2    0.15    0.15
   5   9  -2   -0.07    0.28
   5   9  -2   -0.03    0.22
  -5   9   2   -0.05    0.18
   4  -9  -2   73.68    2.71
  -4  -9   2   77.57    2.51
   4   9  -2   79.40    2.63
   4   9  -2   76.25    2.73
  -4   9   2   78.15    2.61
   3  -9  -2   28.99    1.18
  -3   9   2   30.33    1.11
   3   9  -2   29.94    1.11
  -2  -9   2    9.67    0.53
   2  -9  -2   10.35    0.47
   2  -9  -2    8.77    0.55
  -2  -9   2    9.98    0.53
  -2   9   2    9.79    0.49
   2   9  -2   10.23    0.51
  -1  -9   2    5.98    0.41
   1  -9  -2    6.25    0.37
   1  -9  -2    5.79    0.46
  -1  -9   2    6.23    0.42
  -1   9   2    6.03    0.39
   1   9  -2    5.73    0.38
   0  -9   2    9.46    0.49
   0  -9  -2    8.63    0.45
   0  -9  -2    8.78    0.52
   0  -9   2    8.59    0.48
   0   9  -2    8.84    0.44
   0   9   2    8.75    0.48
  -1  -9  -2    5.29    0.34
   1  -9   2    3.16    0.32
  -1  -9  -2    3.49    0.34
  -1   9  -2    4.28    0.30
   1   9   2    4.20    0.33
   2  -9   2   10.06    0.56
  -2  -9  -2   11.60    0.60
  -2  -9  -2   11.27    0.56
  -2  -9  -2   11.58    0.53
   2   9   2   11.68    0.56
  -2   9  -2   11.23    0.49
   3  -9   2    0.90    0.24
  -3  -9  -2    1.04    0.22
  -3  -9  -2    0.84    0.24
  -3  -9  -2    0.73    0.27
  -3   9  -2    0.92    0.20
   3   9   2    0.61    0.22
  -4  -9  -2   14.17    0.71
   4  -9   2   13.59    0.66
  -4  -9  -2   13.50    0.62
  -4  -9  -2   14.17    0.65
   4   9   2   14.29    0.65
  -4   9  -2   12.96    0.57
  -5  -9  -2   19.77    0.81
   5  -9   2   19.78    0.86
  -5  -9  -2   20.52    0.83
   5   9   2   19.71    0.83
  -5   9  -2   19.12    0.76
  -6  -9  -2    2.95    0.31
   6  -9   2    2.65    0.35
  -6  -9  -2    3.11    0.36
  -6   9  -2    3.17    0.28
   6   9   2    2.29    0.30
   6   9   2    3.09    0.47
   7  -9   2   14.94    0.80
  -7  -9  -2   16.49    0.75
  -7  -9  -2   15.71    0.77
   7   9   2   16.05    0.91
  -7   9  -2   15.96    0.68
   7   9   2   16.62    0.75
  -8  -9  -2   -0.07    0.24
   8  -9   2    0.21    0.31
   8   9   2   -0.53    0.37
  -8   9  -2    0.15    0.18
   9  -9   2   16.50    0.88
  -9  -9  -2   17.14    0.81
  -9   9  -2   16.03    0.73
   9   9   2   17.35    1.01
  10  -9   2    0.82    0.37
 -10  -9  -2    1.05    0.33
  10   9   2    0.74    0.46
 -10   9  -2    1.33    0.26
  11  -9   2    0.86    0.39
 -11  -9  -2    0.62    0.32
  11   9   2    0.50    0.47
 -11   9  -2   -0.15    0.23
 -12  -9  -2   -0.62    0.28
  12  -9   2    0.55    0.40
 -12   9  -2   -0.19    0.23
  12   9   2   -0.68    0.48
 -13  -9  -2    3.90    0.50
  13  -9   2    4.53    0.59
  13   9   2    3.52    0.67
  14  -9   2    0.84    0.49
 -14  -9  -2    0.81    0.38
  14   9   2   -0.09    0.58
 -15 -10   2    8.61    0.65
  15 -10  -2    7.44    0.80
  15  10  -2    7.15    0.87
 -14 -10   2   -0.46    0.35
 -14 -10   2    0.67    0.33
  14 -10  -2    1.01    0.50
  14  10  -2    0.81    0.61
 -13 -10   2    0.21    0.34
 -13 -10   2    0.67    0.31
  13 -10  -2    0.55    0.48
  13  10  -2   -0.14    0.52
  12 -10  -2    1.41    0.52
 -12 -10   2    0.93    0.30
 -12 -10   2    0.51    0.33
  12  10  -2    0.82    0.54
  11 -10  -2    5.32    0.59
 -11 -10   2    6.16    0.53
 -11 -10   2    6.33    0.49
  11  10  -2    4.73    0.64
  10 -10  -2    4.28    0.56
 -10 -10   2    5.40    0.47
 -10 -10   2    4.06    0.40
 -10  10   2    4.02    0.40
  10  10  -2    3.73    0.60
  -9 -10   2   45.00    1.65
   9 -10  -2   40.21    1.73
  -9 -10   2   43.33    1.55
   9  10  -2   42.20    1.80
  -9  10   2   44.10    1.60
  -8 -10   2    5.99    0.44
   8 -10  -2    4.21    0.48
   8  10  -2    4.69    0.60
  -8  10   2    4.57    0.38
   7 -10  -2   -0.02    0.28
  -7 -10   2    0.36    0.23
   7  10  -2    0.30    0.42
  -7  10   2    0.34    0.22
   7  10  -2    0.18    0.28
  -6 -10   2    0.36    0.23
   6 -10  -2   -0.20    0.29
  -6  10   2    0.18    0.21
   6  10  -2    0.07    0.27
   6  10  -2    0.04    0.37
  -5 -10   2    0.55    0.23
   5 -10  -2    0.04    0.28
   5  10  -2    0.12    0.24
  -5  10   2    0.21    0.18
   5  10  -2    0.06    0.30
   4 -10  -2   21.86    1.00
  -4 -10   2   22.57    0.88
  -4  10   2   24.05    0.91
   4  10  -2   22.34    0.93
   3 -10  -2   62.59    2.24
  -3 -10   2   62.04    2.22
  -3  10   2   62.41    2.14
   3  10  -2   60.72    2.15
   2 -10  -2    5.26    0.41
  -2 -10   2    5.96    0.44
  -2  10   2    5.52    0.40
   2  10  -2    5.67    0.42
  -1 -10   2   31.92    1.26
  -1 -10   2   32.64    1.26
   1 -10  -2   32.71    1.30
  -1  10   2   33.79    1.21
   1  10  -2   32.28    1.20
   0 -10  -2    1.14    0.23
   0 -10   2    1.17    0.24
   0 -10  -2    0.44    0.23
   0 -10   2    0.78    0.20
   0  10  -2    1.00    0.21
   0  10   2    1.09    0.24
   1 -10   2    2.67    0.32
  -1 -10  -2    3.79    0.32
  -1 -10  -2    2.73    0.33
  -1  10  -2    2.83    0.27
   1  10   2    2.77    0.31
  -2 -10  -2   24.81    1.00
  -2 -10  -2   26.96    1.01
  -2 -10  -2   24.03    1.08
   2 -10   2   26.24    1.05
   2  10   2   26.75    1.02
  -2  10  -2   27.22    0.97
   3 -10   2   -0.26    0.24
  -3 -10  -2    0.37    0.19
  -3 -10  -2    0.24    0.23
  -3 -10  -2    0.64    0.27
   3  10   2    0.17    0.22
  -3  10  -2   -0.08    0.16
  -4 -10  -2   16.70    0.75
  -4 -10  -2   16.36    0.82
   4 -10   2   16.03    0.79
  -4 -10  -2   18.48    0.74
   4  10   2   16.93    0.76
  -4  10  -2   16.78    0.69
  -5 -10  -2    5.83    0.46
   5 -10   2    3.66    0.39
  -5 -10  -2    5.44    0.40
  -5 -10  -2    4.62    0.45
   5  10   2    4.93    0.42
  -5  10  -2    5.37    0.36
  -6 -10  -2    1.93    0.25
  -6 -10  -2    2.90    0.36
   6 -10   2    1.79    0.33
  -6  10  -2    2.78    0.28
   6  10   2    2.03    0.33
   7 -10   2   19.67    0.94
  -7 -10  -2   20.44    0.89
  -7  10  -2   20.52    0.82
   7  10   2   19.43    1.05
  -8 -10  -2   11.69    0.66
   8 -10   2   10.95    0.72
  -8  10  -2   12.63    0.60
   8  10   2   11.51    0.85
  -9 -10  -2    0.74    0.29
   9 -10   2    0.88    0.37
   9  10   2    0.26    0.44
  -9  10  -2    0.58    0.23
  10 -10   2    0.58    0.39
 -10 -10  -2    0.29    0.28
 -10  10  -2    0.15    0.23
  10  10   2    0.25    0.46
 -11 -10  -2    5.81    0.54
  11 -10   2    5.93    0.59
 -11  10  -2    5.50    0.46
  11  10   2    6.01    0.74
 -12 -10  -2    6.54    0.58
  12 -10   2    5.57    0.60
  12  10   2    6.61    0.77
 -13 -10  -2    0.75    0.36
  13 -10   2    0.94    0.45
  13  10   2   -0.11    0.56
 -14 -10  -2    0.89    0.38
  14 -10   2    2.66    0.56
  14  10   2    1.20    0.66
 -14 -11   2    0.19    0.29
  14 -11  -2    0.09    0.52
  14  11  -2    0.36    0.59
  13 -11  -2    0.50    0.49
 -13 -11   2    0.23    0.28
  13  11  -2   -0.39    0.53
 -12 -11   2    3.55    0.42
  12 -11  -2    4.02    0.60
  12  11  -2    3.21    0.66
  11 -11  -2    3.63    0.54
 -11 -11   2    3.02    0.39
  11  11  -2    3.45    0.65
  10 -11  -2    0.65    0.43
 -10 -11   2    0.76    0.28
  10  11  -2    0.03    0.44
  -9 -11   2    6.30    0.49
   9 -11  -2    5.45    0.55
  -9  11   2    7.27    0.52
   9  11  -2    7.46    0.73
   8 -11  -2    2.57    0.41
  -8 -11   2    2.68    0.34
  -8  11   2    2.57    0.33
   8  11  -2    2.56    0.53
  -7 -11   2    3.32    0.35
   7 -11  -2    3.71    0.47
  -7  11   2    2.88    0.33
   7  11  -2    2.72    0.51
   6 -11  -2    6.57    0.57
  -6 -11   2    7.03    0.48
  -6  11   2    6.82    0.45
   6  11  -2    6.90    0.61
   6  11  -2    6.50    0.54
  -5 -11   2    1.84    0.29
   5 -11  -2    1.54    0.34
  -5  11   2    1.68    0.27
   5  11  -2    1.83    0.34
   4 -11  -2   -0.06    0.27
  -4 -11   2    0.07    0.23
   4  11  -2    0.18    0.26
  -4  11   2    0.01    0.20
   3 -11  -2   62.74    2.29
  -3 -11   2   63.40    2.27
  -3  11   2   63.06    2.18
   3  11  -2   61.23    2.18
   2 -11  -2    3.42    0.41
  -2 -11   2    4.27    0.40
   2  11  -2    4.16    0.37
  -2  11   2    4.97    0.40
  -1 -11   2    1.65    0.27
   1 -11  -2    1.28    0.31
  -1  11   2    1.63    0.27
   1  11  -2    1.51    0.26
   0 -11   2   54.47    1.97
   0 -11   2   52.38    1.96
   0 -11  -2   52.98    2.00
   0  11  -2   56.06    1.89
   0  11   2   54.40    1.91
  -1 -11  -2    0.57    0.27
   1 -11   2    0.20    0.21
  -1 -11  -2    0.38    0.22
   1 -11   2    0.29    0.26
  -1  11  -2    0.01    0.19
   1  11   2    0.05    0.22
  -2 -11  -2    1.46    0.24
  -2 -11  -2    0.95    0.28
   2 -11   2    0.78    0.27
  -2  11  -2    0.64    0.20
   2  11   2    1.37    0.28
   3 -11   2    6.68    0.50
  -3 -11  -2    6.62    0.50
  -3 -11  -2    7.03    0.44
  -3 -11  -2    7.26    0.51
   3  11   2    5.96    0.48
  -3  11  -2    6.65    0.40
  -4 -11  -2    1.50    0.36
  -4 -11  -2    1.99    0.26
   4 -11   2    1.21    0.32
  -4 -11  -2    2.48    0.35
  -4  11  -2    1.76    0.25
   4  11   2    1.85    0.29
  -5 -11  -2   12.16    0.75
  -5 -11  -2   14.93    0.68
   5 -11   2   11.49    0.71
  -5 -11  -2   13.29    0.68
   5  11   2   13.54    0.69
  -5  11  -2   12.99    0.60
   6 -11   2    1.23    0.33
  -6 -11  -2    0.92    0.33
  -6 -11  -2    1.26    0.31
  -6  11  -2    1.54    0.25
  -7 -11  -2    6.28    0.50
   7 -11   2    4.99    0.49
  -7  11  -2    4.82    0.40
  -8 -11  -2   -0.05    0.26
   8 -11   2   -0.10    0.33
  -8  11  -2    0.11    0.21
  -9 -11  -2    2.84    0.40
   9 -11   2    2.34    0.46
   9  11   2    2.56    0.54
  -9  11  -2    2.55    0.33
 -10 -11  -2   -0.19    0.25
  10 -11   2    0.17    0.38
  10  11   2    0.58    0.49
 -10  11  -2   -0.02    0.23
 -11 -11  -2    1.03    0.33
  11 -11   2    0.70    0.43
  11  11   2    0.65    0.52
 -11  11  -2    0.84    0.27
 -12 -11  -2    0.24    0.30
  12 -11   2    0.55    0.43
  12  11   2    0.28    0.53
 -13 -11  -2    0.05    0.32
  13 -11   2    0.67    0.44
  13  11   2   -0.60    0.58
  14 -12  -2    0.58    0.54
  14  12  -2    0.16    0.63
  13 -12  -2    1.58    0.58
 -13 -12   2    1.99    0.37
  13  12  -2    1.72    0.61
  12 -12  -2    0.88    0.52
 -12 -12   2    1.44    0.36
  12  12  -2    0.68    0.59
 -11 -12   2    4.14    0.44
  11 -12  -2    4.89    0.60
  11  12  -2    4.17    0.67
  10 -12  -2    1.85    0.47
 -10 -12   2    2.36    0.37
  10  12  -2    1.97    0.57
  -9 -12   2   19.04    0.84
   9 -12  -2   16.38    1.01
   9  12  -2   18.99    1.12
  -8 -12   2    8.76    0.53
   8 -12  -2    6.23    0.58
   8  12  -2    8.94    0.71
  -8  12   2    6.89    0.51
  -7 -12   2    4.98    0.42
   7 -12  -2    3.61    0.48
  -7  12   2    4.08    0.39
   7  12  -2    4.23    0.57
  -6 -12   2    0.78    0.25
   6 -12  -2    0.88    0.34
  -6  12   2    0.43    0.21
  -5 -12   2   13.92    0.73
   5 -12  -2   12.88    0.79
  -5  12   2   12.43    0.64
   5  12  -2   13.10    0.71
   4 -12  -2    4.34    0.45
  -4 -12   2    5.43    0.48
   4  12  -2    4.99    0.45
  -4  12   2    5.38    0.40
   3 -12  -2    0.04    0.29
  -3 -12   2    0.61    0.26
  -3  12   2    0.36    0.21
   3  12  -2    0.01    0.27
  -2 -12   2   11.37    0.67
   2 -12  -2   11.65    0.71
   2  12  -2   12.01    0.64
  -2  12   2   12.11    0.62
  -1 -12   2    0.01    0.24
   1 -12  -2    0.11    0.28
  -1  12   2   -0.08    0.23
   1  12  -2   -0.25    0.23
   0 -12  -2   36.63    1.45
   0 -12   2   35.56    1.41
   0  12  -2   35.68    1.33
   0  12   2   35.99    1.37
  -1 -12  -2   16.04    0.83
   1 -12   2   15.97    0.78
   1 -12   2   15.87    0.82
  -1  12  -2   16.76    0.72
   1  12   2   16.53    0.77
  -2 -12  -2    7.21    0.55
   2 -12   2    7.08    0.54
  -2  12  -2    6.50    0.44
   2  12   2    6.65    0.51
  -3 -12  -2    4.98    0.46
   3 -12   2    4.01    0.42
  -3 -12  -2    5.31    0.51
  -3  12  -2    5.06    0.38
   3  12   2    3.99    0.40
  -4 -12  -2    1.30    0.32
  -4 -12  -2    0.55    0.33
   4 -12   2    1.43    0.33
  -4  12  -2    0.85    0.22
   5 -12   2   35.19    1.42
  -5 -12  -2   36.05    1.47
  -5 -12  -2   34.88    1.34
  -5  12  -2   34.76    1.30
  -6 -12  -2    1.26    0.34
  -6 -12  -2    1.55    0.32
   6 -12   2    1.03    0.34
  -6  12  -2    1.61    0.26
   7 -12   2    0.07    0.32
  -7 -12  -2    1.17    0.30
  -7 -12  -2    0.27    0.32
  -7  12  -2    0.56    0.22
  -8 -12  -2   -0.53    0.25
   8 -12   2    0.28    0.35
  -8  12  -2    0.16    0.22
  -9 -12  -2    0.87    0.32
   9 -12   2    0.61    0.38
  -9  12  -2    0.72    0.26
  10 -12   2    0.48    0.41
 -10 -12  -2    0.68    0.34
 -10  12  -2    0.46    0.27
  11 -12   2    0.17    0.42
 -11 -12  -2   -0.04    0.30
 -12 -12  -2    3.57    0.47
  12 -12   2    3.99    0.59
  12  12   2    4.08    0.72
  13 -12   2    0.17    0.45
 -13 -12  -2   -0.16    0.32
  13  12   2   -0.32    0.61
  13 -13  -2    0.60    0.55
  13  13  -2   -1.46    0.57
 -12 -13   2   -0.07    0.28
  12 -13  -2   -0.35    0.49
  12  13  -2   -0.21    0.58
 -11 -13   2    4.73    0.47
  11 -13  -2    4.32    0.62
  11  13  -2    5.86    0.72
 -10 -13   2    0.25    0.27
  10 -13  -2   -0.21    0.42
  10  13  -2    1.13    0.53
   9 -13  -2    3.11    0.51
  -9 -13   2    3.88    0.41
   9  13  -2    2.15    0.55
  -8 -13   2    1.72    0.33
   8 -13  -2    1.48    0.46
  -7 -13   2    0.38    0.26
   7 -13  -2    0.46    0.37
  -7  13   2    0.44    0.24
  -6 -13   2    0.20    0.25
   6 -13  -2   -0.06    0.35
  -6  13   2    0.14    0.20
   5 -13  -2    6.43    0.55
  -5 -13   2    6.88    0.57
  -5  13   2    6.42    0.47
  -4 -13   2    0.12    0.27
   4 -13  -2   -0.10    0.31
   4  13  -2   -0.03    0.28
  -4  13   2    0.04    0.20
  -3 -13   2   34.33    1.41
   3 -13  -2   34.31    1.45
   3  13  -2   35.15    1.37
  -3  13   2   35.78    1.34
   2 -13  -2   10.77    0.71
  -2 -13   2   11.50    0.67
  -2  13   2   11.14    0.62
   2  13  -2   11.27    0.64
   1 -13  -2   -0.02    0.31
  -1 -13   2   -0.36    0.22
  -1  13   2    0.20    0.25
   1  13  -2   -0.13    0.25
   0 -13  -2   44.90    1.80
   0 -13   2   46.74    1.77
   0  13  -2   46.74    1.68
   0  13   2   46.15    1.71
  -1 -13  -2   -0.36    0.25
   1 -13   2   -0.60    0.27
   1  13   2    0.00    0.28
  -1  13  -2    0.15    0.23
  -2 -13  -2    6.96    0.58
   2 -13   2    6.72    0.57
  -2  13  -2    6.31    0.47
  -3 -13  -2   19.76    0.96
   3 -13   2   18.95    0.93
  -3  13  -2   18.55    0.81
  -4 -13  -2    2.05    0.36
  -4 -13  -2    2.27    0.36
   4 -13   2    1.42    0.36
  -4  13  -2    2.44    0.31
  -5 -13  -2    0.14    0.30
   5 -13   2    0.34    0.32
  -5 -13  -2   -0.08    0.25
  -5  13  -2    0.52    0.21
  -6 -13  -2   12.99    0.82
  -6 -13  -2   13.91    0.74
   6 -13   2   14.04    0.81
  -6  13  -2   13.56    0.67
  -7 -13  -2   -0.31    0.24
  -7 -13  -2    0.39    0.33
   7 -13   2   -0.47    0.32
  -7  13  -2    0.00    0.21
  -8 -13  -2    0.44    0.35
   8 -13   2    0.79    0.39
  -8 -13  -2   -0.07    0.28
  -8  13  -2   -0.16    0.22
   9 -13   2    4.85    0.54
  -9 -13  -2    3.89    0.54
  -9 -13  -2    5.41    0.52
  -9  13  -2    4.13    0.41
 -10 -13  -2    0.31    0.31
  10 -13   2    0.34    0.40
  11 -13   2    0.13    0.43
 -11 -13  -2    0.08    0.31
 -12 -13  -2    1.08    0.39
  12 -13   2    1.72    0.49
  12 -14  -2    0.64    0.51
  12  14  -2    0.36    0.59
  11 -14  -2    0.00    0.45
 -11 -14   2    0.06    0.29
  11  14  -2    0.04    0.56
  10 -14  -2    0.45    0.45
 -10 -14   2    0.04    0.27
   9 -14  -2    1.21    0.45
  -9 -14   2    1.28    0.31
   8 -14  -2    1.67    0.46
  -8 -14   2    1.18    0.32
  -7 -14   2    9.09    0.70
   7 -14  -2    9.92    0.77
  -7 -14   2    9.02    0.59
   6 -14  -2   -0.07    0.36
  -6 -14   2   -0.03    0.26
  -5 -14   2    1.69    0.37
   5 -14  -2    1.53    0.42
  -4 -14   2    7.67    0.61
   4 -14  -2    7.43    0.61
  -4  14   2    7.32    0.54
  -3 -14   2   -0.09    0.24
   3 -14  -2    0.17    0.32
   3  14  -2   -0.19    0.31
  -3  14   2   -0.10    0.21
  -2 -14   2    6.32    0.53
   2 -14  -2    5.06    0.54
   2  14  -2    5.80    0.47
  -2  14   2    5.70    0.46
   1 -14  -2   18.68    0.98
  -1 -14   2   18.70    0.94
   1  14  -2   20.55    0.90
   0 -14   2    2.10    0.39
   0 -14  -2    2.04    0.38
   0  14  -2    2.32    0.33
  -1 -14  -2    3.59    0.48
   1 -14   2    3.00    0.40
  -1  14  -2    3.49    0.37
   2 -14   2    3.85    0.45
  -2 -14  -2    5.06    0.53
  -2  14  -2    4.98    0.41
  -3 -14  -2    1.61    0.33
   3 -14   2    1.82    0.38
  -3  14  -2    1.86    0.29
  -4 -14  -2    2.89    0.46
   4 -14   2    2.65    0.42
  -4  14  -2    2.96    0.34
  -5 -14  -2    0.27    0.29
   5 -14   2    0.39    0.34
  -5 -14  -2    0.35    0.31
  -5  14  -2    0.61    0.25
  -6 -14  -2   -0.11    0.26
   6 -14   2    0.34    0.34
  -6 -14  -2   -0.03    0.31
  -6  14  -2    0.13    0.23
  -7 -14  -2   18.22    1.02
   7 -14   2   17.13    0.97
  -7 -14  -2   18.62    0.91
  -7  14  -2   19.25    0.85
  -8 -14  -2    2.23    0.45
  -8 -14  -2    3.28    0.44
   8 -14   2    2.95    0.48
  -8  14  -2    2.67    0.36
  -9 -14  -2   -0.23    0.29
  -9 -14  -2    0.06    0.38
   9 -14   2   -0.31    0.38
 -10 -14  -2    0.19    0.37
 -10 -14  -2    0.63    0.32
  10 -14   2    0.61    0.43
 -11 -14  -2    1.08    0.46
 -11 -14  -2    2.59    0.44
  11 -14   2    2.38    0.53
  11 -15  -2    1.05    0.51
  10 -15  -2    0.98    0.50
 -10 -15   2    0.95    0.35
  -9 -15   2    4.55    0.53
   9 -15  -2    4.62    0.65
  -9 -15   2    5.52    0.51
   8 -15  -2   -0.07    0.43
  -8 -15   2   -0.23    0.31
  -7 -15   2    0.16    0.30
   7 -15  -2    0.54    0.40
  -6 -15   2   -0.05    0.27
   6 -15  -2   -0.38    0.35
  -5 -15   2   -0.39    0.26
   5 -15  -2   -0.12    0.38
  -4 -15   2    1.94    0.40
   4 -15  -2    1.13    0.40
  -3 -15   2   12.70    0.77
   3 -15  -2   13.63    0.85
   2 -15  -2    8.84    0.71
  -2 -15   2    8.83    0.65
   1 -15  -2    0.37    0.31
  -1 -15   2    0.99    0.30
   1  15  -2    0.69    0.31
   0 -15   2    0.34    0.29
   0 -15  -2    0.07    0.30
   0  15  -2   -0.04    0.26
   1 -15   2    0.99    0.35
  -1 -15  -2    0.86    0.34
  -1  15  -2    1.06    0.30
  -2 -15  -2   23.83    1.13
   2 -15   2   21.83    1.09
  -2  15  -2   23.30    0.99
  -3 -15  -2    2.14    0.38
   3 -15   2    2.18    0.42
  -3  15  -2    2.41    0.33
  -4 -15  -2    0.98    0.32
   4 -15   2    0.38    0.36
  -4  15  -2    1.17    0.30
  -5 -15  -2    5.72    0.64
   5 -15   2    4.57    0.54
  -5  15  -2    6.79    0.53
  -6 -15  -2   14.17    0.80
  -6 -15  -2   14.74    0.92
   6 -15   2   14.24    0.89
  -6  15  -2   14.90    0.75
   7 -15   2    2.18    0.46
  -7 -15  -2    2.77    0.48
  -7 -15  -2    2.39    0.42
  -7  15  -2    2.64    0.37
  -8 -15  -2    1.01    0.34
   8 -15   2    1.87    0.46
  -8 -15  -2    1.08    0.40
  -9 -15  -2    0.05    0.39
   9 -15   2    0.52    0.44
  -9 -15  -2    0.33    0.30
 -10 -15  -2    4.95    0.61
 -10 -15  -2    5.32    0.55
  10 -15   2    5.08    0.63
 -10 -16   2    1.11    0.41
  10 -16  -2    0.42    0.50
  -9 -16   2    0.26    0.36
   9 -16  -2    0.54    0.47
   8 -16  -2    0.17    0.48
  -8 -16   2   -0.47    0.28
   7 -16  -2    3.02    0.55
  -7 -16   2    4.21    0.53
   6 -16  -2    1.43    0.46
  -6 -16   2    1.36    0.38
  -5 -16   2    8.11    0.67
   5 -16  -2    7.55    0.67
   4 -16  -2    0.84    0.39
  -4 -16   2    0.31    0.30
  -3 -16   2    5.94    0.59
   3 -16  -2    6.22    0.64
  -2 -16   2   11.07    0.75
   2 -16  -2   11.31    0.81
   1 -16  -2    2.66    0.44
  -1 -16   2    2.86    0.41
   0 -16   2   17.97    0.97
   0 -16  -2   18.38    1.00
  -1 -16  -2    5.26    0.55
   1 -16   2    6.45    0.58
  -2 -16  -2   18.87    1.03
   2 -16   2   19.12    1.00
   3 -16   2   10.15    0.75
  -3 -16  -2    8.88    0.73
  -3  16  -2    8.92    0.65
   4 -16   2    1.09    0.38
  -4 -16  -2    0.66    0.34
  -5 -16  -2    3.25    0.47
   5 -16   2    3.13    0.50
  -6 -16  -2    0.26    0.37
   6 -16   2    0.03    0.38
  -7 -16  -2    3.62    0.48
   7 -16   2    3.39    0.52
  -7 -16  -2    3.59    0.54
   8 -16   2    3.62    0.56
  -8 -16  -2    2.64    0.49
  -8 -16  -2    3.49    0.48
   9 -16   2   -0.10    0.43
  -9 -16  -2    0.14    0.38
  -9 -16  -2    0.04    0.33
   9 -17  -2    1.14    0.54
  -9 -17   2    0.21    0.35
  -8 -17   2    0.74    0.39
   8 -17  -2    0.94    0.49
  -7 -17   2    2.18    0.42
   7 -17  -2    2.31    0.56
   6 -17  -2    2.41    0.49
  -6 -17   2    2.13    0.47
  -5 -17   2    6.52    0.63
   5 -17  -2    6.50    0.71
   4 -17  -2   -0.02    0.37
  -4 -17   2   -0.10    0.28
  -3 -17   2    3.83    0.49
   3 -17  -2    4.14    0.55
  -2 -17   2    3.40    0.50
   2 -17  -2    2.26    0.45
   1 -17  -2    0.78    0.39
  -1 -17   2    0.97    0.36
   0 -17  -2   -0.24    0.33
   0 -17   2    0.28    0.34
   1 -17   2    0.21    0.33
  -1 -17  -2    0.01    0.33
   2 -17   2    0.85    0.38
  -2 -17  -2    0.31    0.36
   3 -17   2    0.12    0.37
  -3 -17  -2    0.19    0.33
  -4 -17  -2    1.72    0.47
   4 -17   2    1.04    0.42
   5 -17   2    2.37    0.47
  -5 -17  -2    2.23    0.45
   6 -17   2    0.77    0.44
  -6 -17  -2    1.31    0.40
   7 -17   2    0.22    0.45
  -7 -17  -2   -0.05    0.34
  -8 -17  -2    0.16    0.32
   8 -17   2    0.36    0.43
  -8 -17  -2    0.09    0.41
  -8 -18   2    2.19    0.52
   8 -18  -2    1.60    0.55
   7 -18  -2    5.36    0.68
  -7 -18   2    5.11    0.63
  -6 -18   2    1.17    0.41
   6 -18  -2    1.98    0.54
  -5 -18   2    0.78    0.36
   5 -18  -2    0.57    0.47
   4 -18  -2    3.72    0.62
  -4 -18   2    4.90    0.61
  -3 -18   2    0.92    0.36
   3 -18  -2    0.65    0.44
  -2 -18   2    0.40    0.32
   2 -18  -2   -0.22    0.39
   1 -18  -2    1.48    0.45
  -1 -18   2    1.73    0.44
   0 -18   2    1.32    0.39
   0 -18  -2    0.87    0.41
   1 -18   2    7.87    0.69
  -1 -18  -2    9.17    0.79
   2 -18   2    0.97    0.42
  -2 -18  -2    0.37    0.37
  -3 -18  -2    3.89    0.54
   3 -18   2    3.05    0.52
   4 -18   2    5.58    0.62
  -4 -18  -2    5.51    0.69
  -5 -18  -2    1.17    0.46
   5 -18   2    1.25    0.45
  -6 -18  -2   -0.16    0.33
   6 -18   2    0.67    0.48
   7 -18   2    2.12    0.52
  -7 -18  -2    1.98    0.50
   6 -19  -2    0.23    0.49
  -6 -19   2    0.21    0.34
  -5 -19   2    3.03    0.54
   5 -19  -2    3.45    0.60
  -4 -19   2    0.13    0.32
   4 -19  -2    0.11    0.44
  -3 -19   2    1.15    0.39
   3 -19  -2    0.10    0.46
   2 -19  -2   15.15    1.02
  -2 -19   2   13.71    0.94
  -1 -19   2    0.72    0.41
   1 -19  -2    0.37    0.38
   0 -19  -2    2.97    0.53
   0 -19   2    3.12    0.54
   1 -19   2    2.84    0.50
  -1 -19  -2    2.33    0.48
  -2 -19  -2    2.97    0.56
   2 -19   2    2.67    0.53
   3 -19   2    5.53    0.63
  -3 -19  -2    5.19    0.61
  -4 -19  -2    2.52    0.57
   4 -19   2    2.34    0.52
  -5 -19  -2    1.21    0.45
   5 -19   2    1.85    0.50
  -3 -20   2    0.63    0.39
   3 -20  -2    0.71    0.45
   2 -20  -2    8.15    0.77
  -2 -20   2    8.67    0.77
   1 -20  -2    0.17    0.43
  -1 -20   2    1.23    0.45
   0 -20   2   12.57    0.95
   0 -20  -2   12.40    0.98
  -1 -20  -2    3.98    0.60
   1 -20   2    3.45    0.57
   2 -20   2    0.12    0.44
  -2 -20  -2    0.05    0.39
  17   0  -3    0.39    0.59
 -17   0   3   -0.14    0.37
 -16   0   3   -0.49    0.33
  16   0  -3   -0.35    0.51
 -15   0   3   -0.08    0.32
  15   0  -3   -0.02    0.47
  14   0  -3   -0.29    0.42
 -14   0   3   -0.18    0.29
 -13   0   3   -0.09    0.27
  13   0  -3    0.25    0.40
  12   0  -3   -0.51    0.36
 -12   0   3    0.13    0.26
 -11   0   3   -0.02    0.10
 -11   0   3   -0.17    0.26
 -11   0   3   -0.25    0.22
  11   0  -3    0.07    0.32
  10   0  -3   -0.01    0.29
 -10   0   3    0.02    0.05
 -10   0   3   -0.22    0.21
   9   0  -3    0.02    0.21
  -9   0   3    0.03    0.04
   9   0  -3   -0.03    0.27
  -9   0   3    0.12    0.21
  -8   0   3    0.35    0.19
  -8   0   3    0.07    0.07
   8   0  -3   -0.16    0.18
   8   0  -3   -0.23    0.23
  -7   0   3   -0.07    0.17
   7   0  -3   -0.24    0.18
  -7   0   3   -0.05    0.13
   7   0  -3   -0.19    0.17
   6   0  -3    0.10    0.21
  -6   0   3   -0.12    0.11
   6   0  -3    0.03    0.16
  -6   0   3   -0.07    0.15
  -5   0   3    0.10    0.11
   5   0  -3    0.11    0.14
  -5   0   3    0.14    0.15
  -5   0   3    0.00    0.14
   5   0  -3   -0.02    0.16
  -4   0   3    0.05    0.13
  -4   0   3   -0.21    0.13
   4   0  -3   -0.11    0.13
   4   0  -3   -0.18    0.15
  -4   0   3   -0.13    0.10
   4   0  -3   -0.32    0.13
   3   0  -3    0.11    0.15
  -3   0   3    0.05    0.13
  -3   0   3   -0.15    0.10
   3   0  -3   -0.05    0.03
   3   0  -3   -0.17    0.12
  -3   0   3   -0.02    0.12
   2   0  -3   -0.23    0.10
   2   0  -3   -0.33    0.10
  -2   0   3   -0.18    0.10
   2   0  -3   -0.26    0.07
  -2   0   3   -0.23    0.07
  -2   0   3   -0.31    0.10
   1   0  -3    0.04    0.08
   1   0  -3    0.00    0.05
   1   0  -3   -0.04    0.06
  -1   0   3    0.00    0.07
   1   0  -3    0.02    0.04
  -1   0   3   -0.07    0.07
   0   0   3    0.00    0.06
   0   0  -3   -0.12    0.07
   0   0  -3   -0.13    0.07
   0   0   3   -0.11    0.07
   0   0   3   -0.15    0.07
  -1   0  -3    0.06    0.07
  -1   0  -3    0.02    0.08
   2   0   3   -0.02    0.11
  -2   0  -3    0.09    0.10
  -3   0  -3    0.18    0.11
   3   0   3    0.04    0.13
  -4   0  -3   -0.17    0.11
  -4   0  -3   -0.07    0.09
   4   0   3    0.18    0.15
  -5   0  -3   -0.12    0.10
   5   0   3   -0.29    0.15
   6   0   3    0.04    0.18
  -6   0  -3    0.15    0.13
  -7   0  -3   -0.04    0.15
   7   0   3   -0.07    0.21
   8   0   3   -0.10    0.25
  -8   0  -3    0.25    0.17
   9   0   3   -0.29    0.27
  -9   0  -3    0.07    0.15
  -9   0  -3    0.20    0.20
 -10   0  -3    0.03    0.17
  10   0   3    0.15    0.34
 -10   0  -3   -0.21    0.19
  11   0   3    0.23    0.34
 -11   0  -3    0.11    0.19
 -11   0  -3   -0.13    0.20
 -12   0  -3   -0.19    0.19
  12   0   3   -0.25    0.37
  13   0   3   -0.32    0.40
  14   0   3   -0.31    0.47
  15   0   3   -0.20    0.50
  16   0   3   -0.94    0.51
 -17  -1   3    1.43    0.43
  17  -1  -3    0.69    0.62
  17   1  -3    1.42    0.62
 -17   1   3    0.99    0.43
 -16  -1   3    0.25    0.34
  16  -1  -3   -0.16    0.51
  16   1  -3    0.31    0.55
 -16   1   3    0.05    0.36
  15  -1  -3    0.40    0.46
 -15  -1   3    0.45    0.34
  15   1  -3    0.24    0.50
 -15   1   3    0.46    0.35
  14  -1  -3   -0.16    0.42
 -14  -1   3    0.19    0.29
  14   1  -3    0.46    0.46
 -14   1   3    0.23    0.30
  13  -1  -3    0.76    0.42
 -13  -1   3    1.16    0.31
 -13   1   3    1.05    0.32
  13   1  -3    0.60    0.42
 -12  -1   3    1.57    0.31
  12  -1  -3    1.45    0.40
  12   1  -3    1.03    0.39
 -12   1   3    1.71    0.34
 -11  -1   3    1.82    0.30
 -11  -1   3    1.38    0.22
 -11  -1   3    0.95    0.30
  11  -1  -3    1.75    0.40
 -11   1   3    1.14    0.24
 -11   1   3    1.16    0.27
  11   1  -3    1.36    0.38
 -10  -1   3    0.49    0.22
 -10  -1   3   -0.14    0.21
 -10  -1   3    0.00    0.14
  10  -1  -3   -0.02    0.28
  10   1  -3    0.26    0.33
  10   1  -3   -0.02    0.22
 -10   1   3    0.17    0.23
 -10   1   3    0.21    0.18
   9  -1  -3    1.54    0.33
  -9  -1   3    1.81    0.27
  -9  -1   3    2.18    0.23
  -9  -1   3    1.95    0.26
   9   1  -3    1.85    0.25
  -9   1   3    1.54    0.25
   9   1  -3    1.47    0.33
  -9   1   3    1.70    0.23
  -8  -1   3   -0.02    0.16
  -8  -1   3    0.15    0.20
   8  -1  -3    0.15    0.21
  -8  -1   3    0.20    0.14
   8   1  -3    0.39    0.24
   8   1  -3    0.22    0.19
  -8   1   3   -0.12    0.10
  -8   1   3    0.28    0.20
  -7  -1   3    6.22    0.38
   7  -1  -3    6.50    0.45
  -7  -1   3    6.44    0.38
  -7  -1   3    6.63    0.35
   7   1  -3    6.29    0.39
  -7   1   3    6.67    0.38
   7   1  -3    6.13    0.44
   6  -1  -3   41.59    1.55
  -6  -1   3   42.05    1.48
  -6  -1   3   42.22    1.47
  -6  -1   3   41.53    1.46
   6  -1  -3   44.62    1.47
  -6   1   3   41.95    1.46
   6   1  -3   42.81    1.56
   6   1  -3   43.23    1.47
   5  -1  -3   21.13    0.76
  -5  -1   3   19.62    0.80
  -5  -1   3   20.42    0.76
   5  -1  -3   20.13    0.75
  -5  -1   3   19.53    0.73
  -5  -1   3   19.57    0.75
   5  -1  -3   21.12    0.82
  -5   1   3   19.34    0.74
  -5   1   3   20.36    0.75
  -5   1   3   20.25    0.80
   5   1  -3   21.05    0.82
   5   1  -3   20.22    0.75
   4  -1  -3   83.01    2.70
  -4  -1   3   81.94    2.69
  -4  -1   3   72.20    2.59
   4  -1  -3   78.37    2.60
   4  -1  -3   81.34    2.61
  -4  -1   3   78.89    2.62
  -4  -1   3   79.96    2.60
  -4   1   3   74.52    2.60
  -4   1   3   79.42    2.69
  -4   1   3   78.84    2.60
   4   1  -3   81.02    2.69
   4   1  -3   79.61    2.61
  -3  -1   3  105.44    3.44
  -3  -1   3  108.76    3.54
  -3  -1   3  100.08    3.44
  -3  -1   3  104.23    3.47
   3  -1  -3  105.84    3.55
   3  -1  -3  105.37    3.45
  -3   1   3  104.68    3.45
  -3   1   3  104.85    3.45
   3   1  -3  106.44    3.44
  -3   1   3  110.00    3.54
   3   1  -3  108.74    3.54
   2  -1  -3   25.45    0.87
  -2  -1   3   23.83    0.84
  -2  -1   3   22.79    0.81
  -2  -1   3   23.60    0.81
  -2  -1   3   24.81    0.86
   2  -1  -3   25.36    0.83
   2   1  -3   23.74    0.82
   2   1  -3   23.84    0.82
  -2   1   3   24.36    0.83
  -2   1   3   25.58    0.87
  -2   1   3   22.19    0.83
   2   1  -3   25.66    0.86
  -1  -1   3   76.38    2.46
  -1  -1   3   81.43    2.50
   1  -1  -3   71.95    2.51
   1  -1  -3   65.60    2.44
   1  -1  -3   75.76    2.44
   1   1  -3   73.55    2.49
  -1   1   3   73.38    2.44
  -1   1   3   77.09    2.35
   1   1  -3   77.47    2.46
  -1   1   3   77.01    2.51
  -1   1   3   78.08    2.44
   0  -1  -3  231.22    7.43
   0  -1   3  235.74    7.47
   0  -1  -3  210.21    7.15
   0  -1  -3  239.51    7.60
   0  -1  -3  224.33    7.47
   0   1   3  234.58    7.16
   0   1  -3  232.51    7.47
   0   1   3  241.90    7.60
  -1  -1  -3  125.59    3.98
  -1  -1  -3  129.36    4.22
  -1  -1  -3  127.49    4.22
  -1   1  -3  125.25    4.13
   1   1   3  129.68    3.99
  -2  -1  -3  190.86    6.55
  -2  -1  -3  206.35    6.42
  -2  -1  -3  197.38    6.18
   2   1   3  199.45    6.55
  -3  -1  -3   10.65    0.39
   3  -1   3   10.52    0.43
  -3  -1  -3   10.68    0.45
  -3   1  -3   10.72    0.42
   3   1   3   10.77    0.46
  -4  -1  -3    7.96    0.39
   4  -1   3    7.60    0.38
  -4  -1  -3    7.45    0.33
   4   1   3    7.73    0.41
  -4   1  -3    7.78    0.36
  -5  -1  -3    0.04    0.11
   5  -1   3    0.13    0.16
  -5  -1  -3    0.15    0.09
   5   1   3    0.12    0.17
   6  -1   3    0.91    0.21
  -6  -1  -3    0.67    0.15
  -6  -1  -3    0.77    0.12
  -6   1  -3    0.58    0.14
   6   1   3    0.93    0.23
  -7  -1  -3   25.70    0.94
   7  -1   3   26.54    1.05
  -7  -1  -3   26.88    0.97
  -7   1  -3   27.19    0.97
   7   1   3   27.92    1.08
   8  -1   3    0.31    0.24
  -8  -1  -3    0.93    0.15
  -8  -1  -3    0.93    0.19
  -8   1  -3    0.88    0.21
   8   1   3    1.05    0.29
   9  -1   3    0.32    0.29
  -9  -1  -3    0.15    0.16
  -9  -1  -3    0.36    0.18
  -9   1  -3    0.18    0.21
   9   1   3    0.17    0.30
 -10  -1  -3    1.42    0.21
 -10  -1  -3    1.35    0.25
  10  -1   3    0.85    0.34
  10   1   3    1.05    0.35
 -10   1  -3    1.08    0.25
  11  -1   3    7.70    0.64
 -11  -1  -3    8.25    0.45
 -11  -1  -3    8.18    0.50
 -11   1  -3    8.27    0.51
 -11   1  -3    8.09    0.47
  11   1   3    8.62    0.69
  12  -1   3    0.77    0.40
 -12   1  -3    1.17    0.24
  12   1   3    1.39    0.45
  13  -1   3   -0.45    0.39
  13   1   3   -0.40    0.41
  14  -1   3    6.25    0.66
  14   1   3    4.60    0.64
 -15  -1  -3    2.42    0.51
  15  -1   3    2.74    0.60
  15   1   3    3.23    0.62
 -17  -2   3    4.14    0.50
  17  -2  -3    3.13    0.70
 -17  -2   3    5.06    0.56
  17   2  -3    3.74    0.72
 -17   2   3    3.93    0.53
  16  -2  -3    9.94    0.95
 -16  -2   3   13.35    0.78
  16   2  -3    9.75    0.94
 -16   2   3   11.82    0.80
  15  -2  -3   -0.44    0.47
 -15  -2   3    0.21    0.32
 -15   2   3    0.00    0.35
  15   2  -3    0.38    0.52
 -14  -2   3    1.08    0.32
  14  -2  -3    0.45    0.44
  14   2  -3   -0.13    0.44
 -13  -2   3   -0.05    0.26
  13  -2  -3   -0.14    0.40
  13   2  -3   -0.15    0.42
 -12  -2   3    7.23    0.52
  12  -2  -3    5.95    0.60
 -12   2   3    6.44    0.49
  12   2  -3    6.39    0.65
 -11  -2   3    1.81    0.30
 -11  -2   3    2.19    0.34
 -11  -2   3    1.72    0.28
  11  -2  -3    0.90    0.37
 -11   2   3    1.77    0.29
  11   2  -3    1.00    0.41
 -11   2   3    1.58    0.28
  10  -2  -3    5.72    0.55
 -10  -2   3    6.02    0.45
 -10  -2   3    5.59    0.45
 -10  -2   3    6.80    0.43
 -10   2   3    6.20    0.45
  10   2  -3    7.18    0.48
 -10   2   3    6.36    0.43
  10   2  -3    5.62    0.57
  -9  -2   3    3.44    0.33
   9  -2  -3    3.15    0.40
  -9  -2   3    3.55    0.32
  -9  -2   3    3.42    0.30
   9   2  -3    3.16    0.30
   9   2  -3    3.07    0.39
  -9   2   3    3.53    0.31
  -9   2   3    3.87    0.31
   8  -2  -3    2.03    0.30
  -8  -2   3    2.30    0.25
  -8  -2   3    2.68    0.27
  -8  -2   3    2.75    0.26
   8   2  -3    2.28    0.35
  -8   2   3    2.70    0.25
   8   2  -3    2.46    0.27
  -8   2   3    2.60    0.26
  -7  -2   3   28.26    1.02
  -7  -2   3   27.37    1.02
  -7  -2   3   29.35    1.01
   7  -2  -3   27.63    1.10
   7   2  -3   28.55    1.02
  -7   2   3   22.44    0.99
   7   2  -3   28.37    1.11
  -7   2   3   28.32    1.01
   6  -2  -3    4.17    0.34
  -6  -2   3    3.98    0.31
  -6  -2   3    4.11    0.28
  -6  -2   3    4.41    0.30
  -6   2   3    4.61    0.32
   6   2  -3    4.70    0.39
   6   2  -3    3.72    0.31
  -5  -2   3   63.35    2.09
   5  -2  -3   63.63    2.09
  -5  -2   3   62.23    2.09
  -5  -2   3   61.14    2.11
  -5  -2   3   62.35    2.18
   5  -2  -3   63.39    2.19
  -5   2   3   61.89    2.17
  -5   2   3   60.43    2.09
   5   2  -3   64.03    2.10
   5   2  -3   63.76    2.19
   4  -2  -3    0.32    0.13
   4  -2  -3    0.46    0.19
  -4  -2   3    0.40    0.15
  -4  -2   3    0.52    0.14
  -4  -2   3    0.51    0.14
  -4  -2   3    0.32    0.11
   4   2  -3    0.39    0.17
  -4   2   3    0.22    0.11
  -4   2   3    0.48    0.15
  -4   2   3    0.39    0.15
   4   2  -3    0.45    0.15
  -3  -2   3   68.65    2.43
  -3  -2   3   74.50    2.43
   3  -2  -3   71.48    2.44
   3  -2  -3   76.51    2.52
  -3  -2   3   75.47    2.51
  -3  -2   3   73.77    2.46
   3   2  -3   76.25    2.52
  -3   2   3   76.15    2.52
   3   2  -3   72.52    2.44
   3   2  -3   74.92    2.44
  -3   2   3   75.82    2.45
  -3   2   3   75.41    2.44
  -2  -2   3  122.75    3.91
  -2  -2   3  111.35    3.80
   2  -2  -3  119.78    3.93
  -2  -2   3  117.01    3.80
  -2  -2   3  117.11    3.85
   2   2  -3  122.09    3.92
  -2   2   3  115.75    3.82
   2   2  -3  118.79    3.81
   2   2  -3  116.14    3.81
  -2   2   3  118.53    3.92
  -2   2   3  116.15    3.82
   1  -2  -3  159.01    5.34
  -1  -2   3  159.47    5.25
  -1  -2   3  167.88    5.33
   1  -2  -3  159.10    5.02
   1   2  -3  163.44    5.32
  -1   2   3  158.63    5.22
  -1   2   3  160.75    5.02
  -1   2   3  164.36    5.34
   0  -2  -3    0.31    0.13
   0  -2  -3    0.16    0.10
   0  -2   3    0.40    0.12
   0  -2  -3    0.25    0.13
   0   2   3    0.21    0.10
   0   2   3    0.27    0.12
   0   2   3    0.20    0.13
  -1  -2  -3   71.47    2.26
  -1  -2  -3   69.90    2.39
  -1  -2  -3   73.01    2.32
  -1  -2  -3   70.50    2.39
   1   2   3   71.26    2.31
   1   2   3   70.60    2.26
  -2  -2  -3   30.15    1.06
  -2  -2  -3   30.08    1.00
  -2  -2  -3   29.47    1.01
   2   2   3   28.82    1.01
   2   2   3   30.37    0.98
   2   2   3   29.64    1.06
  -3  -2  -3  132.37    4.29
   3  -2   3  129.32    4.37
  -3  -2  -3  132.89    4.41
  -3  -2  -3  128.33    4.16
   3   2   3  131.37    4.41
  -3   2  -3  138.80    4.37
  -4  -2  -3   21.08    0.79
  -4  -2  -3   20.44    0.73
  -4  -2  -3   22.01    0.76
   4  -2   3   21.73    0.79
  -4   2  -3   21.91    0.78
   4   2   3   21.47    0.84
  -5  -2  -3   81.45    2.66
   5  -2   3   80.08    2.73
  -5  -2  -3   80.82    2.61
  -5  -2  -3   78.99    2.64
   5   2   3   81.43    2.77
  -6  -2  -3    8.60    0.40
   6  -2   3    8.70    0.46
  -6  -2  -3    7.89    0.35
   6   2   3    8.49    0.49
   7  -2   3   15.51    0.71
  -7  -2  -3   15.87    0.60
  -7  -2  -3   16.05    0.65
  -7   2  -3   16.31    0.63
   7   2   3   16.48    0.76
   8  -2   3   25.67    1.07
  -8  -2  -3   25.82    0.94
  -8  -2  -3   27.07    1.00
  -8   2  -3   26.51    0.98
   8   2   3   26.55    1.11
  -9  -2  -3    8.20    0.42
  -9  -2  -3    9.27    0.49
   9  -2   3    9.07    0.59
  -9   2  -3    9.11    0.50
   9   2   3    8.65    0.63
 -10  -2  -3    1.97    0.27
 -10  -2  -3    1.86    0.22
  10  -2   3    1.76    0.37
  10   2   3    2.54    0.44
 -10   2  -3    1.65    0.28
  11  -2   3    9.15    0.68
 -11  -2  -3    8.86    0.47
 -11  -2  -3    8.92    0.53
  11   2   3    8.24    0.71
 -11   2  -3   10.42    0.56
  12  -2   3    5.45    0.57
 -12  -2  -3    5.42    0.53
 -12   2  -3    4.95    0.43
  12   2   3    4.69    0.57
 -13  -2  -3    0.25    0.35
  13  -2   3    0.04    0.40
  13   2   3    0.35    0.44
  14  -2   3   -0.45    0.42
 -14  -2  -3    0.04    0.37
  14   2   3    0.29    0.49
  15  -2   3    0.20    0.51
 -15  -2  -3    0.19    0.41
  15   2   3    0.13    0.52
 -17  -3   3    2.14    0.43
  17  -3  -3    1.61    0.61
 -17   3   3    1.23    0.45
  17   3  -3    1.88    0.69
 -16  -3   3    0.76    0.36
 -16  -3   3    0.50    0.35
  16  -3  -3    0.85    0.59
  16   3  -3    0.77    0.57
 -16   3   3    0.83    0.42
 -15  -3   3    2.70    0.42
  15  -3  -3    2.28    0.57
 -15  -3   3    2.04    0.37
  15   3  -3    1.34    0.56
 -14  -3   3    7.80    0.59
  14  -3  -3    6.85    0.69
  14   3  -3    6.45    0.73
 -13  -3   3   36.42    1.30
  13  -3  -3   27.58    1.41
  13   3  -3   29.91    1.47
 -12  -3   3    3.59    0.39
  12  -3  -3    3.18    0.50
 -12   3   3    2.92    0.35
  12   3  -3    2.74    0.48
 -11  -3   3   11.50    0.61
  11  -3  -3    9.60    0.72
 -11  -3   3   12.10    0.62
  11   3  -3    9.87    0.75
 -11   3   3   11.16    0.60
 -11   3   3   11.46    0.62
 -10  -3   3    0.07    0.20
  10  -3  -3   -0.20    0.27
 -10  -3   3   -0.05    0.19
 -10  -3   3   -0.08    0.24
 -10   3   3    0.30    0.21
  10   3  -3    0.09    0.24
  10   3  -3    0.11    0.35
 -10   3   3    0.15    0.24
  -9  -3   3    4.94    0.40
   9  -3  -3    4.51    0.44
  -9  -3   3    5.17    0.38
  -9  -3   3    5.05    0.37
  -9   3   3    5.49    0.40
   9   3  -3    5.01    0.48
  -9   3   3    4.93    0.39
   9   3  -3    5.33    0.43
  -8  -3   3    2.90    0.27
   8  -3  -3    2.64    0.33
  -8  -3   3    3.04    0.28
  -8  -3   3    2.73    0.26
  -8   3   3    2.70    0.27
   8   3  -3    2.52    0.37
   8   3  -3    2.14    0.25
  -8   3   3    2.86    0.28
  -7  -3   3   17.95    0.72
   7  -3  -3   18.26    0.81
  -7  -3   3   18.67    0.71
  -7  -3   3   17.31    0.71
  -7   3   3   17.17    0.71
   7   3  -3   17.80    0.81
   7   3  -3   18.35    0.73
  -7   3   3   18.03    0.71
  -6  -3   3   10.50    0.48
  -6  -3   3   10.40    0.49
  -6  -3   3   10.71    0.46
   6  -3  -3   11.13    0.56
   6   3  -3   10.42    0.56
  -6   3   3   10.75    0.49
   6   3  -3   10.67    0.49
  -6   3   3    9.56    0.46
   5  -3  -3   25.22    0.90
  -5  -3   3   24.44    0.89
  -5  -3   3   24.90    0.92
  -5  -3   3   24.39    0.95
  -5  -3   3   25.19    0.85
  -5  -3   3   23.96    0.90
   5  -3  -3   25.65    0.98
   5   3  -3   24.35    0.98
   5   3  -3   25.19    0.91
  -5   3   3   25.35    0.91
  -4  -3   3   14.61    0.59
   4  -3  -3   14.53    0.63
  -4  -3   3   14.82    0.56
  -4  -3   3   14.11    0.56
  -4  -3   3   15.20    0.62
  -4  -3   3   14.34    0.52
   4  -3  -3   15.21    0.58
   4   3  -3   14.41    0.57
   4   3  -3   14.74    0.64
  -4   3   3   14.80    0.58
  -4   3   3   14.72    0.61
   3  -3  -3   22.83    0.79
  -3  -3   3   21.60    0.72
  -3  -3   3   20.92    0.76
  -3  -3   3   21.22    0.82
  -3  -3   3   21.71    0.76
   3  -3  -3   22.23    0.84
  -3  -3   3   21.38    0.80
  -3   3   3   22.42    0.83
   3   3  -3   22.30    0.84
   3   3  -3   22.17    0.78
  -3   3   3   22.95    0.79
  -2  -3   3  153.26    5.01
  -2  -3   3  154.87    5.16
  -2  -3   3  156.43    5.01
   2  -3  -3  156.81    5.17
   2  -3  -3  156.51    5.04
  -2  -3   3  151.53    5.07
   2   3  -3  155.60    5.16
  -2   3   3  159.80    5.05
   2   3  -3  153.25    5.03
   2   3  -3  153.66    5.02
  -2   3   3  158.86    5.17
  -1  -3   3  143.82    4.62
  -1  -3   3  136.70    4.56
   1  -3  -3  139.86    4.65
  -1   3   3  140.25    4.37
  -1   3   3  140.97    4.53
  -1   3   3  138.18    4.65
   1   3  -3  138.66    4.62
   0  -3  -3   26.56    0.91
   0  -3  -3   22.52    0.86
   0  -3  -3   26.66    0.86
   0  -3   3   21.27    0.85
   0   3   3   26.04    0.86
   0   3   3   25.72    0.86
   0   3   3   25.92    0.90
  -1  -3  -3    0.54    0.15
  -1  -3  -3    0.56    0.16
  -1  -3  -3    0.64    0.13
  -1  -3  -3    0.60    0.15
   1   3   3    0.58    0.16
   1   3   3    0.64    0.13
  -2  -3  -3    1.00    0.14
  -2  -3  -3    1.14    0.17
  -2  -3  -3    0.96    0.17
   2   3   3    1.03    0.12
   2   3   3    0.76    0.16
   2   3   3    1.10    0.13
  -3  -3  -3    0.14    0.16
   3  -3   3    0.10    0.12
  -3  -3  -3    0.36    0.12
  -3  -3  -3    0.17    0.13
   3   3   3    0.09    0.09
  -3   3  -3    0.18    0.10
   3   3   3    0.43    0.16
   3   3   3    0.33    0.11
   3   3   3    0.03    0.17
  -4  -3  -3   39.57    1.39
   4  -3   3   43.41    1.45
  -4  -3  -3   41.00    1.40
  -4  -3  -3   41.21    1.41
  -4   3  -3   42.57    1.43
   4   3   3   41.07    1.39
   4   3   3   42.29    1.50
  -5  -3  -3    0.12    0.12
  -5  -3  -3    0.03    0.11
  -5  -3  -3    0.08    0.17
   5  -3   3   -0.09    0.16
   5   3   3    0.04    0.11
   5   3   3    0.13    0.21
  -6  -3  -3   10.97    0.48
   6  -3   3   10.95    0.52
  -6  -3  -3    9.77    0.51
  -6  -3  -3   10.29    0.43
   6   3   3   11.03    0.58
   7  -3   3    2.47    0.30
  -7  -3  -3    2.88    0.21
  -7  -3  -3    3.99    0.28
  -7  -3  -3    3.43    0.33
   7   3   3    2.18    0.32
  -8  -3  -3   33.31    1.18
   8  -3   3   32.40    1.30
  -8  -3  -3   33.52    1.25
  -8  -3  -3   35.43    1.24
   8   3   3   33.65    1.35
  -8   3  -3   33.85    1.21
  -9  -3  -3   35.61    1.27
  -9  -3  -3   36.81    1.33
  -9  -3  -3   35.85    1.35
   9  -3   3   33.96    1.41
  -9   3  -3   37.14    1.32
   9   3   3   37.20    1.47
 -10  -3  -3   11.50    0.52
 -10  -3  -3   11.05    0.57
 -10  -3  -3   10.72    0.64
  10  -3   3   10.13    0.69
 -10   3  -3   11.13    0.58
  10   3   3   10.28    0.72
 -11  -3  -3    0.12    0.29
 -11  -3  -3    0.12    0.19
  11  -3   3    0.17    0.34
  11   3   3    0.13    0.39
 -11   3  -3   -0.01    0.24
  12  -3   3    0.09    0.37
 -12  -3  -3    0.03    0.31
 -12   3  -3    0.11    0.26
  12   3   3    0.05    0.42
  13  -3   3    8.10    0.70
 -13  -3  -3    9.05    0.68
  13   3   3    7.92    0.74
 -14  -3  -3    2.48    0.47
  14  -3   3    1.43    0.50
  14   3   3    1.80    0.56
 -15  -3  -3    0.41    0.42
  15  -3   3    0.67    0.52
  15   3   3    0.77    0.59
  17  -4  -3    4.65    0.78
 -17  -4   3    5.80    0.58
 -17   4   3    4.76    0.61
  17   4  -3    5.98    0.85
 -16  -4   3    1.24    0.39
 -16  -4   3    1.01    0.37
  16  -4  -3    0.66    0.56
  16   4  -3    1.27    0.63
 -15  -4   3    0.75    0.34
  15  -4  -3    1.11    0.52
 -15  -4   3    0.92    0.35
  15   4  -3    0.34    0.53
  14  -4  -3    0.65    0.44
 -14  -4   3    0.48    0.30
 -14  -4   3    0.84    0.31
  14   4  -3    1.02    0.49
 -13  -4   3    3.56    0.40
  13  -4  -3    2.50    0.52
 -13  -4   3    2.68    0.37
  13   4  -3    1.97    0.52
  12  -4  -3    5.71    0.57
 -12  -4   3    6.73    0.50
 -12  -4   3    7.41    0.53
  12   4  -3    6.68    0.68
 -12   4   3    6.80    0.54
 -11  -4   3   16.18    0.75
 -11  -4   3   15.84    0.72
  11  -4  -3   14.43    0.87
  11   4  -3   15.14    0.91
 -11   4   3   15.99    0.75
 -11   4   3   15.54    0.75
 -10  -4   3    1.29    0.26
  10  -4  -3    0.50    0.31
 -10  -4   3    1.29    0.26
 -10  -4   3    1.19    0.23
 -10  -4   3    0.94    0.28
 -10   4   3    1.02    0.25
 -10   4   3    1.68    0.28
  10   4  -3    0.88    0.27
  10   4  -3    1.31    0.40
  -9  -4   3   14.75    0.66
   9  -4  -3   13.57    0.78
  -9  -4   3   15.23    0.69
  -9  -4   3   15.40    0.68
  -9  -4   3   15.70    0.65
  -9   4   3   15.70    0.68
  -9   4   3   14.84    0.68
   9   4  -3   13.94    0.80
  -8  -4   3   10.24    0.53
  -8  -4   3   11.10    0.54
  -8  -4   3   10.62    0.51
  -8  -4   3   10.62    0.49
   8  -4  -3   10.10    0.62
  -8   4   3   10.18    0.52
   8   4  -3   10.66    0.64
  -8   4   3   10.46    0.52
   8   4  -3   10.18    0.54
  -7  -4   3   36.70    1.31
  -7  -4   3   35.25    1.31
  -7  -4   3   37.68    1.33
  -7  -4   3   37.01    1.25
   7  -4  -3   34.16    1.39
  -7   4   3   37.02    1.32
   7   4  -3   36.82    1.42
   7   4  -3   36.80    1.32
  -7   4   3   39.26    1.32
   6  -4  -3    0.10    0.22
  -6  -4   3    0.04    0.18
   6  -4  -3    0.26    0.16
  -6  -4   3    0.15    0.13
  -6  -4   3    0.22    0.14
  -6  -4   3    0.13    0.15
   6   4  -3    0.28    0.22
  -6   4   3   -0.01    0.16
   6   4  -3    0.05    0.18
  -6   4   3    0.03    0.16
   5  -4  -3   -0.13    0.20
  -5  -4   3    0.10    0.16
  -5  -4   3    0.09    0.15
  -5  -4   3    0.07    0.13
  -5  -4   3    0.18    0.13
  -5  -4   3    0.12    0.16
   5  -4  -3    0.00    0.15
   5   4  -3    0.01    0.21
   5   4  -3   -0.11    0.16
  -5   4   3    0.20    0.17
   4  -4  -3  242.31    8.02
  -4  -4   3  243.65    7.49
  -4  -4   3  245.96    8.02
  -4  -4   3  232.47    7.86
   4  -4  -3  241.42    7.82
  -4  -4   3  239.16    7.81
  -4  -4   3  239.74    7.81
  -4   4   3  238.09    7.82
   4   4  -3  244.91    8.02
   4   4  -3  246.82    7.82
  -4   4   3  242.24    8.01
  -3  -4   3    3.38    0.21
  -3  -4   3    3.40    0.22
  -3  -4   3    3.33    0.21
   3  -4  -3    3.64    0.27
  -3  -4   3    3.37    0.27
  -3  -4   3    3.39    0.27
   3  -4  -3    3.19    0.27
   3   4  -3    3.57    0.20
  -3   4   3    4.01    0.28
  -3   4   3    3.62    0.25
   3   4  -3    3.50    0.26
   3   4  -3    3.17    0.26
  -2  -4   3   96.64    3.32
   2  -4  -3   98.96    3.34
   2  -4  -3  102.31    3.25
  -2  -4   3   97.32    3.27
  -2  -4   3  103.39    3.20
  -2  -4   3   99.14    3.20
  -2   4   3   97.02    3.33
  -2   4   3   99.05    3.24
   2   4  -3   96.83    3.08
   2   4  -3   98.46    3.23
   2   4  -3   99.50    3.32
   1  -4  -3   61.04    1.97
  -1  -4   3   58.15    1.99
   1  -4  -3   58.46    2.04
  -1  -4   3   59.33    2.01
  -1   4   3   59.50    1.92
   1   4  -3   58.39    1.93
   1   4  -3   59.05    1.93
  -1   4   3   60.41    1.97
   1   4  -3   58.94    2.01
  -1   4   3   59.63    2.04
   0  -4   3    0.03    0.10
   0  -4  -3    0.01    0.15
   0  -4  -3   -0.12    0.16
   0  -4   3   -0.15    0.10
   0  -4  -3   -0.03    0.04
   0   4   3   -0.05    0.13
   0   4   3    0.04    0.13
   0   4   3    0.13    0.15
  -1  -4  -3    3.71    0.29
   1  -4   3    3.57    0.23
  -1  -4  -3    2.78    0.23
  -1  -4  -3    3.78    0.28
  -1  -4  -3    2.99    0.22
   1   4   3    3.94    0.27
   1   4   3    3.81    0.25
  -2  -4  -3   26.97    1.00
   2  -4   3   26.23    0.94
  -2  -4  -3   26.56    0.95
  -2  -4  -3   27.51    1.01
  -2  -4  -3   26.38    0.94
   2   4   3   27.00    0.94
   2   4   3   26.55    0.94
  -2   4  -3   28.31    0.94
  -3  -4  -3   64.02    2.12
   3  -4   3   66.16    2.20
  -3  -4  -3   67.12    2.18
   3   4   3   63.73    2.26
  -3   4  -3   65.51    2.19
   3   4   3   64.37    2.16
  -4  -4  -3   18.43    0.70
   4  -4   3   18.91    0.71
  -4  -4  -3   18.52    0.71
   4   4   3   17.99    0.78
   4   4   3   18.59    0.68
  -4   4  -3   18.07    0.69
  -5  -4  -3   71.04    2.39
  -5  -4  -3   74.47    2.45
   5  -4   3   74.94    2.51
   5   4   3   73.11    2.42
   5   4   3   72.28    2.56
  -6  -4  -3    2.95    0.31
  -6  -4  -3    2.83    0.25
   6  -4   3    1.93    0.26
  -6  -4  -3    2.07    0.19
   6   4   3    2.42    0.32
  -7  -4  -3    0.12    0.14
  -7  -4  -3    0.24    0.22
   7  -4   3    0.31    0.22
  -7  -4  -3    0.21    0.18
   7   4   3    0.18    0.26
   8  -4   3    0.27    0.25
  -8  -4  -3    0.50    0.26
  -8  -4  -3    0.18    0.18
  -8  -4  -3    0.21    0.16
   8   4   3    0.11    0.30
  -9  -4  -3    9.72    0.47
  -9  -4  -3   10.26    0.52
  -9  -4  -3    9.32    0.58
   9  -4   3    9.57    0.62
  -9   4  -3    9.19    0.53
   9   4   3    9.20    0.69
  10  -4   3   18.91    0.88
 -10  -4  -3   17.41    0.82
 -10  -4  -3   17.49    0.71
 -10  -4  -3   15.49    0.75
  10   4   3   16.59    0.93
 -10   4  -3   18.34    0.77
  11  -4   3   28.40    1.32
 -11  -4  -3   32.64    1.27
 -11  -4  -3   31.73    1.15
  11   4   3   30.98    1.40
 -11   4  -3   32.26    1.22
 -12  -4  -3    4.25    0.49
  12  -4   3    2.52    0.46
 -12   4  -3    3.51    0.38
 -12   4  -3    2.28    0.36
  12   4   3    2.41    0.50
 -13  -4  -3   17.95    0.92
  13  -4   3   16.25    0.98
  13   4   3   17.07    1.07
 -13   4  -3   16.10    0.83
  14  -4   3   -0.08    0.43
 -14  -4  -3   -0.31    0.34
  14   4   3   -0.16    0.50
 -15  -4  -3    5.11    0.60
  15  -4   3    3.88    0.63
  15   4   3    4.08    0.73
  16  -5  -3   -0.49    0.54
 -16  -5   3    0.17    0.35
 -16  -5   3   -0.42    0.33
  16   5  -3   -0.79    0.52
 -15  -5   3    3.18    0.44
 -15  -5   3    2.01    0.39
  15  -5  -3    1.24    0.52
  15   5  -3    1.97    0.61
  14  -5  -3    1.27    0.52
 -14  -5   3    2.13    0.38
 -14  -5   3    2.93    0.39
  14   5  -3    2.39    0.62
 -13  -5   3    9.10    0.63
  13  -5  -3    8.79    0.73
 -13  -5   3    8.91    0.59
  13   5  -3    8.09    0.80
  12  -5  -3    2.27    0.50
 -12  -5   3    3.06    0.36
 -12  -5   3    2.51    0.35
  12   5  -3    2.22    0.48
 -11  -5   3    3.62    0.36
 -11  -5   3    3.55    0.38
  11  -5  -3    2.49    0.45
  11   5  -3    2.24    0.47
 -11   5   3    2.98    0.38
 -11   5   3    3.04    0.36
 -10  -5   3    1.09    0.28
 -10  -5   3    1.13    0.27
 -10  -5   3    1.19    0.23
  10  -5  -3    1.29    0.39
 -10  -5   3    1.72    0.29
  10   5  -3    1.44    0.38
  10   5  -3    0.66    0.26
 -10   5   3    1.25    0.27
 -10   5   3    1.28    0.28
   9  -5  -3    0.71    0.32
  -9  -5   3    0.18    0.22
  -9  -5   3    0.60    0.26
  -9  -5   3    0.69    0.20
  -9  -5   3    0.63    0.22
   9   5  -3    0.46    0.25
  -9   5   3    0.44    0.23
  -9   5   3    0.56    0.22
   9   5  -3    0.08    0.32
  -8  -5   3    1.08    0.20
  -8  -5   3    1.17    0.22
   8  -5  -3    0.77    0.29
  -8  -5   3    1.35    0.24
  -8   5   3    1.26    0.24
  -8   5   3    1.50    0.24
   8   5  -3    1.53    0.34
   8   5  -3    1.14    0.24
   7  -5  -3   18.67    0.92
  -7  -5   3   21.96    0.80
  -7  -5   3   22.35    0.84
  -7  -5   3   21.28    0.86
   7   5  -3   22.88    0.97
  -7   5   3   22.67    0.85
   7   5  -3   20.75    0.85
  -7   5   3   21.36    0.85
  -6  -5   3   11.49    0.55
  -6  -5   3   11.82    0.51
   6  -5  -3   11.93    0.51
  -6  -5   3   11.69    0.49
   6  -5  -3   11.73    0.61
   6   5  -3   12.08    0.55
   6   5  -3   12.02    0.64
  -6   5   3   12.01    0.54
   5  -5  -3   15.28    0.60
  -5  -5   3   15.23    0.57
   5  -5  -3   16.10    0.69
  -5  -5   3   14.22    0.62
  -5  -5   3   14.87    0.67
  -5  -5   3   14.68    0.59
  -5   5   3   14.83    0.62
   5   5  -3   14.99    0.71
   5   5  -3   14.69    0.63
   4  -5  -3    0.49    0.21
  -4  -5   3    0.79    0.19
  -4  -5   3    0.36    0.16
   4  -5  -3    0.25    0.16
  -4  -5   3    0.39    0.15
  -4  -5   3    0.45    0.13
  -4  -5   3    0.40    0.14
   4   5  -3    0.60    0.21
   4   5  -3    0.68    0.18
   4   5  -3    0.27    0.14
  -4   5   3    0.11    0.18
   3  -5  -3   15.14    0.57
  -3  -5   3   13.12    0.58
  -3  -5   3   13.83    0.52
  -3  -5   3   13.65    0.51
   3  -5  -3   13.95    0.63
  -3  -5   3   14.34    0.59
  -3  -5   3   14.24    0.53
   3   5  -3   14.47    0.57
  -3   5   3   13.10    0.61
   3   5  -3   13.99    0.63
   3   5  -3   13.50    0.51
  -3   5   3   14.77    0.57
  -2  -5   3   34.50    1.23
   2  -5  -3   35.52    1.19
  -2  -5   3   33.86    1.22
  -2  -5   3   35.37    1.14
   2  -5  -3   33.86    1.26
  -2  -5   3   33.69    1.14
   2   5  -3   34.48    1.24
  -2   5   3   34.71    1.20
  -2   5   3   33.58    1.25
   2   5  -3   34.65    1.18
   2   5  -3   34.20    1.12
   1  -5  -3   56.90    1.87
  -1  -5   3   55.62    1.91
   1  -5  -3   55.17    1.94
   1   5  -3   54.29    1.83
  -1   5   3   55.52    1.82
  -1   5   3   56.50    1.94
  -1   5   3   56.25    1.87
   0  -5  -3    2.16    0.20
   0  -5  -3    2.38    0.24
   0  -5   3    2.24    0.18
   0  -5   3    1.95    0.17
   0  -5  -3    2.11    0.24
   0   5   3    2.47    0.21
   0   5   3    1.78    0.20
   0   5   3    2.79    0.24
   1  -5   3   87.64    2.93
  -1  -5  -3   84.69    2.97
  -1  -5  -3   88.61    2.98
  -1  -5  -3   86.71    2.80
   1   5   3   89.18    2.89
   1   5   3   87.83    2.80
  -2  -5  -3    3.52    0.28
  -2  -5  -3    4.23    0.29
   2  -5   3    3.21    0.26
  -2   5  -3    3.69    0.24
   2   5   3    3.87    0.28
   3  -5   3   22.52    0.85
  -3  -5  -3   23.92    0.86
  -3  -5  -3   23.83    0.86
  -3   5  -3   23.45    0.85
   3   5   3   22.84    0.85
  -4  -5  -3   11.14    0.48
   4  -5   3   10.99    0.49
  -4  -5  -3   11.10    0.51
   4   5   3   10.45    0.47
   4   5   3   10.72    0.57
  -5  -5  -3   96.27    3.12
   5  -5   3   90.15    3.17
  -5  -5  -3   92.59    3.03
   5   5   3   97.37    3.10
   5   5   3   91.92    3.24
  -6  -5  -3    7.16    0.45
  -6  -5  -3    7.40    0.41
   6  -5   3    8.51    0.47
   6   5   3    8.08    0.54
  -7  -5  -3    5.38    0.36
  -7  -5  -3    5.27    0.33
  -7  -5  -3    5.45    0.42
   7  -5   3    5.44    0.44
   7   5   3    4.96    0.45
  -8  -5  -3    2.02    0.22
  -8  -5  -3    2.07    0.24
   8  -5   3    2.47    0.33
  -8  -5  -3    2.32    0.35
   8   5   3    1.60    0.37
  -9  -5  -3    5.90    0.49
  -9  -5  -3    4.91    0.41
  -9  -5  -3    4.85    0.36
   9  -5   3    4.58    0.44
   9   5   3    4.32    0.49
 -10  -5  -3   -0.05    0.19
 -10  -5  -3   -0.26    0.27
  10  -5   3    0.17    0.30
 -10   5  -3    0.33    0.25
  10   5   3   -0.04    0.35
  11  -5   3    0.13    0.34
 -11  -5  -3    0.23    0.20
 -11  -5  -3   -0.27    0.29
  11   5   3    0.71    0.42
 -11   5  -3    0.08    0.27
 -11   5  -3   -0.26    0.24
  12  -5   3    0.99    0.40
 -12  -5  -3    0.51    0.35
 -12   5  -3    0.63    0.29
 -12   5  -3    0.41    0.28
  12   5   3    0.83    0.45
 -13  -5  -3    2.93    0.48
  13  -5   3    3.21    0.51
  13   5   3    2.37    0.56
 -13   5  -3    2.65    0.38
 -14  -5  -3    2.75    0.48
  14  -5   3    3.02    0.54
  14   5   3    2.04    0.59
 -15  -5  -3    1.77    0.48
  15  -5   3    1.60    0.54
  15   5   3    1.41    0.62
  16  -6  -3    6.90    0.78
 -16  -6   3    9.10    0.69
 -16  -6   3   10.32    0.73
  16   6  -3    7.16    0.84
 -15  -6   3    6.17    0.55
  15  -6  -3    6.75    0.74
 -15  -6   3    7.93    0.65
  15   6  -3    6.16    0.79
 -14  -6   3    8.50    0.64
 -14  -6   3    7.61    0.58
  14  -6  -3    6.19    0.71
  14   6  -3    5.55    0.70
 -13  -6   3    0.34    0.29
 -13  -6   3    0.92    0.31
  13  -6  -3    0.89    0.42
  13   6  -3    0.22    0.48
  12  -6  -3   26.41    1.35
 -12  -6   3   30.79    1.22
 -12  -6   3   32.92    1.18
  12   6  -3   26.53    1.39
  11  -6  -3   13.05    0.88
 -11  -6   3   16.26    0.78
 -11  -6   3   16.04    0.72
  11   6  -3   15.81    0.96
 -11   6   3   15.28    0.75
 -10  -6   3   14.88    0.73
 -10  -6   3   14.98    0.75
 -10  -6   3   15.91    0.70
  10  -6  -3   13.81    0.85
  10   6  -3   14.42    0.90
 -10   6   3   15.59    0.74
 -10   6   3   15.88    0.73
  10   6  -3   15.93    0.77
   9  -6  -3    1.36    0.33
  -9  -6   3    2.14    0.28
  -9  -6   3    1.51    0.25
  -9  -6   3    2.47    0.31
   9   6  -3    1.55    0.28
   9   6  -3    1.93    0.43
  -9   6   3    2.54    0.31
  -9   6   3    2.06    0.29
  -8  -6   3   -0.12    0.14
   8  -6  -3   -0.02    0.29
  -8  -6   3    0.22    0.20
  -8  -6   3   -0.12    0.17
   8   6  -3    0.09    0.30
   8   6  -3   -0.04    0.23
  -8   6   3    0.30    0.21
  -8   6   3   -0.06    0.20
  -7  -6   3    5.02    0.38
  -7  -6   3    4.67    0.33
   7  -6  -3    3.95    0.37
  -7  -6   3    4.94    0.33
   7   6  -3    4.66    0.36
  -7   6   3    4.81    0.37
   7   6  -3    4.37    0.43
  -6  -6   3   30.37    1.10
  -6  -6   3   30.40    1.05
  -6  -6   3   30.12    1.13
   6  -6  -3   31.12    1.09
   6  -6  -3   29.13    1.19
   6   6  -3   29.24    1.21
   6   6  -3   30.13    1.12
  -6   6   3   31.03    1.11
   5  -6  -3    3.22    0.27
  -5  -6   3    3.74    0.26
   5  -6  -3    2.24    0.29
  -5  -6   3    3.17    0.25
  -5  -6   3    3.82    0.30
   5   6  -3    2.82    0.34
   5   6  -3    3.16    0.27
  -5   6   3    3.36    0.28
  -4  -6   3    0.19    0.15
  -4  -6   3    0.10    0.17
  -4  -6   3   -0.13    0.13
   4  -6  -3   -0.21    0.19
   4  -6  -3   -0.05    0.15
  -4  -6   3   -0.08    0.13
   4   6  -3   -0.14    0.14
  -4   6   3   -0.24    0.17
   4   6  -3   -0.17    0.21
   4   6  -3   -0.19    0.18
  -3  -6   3  167.59    5.24
   3  -6  -3  177.88    5.48
  -3  -6   3  166.42    5.45
  -3  -6   3  169.62    5.45
  -3  -6   3  163.85    5.62
  -3  -6   3  165.01    5.52
   3  -6  -3  167.70    5.63
   3   6  -3  168.07    5.48
  -3   6   3  175.57    5.49
   3   6  -3  162.78    5.62
   3   6  -3  164.56    5.24
  -2  -6   3  109.98    3.61
  -2  -6   3  113.88    3.61
   2  -6  -3  112.03    3.67
   2  -6  -3  110.61    3.78
  -2  -6   3  114.79    3.76
   2   6  -3  109.20    3.76
   2   6  -3  110.29    3.50
  -2   6   3  113.90    3.67
   2   6  -3  109.29    3.65
  -1  -6   3    1.49    0.18
   1  -6  -3    1.55    0.20
   1  -6  -3    1.25    0.24
  -1   6   3    1.81    0.21
   1   6  -3    1.74    0.19
  -1   6   3    1.80    0.21
   1   6  -3    1.48    0.17
   0  -6   3   22.13    0.83
   0  -6  -3   21.98    0.83
   0  -6   3   21.96    0.83
   0  -6  -3   23.64    0.83
   0  -6  -3   21.72    0.89
   0   6   3   22.38    0.87
   0   6  -3   22.73    0.78
   0   6   3   22.54    0.84
  -1  -6  -3   -0.06    0.14
  -1  -6  -3    0.01    0.18
  -1  -6  -3   -0.11    0.16
   1  -6   3    0.00    0.14
   1   6   3   -0.15    0.15
  -2  -6  -3   21.00    0.86
  -2  -6  -3   19.36    0.78
   2  -6   3   21.96    0.80
  -2  -6  -3   21.38    0.80
   2   6   3   22.32    0.80
  -3  -6  -3   61.36    2.01
   3  -6   3   61.00    2.07
  -3  -6  -3   61.17    2.13
   3   6   3   58.56    2.04
   4  -6   3   27.15    1.02
  -4  -6  -3   27.98    1.01
   4   6   3   27.67    1.00
   4   6   3   27.21    1.10
  -5  -6  -3   18.18    0.74
   5  -6   3   18.29    0.76
  -5  -6  -3   18.56    0.76
   5   6   3   19.33    0.74
   5   6   3   18.58    0.85
  -6  -6  -3   87.17    2.88
   6  -6   3   84.67    2.94
  -6  -6  -3   85.53    2.81
   6   6   3   84.49    2.86
   6   6   3   85.18    3.01
   7  -6   3   12.43    0.65
  -7  -6  -3   13.61    0.64
  -7  -6  -3   12.66    0.60
   7   6   3   13.12    0.74
   8  -6   3   10.42    0.62
  -8  -6  -3   10.82    0.55
  -8  -6  -3   10.16    0.60
   8   6   3   11.12    0.73
  -9  -6  -3    5.55    0.48
   9  -6   3    3.79    0.42
  -9  -6  -3    4.59    0.40
  -9  -6  -3    4.32    0.37
   9   6   3    4.01    0.49
  -9   6  -3    4.97    0.36
  10  -6   3    2.43    0.39
 -10  -6  -3    3.48    0.41
 -10  -6  -3    2.57    0.28
 -10   6  -3    3.08    0.35
  10   6   3    3.10    0.49
 -10   6  -3    2.65    0.30
 -11  -6  -3    1.82    0.37
 -11  -6  -3    1.86    0.27
  11  -6   3    2.09    0.41
  11   6   3    1.17    0.44
 -11   6  -3    1.71    0.30
 -11   6  -3    2.25    0.33
  12  -6   3    4.57    0.53
 -12  -6  -3    4.68    0.51
 -12   6  -3    4.65    0.42
 -12   6  -3    4.79    0.48
  12   6   3    5.06    0.62
 -13  -6  -3    0.31    0.35
  13  -6   3    0.83    0.44
  13   6   3   -0.46    0.48
 -13   6  -3    0.52    0.30
  14  -6   3    5.15    0.61
 -14  -6  -3    5.78    0.61
  14   6   3    5.57    0.75
 -15  -6  -3    1.36    0.46
  15  -6   3    1.85    0.55
  15   6   3    2.10    0.68
 -16  -7   3    0.18    0.35
 -16  -7   3    0.12    0.33
  16  -7  -3   -0.05    0.52
  16   7  -3    0.01    0.62
 -15  -7   3   -0.21    0.32
 -15  -7   3   -0.01    0.32
  15  -7  -3   -0.45    0.45
  15   7  -3   -0.34    0.55
  14  -7  -3    0.65    0.50
 -14  -7   3   -0.07    0.28
 -14  -7   3    0.40    0.32
  14   7  -3   -0.12    0.47
 -13  -7   3    0.45    0.30
 -13  -7   3    0.04    0.28
  13  -7  -3   -0.12    0.41
  13   7  -3    0.31    0.47
  12  -7  -3   10.10    0.84
 -12  -7   3   13.99    0.69
 -12  -7   3   13.27    0.72
  12   7  -3   11.55    0.92
 -11  -7   3   16.56    0.80
 -11  -7   3   16.01    0.75
  11  -7  -3   13.98    0.92
 -11   7   3   16.98    0.78
  11   7  -3   15.68    0.98
 -10  -7   3   16.65    0.73
  10  -7  -3   14.92    0.90
 -10  -7   3   16.34    0.78
  10   7  -3   14.45    0.93
 -10   7   3   16.68    0.77
 -10   7   3   16.94    0.79
  -9  -7   3    6.89    0.44
   9  -7  -3    5.50    0.53
  -9  -7   3    6.16    0.49
  -9  -7   3    6.66    0.44
  -9   7   3    6.15    0.46
   9   7  -3    6.35    0.51
  -9   7   3    5.91    0.47
   9   7  -3    5.74    0.56
  -8  -7   3    9.58    0.50
  -8  -7   3    9.35    0.50
  -8  -7   3    9.65    0.55
   8  -7  -3    8.90    0.63
   8   7  -3    9.93    0.57
  -8   7   3    9.86    0.52
   8   7  -3    9.27    0.69
   7  -7  -3   15.41    0.80
  -7  -7   3   16.31    0.68
  -7  -7   3   16.36    0.66
  -7  -7   3   16.61    0.73
   7   7  -3   17.14    0.73
   7   7  -3   15.98    0.84
  -7   7   3   16.16    0.71
   6  -7  -3    0.07    0.22
  -6  -7   3    0.12    0.19
  -6  -7   3    0.12    0.14
  -6  -7   3    0.06    0.17
   6   7  -3    0.26    0.22
   6   7  -3   -0.05    0.28
  -6   7   3    0.32    0.18
  -5  -7   3   15.32    0.67
  -5  -7   3   14.92    0.60
   5  -7  -3   15.54    0.61
   5  -7  -3   14.22    0.71
  -5  -7   3   14.91    0.61
   5   7  -3   15.56    0.60
   5   7  -3   15.11    0.75
   5   7  -3   15.43    0.66
  -5   7   3   15.52    0.65
  -4  -7   3    7.16    0.43
   4  -7  -3    7.86    0.40
  -4  -7   3    8.03    0.37
   4  -7  -3    7.42    0.49
  -4  -7   3    7.25    0.44
  -4  -7   3    7.87    0.38
   4   7  -3    7.91    0.43
  -4   7   3    7.65    0.41
   4   7  -3    7.19    0.38
   4   7  -3    7.41    0.50
   3  -7  -3    0.22    0.17
   3  -7  -3    0.09    0.23
  -3  -7   3    0.02    0.15
  -3  -7   3    0.01    0.14
  -3  -7   3    0.00    0.13
  -3   7   3    0.04    0.17
   3   7  -3   -0.07    0.17
   3   7  -3    0.39    0.23
   3   7  -3   -0.27    0.15
   2  -7  -3  150.44    4.84
  -2  -7   3  149.20    4.97
  -2  -7   3  146.82    4.78
   2  -7  -3  145.02    4.98
   2   7  -3  144.86    4.63
  -2   7   3  150.90    4.85
   2   7  -3  147.74    4.83
   1  -7  -3   18.14    0.79
   1  -7  -3   18.74    0.72
  -1  -7   3   18.35    0.73
  -1  -7   3   18.25    0.74
   1   7  -3   18.46    0.68
   1   7  -3   18.06    0.69
  -1   7   3   18.82    0.73
   0  -7  -3   33.81    1.24
   0  -7   3   32.41    1.18
   0  -7   3   31.35    1.18
   0  -7  -3   33.23    1.17
   0   7  -3   32.22    1.12
   0   7   3   33.32    1.17
  -1  -7  -3    2.65    0.25
  -1  -7  -3    2.15    0.28
  -1  -7  -3    2.40    0.27
   1  -7   3    2.01    0.22
   1   7   3    2.06    0.23
  -1   7  -3    2.43    0.18
  -2  -7  -3   56.21    1.88
  -2  -7  -3   53.29    1.83
   2  -7   3   55.42    1.90
  -2  -7  -3   55.02    1.95
  -2   7  -3   53.35    1.80
   2   7   3   55.36    1.87
  -3  -7  -3    0.79    0.21
   3  -7   3    0.53    0.19
  -3  -7  -3    0.59    0.14
  -3  -7  -3    0.60    0.23
  -3   7  -3    0.94    0.12
   3   7   3    0.97    0.21
   4  -7   3    7.86    0.43
  -4  -7  -3    6.42    0.37
  -4  -7  -3    8.00    0.46
  -4   7  -3    8.12    0.33
   4   7   3    8.31    0.43
  -5  -7  -3    3.73    0.34
   5  -7   3    3.39    0.31
   5   7   3    3.62    0.40
   5   7   3    3.68    0.29
  -5   7  -3    3.44    0.24
   6  -7   3   22.00    0.90
  -6  -7  -3   21.14    0.88
   6   7   3   21.25    0.85
   6   7   3   21.79    0.99
  -6   7  -3   21.33    0.79
  -7  -7  -3   16.36    0.72
  -7  -7  -3   17.10    0.75
   7  -7   3   16.34    0.78
   7   7   3   16.38    0.87
  -7   7  -3   15.90    0.65
  -8  -7  -3   13.90    0.71
   8  -7   3   13.95    0.74
  -8  -7  -3   13.78    0.66
   8   7   3   14.04    0.83
  -8   7  -3   13.99    0.61
  -9  -7  -3    0.07    0.27
   9  -7   3    0.19    0.30
  -9   7  -3   -0.21    0.20
   9   7   3    0.00    0.39
 -10  -7  -3   -0.04    0.28
  10  -7   3   -0.28    0.30
  10   7   3   -0.55    0.37
 -10   7  -3    0.13    0.21
  11  -7   3   -0.02    0.34
 -11  -7  -3    0.00    0.32
  11   7   3    0.28    0.44
 -11   7  -3   -0.43    0.27
 -11   7  -3    0.15    0.23
 -12  -7  -3    0.54    0.34
  12  -7   3    0.89    0.40
  12   7   3    0.95    0.51
 -12   7  -3    0.59    0.28
  13  -7   3    0.17    0.41
 -13  -7  -3    0.24    0.36
 -13   7  -3   -0.17    0.28
  13   7   3    0.23    0.52
 -14  -7  -3    0.56    0.39
  14  -7   3   -0.38    0.44
  14   7   3   -0.09    0.55
 -15  -7  -3    3.72    0.56
  16  -8  -3    3.17    0.66
 -16  -8   3    2.87    0.45
  16   8  -3    3.26    0.73
 -15  -8   3    2.78    0.41
 -15  -8   3    3.21    0.45
  15  -8  -3    2.56    0.62
  15   8  -3    2.89    0.71
 -14  -8   3    0.42    0.34
  14  -8  -3    0.15    0.43
 -14  -8   3    0.72    0.31
  14   8  -3    0.67    0.56
 -13  -8   3    4.43    0.45
  13  -8  -3    4.02    0.58
 -13  -8   3    5.17    0.48
  13   8  -3    5.74    0.74
 -12  -8   3    1.18    0.31
 -12  -8   3    1.54    0.35
  12  -8  -3    1.11    0.46
  12   8  -3    0.95    0.48
 -11  -8   3    1.80    0.34
 -11  -8   3    1.30    0.30
  11  -8  -3    1.48    0.42
 -11   8   3    1.46    0.35
  11   8  -3    2.11    0.50
 -10  -8   3    2.90    0.34
  10  -8  -3    2.54    0.49
 -10  -8   3    3.12    0.37
 -10   8   3    2.39    0.33
  10   8  -3    2.16    0.46
   9  -8  -3    0.69    0.37
  -9  -8   3    0.42    0.23
  -9  -8   3    0.69    0.27
   9   8  -3    1.15    0.44
  -9   8   3    0.67    0.27
  -8  -8   3   10.98    0.56
  -8  -8   3   11.97    0.55
  -8  -8   3   11.68    0.63
   8  -8  -3   10.17    0.69
  -8   8   3   10.98    0.59
   8   8  -3   11.32    0.64
   8   8  -3   10.92    0.77
   7  -8  -3    0.12    0.26
  -7  -8   3    0.30    0.23
  -7  -8   3    0.21    0.17
  -7  -8   3    0.15    0.20
  -7   8   3    0.66    0.21
   7   8  -3    0.18    0.24
   7   8  -3    0.15    0.32
  -6  -8   3    5.79    0.41
  -6  -8   3    4.47    0.32
  -6  -8   3    5.03    0.35
   6  -8  -3    4.03    0.38
  -6   8   3    4.71    0.39
   6   8  -3    5.01    0.45
   6   8  -3    5.31    0.42
  -5  -8   3    6.66    0.38
   5  -8  -3    6.09    0.48
  -5  -8   3    6.45    0.36
  -5  -8   3    6.25    0.43
   5   8  -3    6.45    0.44
   5   8  -3    7.29    0.54
  -5   8   3    6.34    0.41
   4  -8  -3    2.39    0.31
  -4  -8   3    3.05    0.26
   4  -8  -3    3.40    0.27
   4   8  -3    2.63    0.35
   4   8  -3    3.33    0.27
  -4   8   3    3.03    0.28
   4   8  -3    2.83    0.28
  -3  -8   3    3.56    0.25
  -3  -8   3    4.58    0.36
   3  -8  -3    3.21    0.33
   3  -8  -3    4.49    0.30
   3   8  -3    3.18    0.29
   3   8  -3    2.99    0.32
   3   8  -3    3.64    0.28
  -3   8   3    3.87    0.32
   2  -8  -3   47.60    1.78
   2  -8  -3   51.85    1.70
  -2  -8   3   48.44    1.76
  -2   8   3   49.36    1.71
   2   8  -3   47.82    1.68
   2   8  -3   49.52    1.63
  -1  -8   3    3.74    0.31
   1  -8  -3    3.62    0.36
   1  -8  -3    3.68    0.30
  -1  -8   3    3.88    0.31
   1   8  -3    3.95    0.30
   1   8  -3    3.56    0.27
  -1   8   3    4.00    0.30
   0  -8   3    2.05    0.23
   0  -8  -3    3.18    0.27
   0  -8   3    2.24    0.25
   0  -8  -3    1.93    0.26
   0   8  -3    2.60    0.22
   0   8   3    2.75    0.27
  -1  -8  -3    7.37    0.46
  -1  -8  -3    7.64    0.47
  -1  -8  -3    8.44    0.43
   1  -8   3    7.23    0.43
  -1   8  -3    8.01    0.37
   1   8   3    8.27    0.44
  -2  -8  -3    0.60    0.22
  -2  -8  -3    0.77    0.24
   2  -8   3    0.54    0.19
  -2  -8  -3    0.55    0.18
   2   8   3    0.60    0.20
  -2   8  -3    0.65    0.15
  -3  -8  -3    0.25    0.17
   3  -8   3   -0.07    0.19
  -3  -8  -3    0.22    0.20
  -3  -8  -3   -0.10    0.22
   3   8   3   -0.04    0.18
  -3   8  -3    0.03    0.11
   4  -8   3    0.38    0.21
  -4  -8  -3    0.32    0.19
  -4  -8  -3    0.19    0.21
  -4  -8  -3    0.32    0.25
   4   8   3    0.37    0.21
  -4   8  -3    0.48    0.14
  -5  -8  -3    7.97    0.50
  -5  -8  -3    7.98    0.44
   5  -8   3    7.26    0.48
  -5   8  -3    7.52    0.37
   5   8   3    7.66    0.45
  -6  -8  -3   13.42    0.63
   6  -8   3   12.93    0.64
  -6  -8  -3   12.15    0.59
   6   8   3   12.50    0.60
   6   8   3   12.18    0.74
  -6   8  -3   11.33    0.52
  -7  -8  -3    1.50    0.30
  -7  -8  -3    1.06    0.19
   7  -8   3    1.77    0.33
   7   8   3    1.70    0.40
  -7   8  -3    1.85    0.23
   8  -8   3    6.09    0.49
  -8  -8  -3    7.17    0.54
   8   8   3    6.61    0.62
  -8   8  -3    6.10    0.41
   9  -8   3    2.28    0.39
  -9  -8  -3    2.47    0.37
   9   8   3    1.24    0.45
  -9   8  -3    2.38    0.29
  10  -8   3    0.38    0.33
 -10  -8  -3   -0.33    0.27
 -10   8  -3    0.12    0.21
  10   8   3   -0.10    0.40
  11  -8   3    4.36    0.49
 -11  -8  -3    4.25    0.47
  11   8   3    4.84    0.63
 -11   8  -3    3.65    0.37
 -12  -8  -3   -0.07    0.31
  12  -8   3    0.66    0.39
 -12   8  -3   -0.12    0.24
  12   8   3   -0.03    0.48
  13  -8   3   -0.19    0.40
 -13  -8  -3    0.39    0.36
  13   8   3   -0.42    0.51
  14  -8   3    0.96    0.49
 -14  -8  -3    0.78    0.41
  14   8   3   -0.23    0.55
 -15  -9   3    3.36    0.49
  15  -9  -3    3.76    0.68
 -15  -9   3    3.16    0.45
  15   9  -3    3.79    0.73
 -14  -9   3    4.00    0.45
  14  -9  -3    3.03    0.59
 -14  -9   3    4.73    0.51
  14   9  -3    4.61    0.74
 -13  -9   3    0.32    0.28
  13  -9  -3    0.24    0.47
 -13  -9   3    0.08    0.33
  13   9  -3   -0.10    0.48
 -12  -9   3    3.95    0.45
  12  -9  -3    3.33    0.55
 -12  -9   3    3.58    0.41
  12   9  -3    2.82    0.57
 -11  -9   3   75.09    2.46
 -11  -9   3   76.81    2.60
  11  -9  -3   67.66    2.73
  11   9  -3   69.07    2.77
  10  -9  -3    2.50    0.49
 -10  -9   3    2.45    0.32
 -10  -9   3    2.17    0.36
  10   9  -3    1.81    0.52
 -10   9   3    2.00    0.31
   9  -9  -3   19.83    1.05
  -9  -9   3   21.73    0.97
  -9  -9   3   22.98    0.89
   9   9  -3   20.98    1.13
  -9   9   3   22.71    0.93
  -8  -9   3   22.79    0.89
  -8  -9   3   22.09    0.98
   8  -9  -3   21.04    1.05
  -8   9   3   24.13    0.94
   8   9  -3   22.99    0.98
   8   9  -3   22.39    1.12
   7  -9  -3   -0.58    0.26
  -7  -9   3   -0.03    0.23
  -7  -9   3    0.48    0.22
  -7   9   3   -0.07    0.20
   7   9  -3    0.04    0.27
   7   9  -3    0.07    0.37
   6  -9  -3    3.21    0.41
  -6  -9   3    3.14    0.30
  -6  -9   3    3.28    0.35
   6   9  -3    3.13    0.35
  -6   9   3    3.12    0.30
   6   9  -3    4.18    0.49
  -5  -9   3    3.40    0.29
   5  -9  -3    2.62    0.37
  -5   9   3    2.56    0.28
   5   9  -3    2.52    0.31
   5   9  -3    2.67    0.36
   4  -9  -3    9.79    0.61
  -4   9   3   10.05    0.51
   4   9  -3    9.86    0.53
   4   9  -3   11.06    0.63
   3  -9  -3   10.94    0.63
   3  -9  -3   12.10    0.54
  -3  -9   3   11.69    0.60
   3   9  -3   11.81    0.57
  -3   9   3   12.49    0.56
   2  -9  -3   39.77    1.36
   2  -9  -3   37.91    1.45
  -2  -9   3   36.90    1.42
  -2  -9   3   38.80    1.42
  -2   9   3   37.60    1.37
   2   9  -3   38.34    1.36
   1  -9  -3    0.51    0.25
  -1  -9   3    0.87    0.20
  -1  -9   3    0.68    0.21
   1  -9  -3    1.02    0.21
   1   9  -3    0.81    0.19
  -1   9   3    1.16    0.24
   0  -9   3    1.29    0.22
   0  -9  -3    1.66    0.29
   0  -9   3    1.76    0.22
   0  -9  -3    2.63    0.26
   0   9   3    1.98    0.26
   0   9  -3    1.95    0.23
  -1  -9  -3    7.22    0.43
  -1  -9  -3    7.83    0.49
   1  -9   3    6.83    0.42
   1  -9   3    6.92    0.46
  -1  -9  -3    7.37    0.45
  -1   9  -3    6.98    0.37
   1   9   3    6.92    0.44
  -2  -9  -3   14.19    0.62
  -2  -9  -3   13.13    0.70
   2  -9   3   13.63    0.65
  -2  -9  -3   14.51    0.66
   2   9   3   14.61    0.64
  -2   9  -3   14.56    0.57
  -3  -9  -3    5.66    0.43
  -3  -9  -3    5.21    0.42
  -3  -9  -3    5.10    0.37
   3  -9   3    5.05    0.37
   3   9   3    4.83    0.40
  -3   9  -3    4.87    0.31
  -4  -9  -3   19.58    0.82
   4  -9   3   19.22    0.83
  -4  -9  -3   19.38    0.80
  -4  -9  -3   20.11    0.90
   4   9   3   18.60    0.81
  -4   9  -3   19.67    0.73
  -5  -9  -3    6.76    0.48
   5  -9   3    6.08    0.47
  -5  -9  -3    6.71    0.54
  -5   9  -3    6.66    0.36
   5   9   3    6.65    0.45
  -6  -9  -3   10.15    0.55
   6  -9   3    9.94    0.59
  -6  -9  -3    9.29    0.57
  -6   9  -3   10.55    0.48
   6   9   3    9.71    0.56
   7  -9   3   -0.13    0.28
  -7  -9  -3   -0.30    0.24
  -7   9  -3    0.01    0.17
   7   9   3    0.21    0.38
   8  -9   3   19.33    0.92
  -8  -9  -3   19.15    0.86
   8   9   3   18.46    1.02
  -8   9  -3   18.45    0.77
   9  -9   3   15.94    0.87
  -9  -9  -3   17.32    0.82
  -9   9  -3   15.93    0.72
   9   9   3   16.13    0.98
  10  -9   3    4.10    0.48
 -10  -9  -3    4.12    0.46
 -10   9  -3    2.92    0.32
  10   9   3    2.44    0.56
 -11  -9  -3    2.00    0.39
  11  -9   3    1.80    0.44
  11   9   3    1.06    0.50
 -11   9  -3    1.31    0.28
 -12  -9  -3   -0.20    0.31
  12  -9   3    0.57    0.41
 -12   9  -3    0.17    0.25
  12   9   3    0.68    0.55
  13  -9   3    0.05    0.43
 -13  -9  -3    0.64    0.37
  13   9   3    0.23    0.56
 -14  -9  -3    7.00    0.67
  14  -9   3    8.44    0.75
  14   9   3   10.11    0.94
 -15 -10   3    1.02    0.41
  15 -10  -3    0.76    0.52
  15  10  -3    0.30    0.60
 -14 -10   3    1.56    0.35
  14 -10  -3    1.84    0.55
 -14 -10   3    1.77    0.42
  14  10  -3    1.32    0.63
 -13 -10   3    0.09    0.27
  13 -10  -3    0.38    0.49
 -13 -10   3    0.26    0.35
  13  10  -3    0.15    0.51
 -12 -10   3    2.86    0.43
  12 -10  -3    2.66    0.52
 -12 -10   3    2.95    0.37
  12  10  -3    2.43    0.59
  11 -10  -3    8.01    0.71
 -11 -10   3    9.10    0.56
 -11 -10   3   10.61    0.70
  11  10  -3    8.45    0.76
 -10 -10   3    5.16    0.49
 -10 -10   3    6.12    0.46
  10 -10  -3    4.84    0.54
  10  10  -3    5.71    0.68
   9 -10  -3    6.28    0.57
  -9 -10   3    8.18    0.50
  -9 -10   3    8.66    0.60
  -9  10   3    6.84    0.51
   9  10  -3    7.49    0.70
  -8 -10   3   -0.16    0.21
   8 -10  -3   -0.27    0.31
  -8 -10   3   -0.27    0.26
  -8  10   3   -0.20    0.21
   8  10  -3   -0.20    0.41
  -7 -10   3   -0.09    0.21
   7 -10  -3   -0.30    0.29
   7  10  -3    0.53    0.42
  -7  10   3    0.28    0.21
   7  10  -3    0.03    0.28
   6 -10  -3    2.95    0.40
  -6 -10   3    4.07    0.34
   6  10  -3    2.80    0.37
  -6  10   3    4.23    0.37
   6  10  -3    3.78    0.48
   5 -10  -3    2.42    0.37
  -5 -10   3    2.54    0.28
  -5  10   3    2.67    0.29
   5  10  -3    2.53    0.34
   5  10  -3    2.31    0.37
   4 -10  -3    8.76    0.60
   4  10  -3    9.58    0.54
  -4  10   3    8.51    0.49
   3 -10  -3    0.17    0.26
  -3  10   3    0.39    0.20
   3  10  -3    0.15    0.23
  -2 -10   3   10.49    0.56
   2 -10  -3   10.34    0.62
   2 -10  -3   10.75    0.52
  -2 -10   3   10.42    0.56
   2  10  -3   10.62    0.54
  -2  10   3    9.77    0.53
  -1 -10   3    0.96    0.22
   1 -10  -3    1.41    0.24
  -1 -10   3    0.89    0.25
   1 -10  -3    0.56    0.29
  -1  10   3    0.98    0.25
   1  10  -3    1.05    0.22
   0 -10  -3    4.18    0.42
   0 -10   3    3.81    0.33
   0 -10  -3    4.54    0.34
   0 -10   3    3.13    0.31
   0  10  -3    4.02    0.32
   0  10   3    4.49    0.36
  -1 -10  -3    6.53    0.50
   1 -10   3    7.28    0.44
  -1 -10  -3    7.25    0.44
   1 -10   3    7.01    0.49
   1  10   3    6.78    0.46
  -1  10  -3    7.07    0.39
   2 -10   3   18.49    0.78
  -2 -10  -3   16.84    0.82
  -2 -10  -3   17.28    0.73
  -2 -10  -3   18.52    0.78
   2  10   3   16.70    0.75
  -2  10  -3   16.34    0.68
  -3 -10  -3    2.64    0.38
  -3 -10  -3    2.88    0.36
   3 -10   3    2.71    0.34
  -3 -10  -3    3.28    0.29
  -3  10  -3    3.45    0.28
   3  10   3    2.96    0.32
  -4 -10  -3    1.26    0.31
   4 -10   3    1.56    0.29
  -4 -10  -3    2.52    0.30
  -4 -10  -3    2.00    0.33
  -4  10  -3    2.26    0.24
   4  10   3    1.53    0.30
  -5 -10  -3    2.18    0.35
  -5 -10  -3    2.25    0.34
  -5 -10  -3    2.02    0.29
   5 -10   3    1.34    0.30
   5  10   3    1.93    0.29
  -5  10  -3    2.11    0.24
   6 -10   3    6.33    0.52
  -6 -10  -3    6.71    0.51
  -6 -10  -3    5.70    0.51
   6  10   3    6.27    0.46
  -6  10  -3    4.78    0.37
   7 -10   3   28.94    1.19
  -7 -10  -3   27.25    1.13
  -7  10  -3   28.34    1.06
  -8 -10  -3   18.58    0.87
   8 -10   3   17.86    0.91
  -8  10  -3   18.26    0.77
   8  10   3   19.15    1.05
   9 -10   3    6.28    0.56
  -9 -10  -3    6.67    0.55
   9  10   3    6.59    0.70
  -9  10  -3    5.44    0.43
 -10 -10  -3    0.49    0.30
  10 -10   3    0.31    0.37
 -10  10  -3    0.04    0.22
  10  10   3   -0.02    0.45
 -11 -10  -3    0.84    0.34
  11 -10   3    0.13    0.37
 -11  10  -3    1.03    0.27
  11  10   3    0.33    0.51
 -12 -10  -3    0.83    0.35
  12 -10   3    1.69    0.44
 -12  10  -3    1.27    0.29
  12  10   3    1.43    0.57
  13 -10   3    5.29    0.61
 -13 -10  -3    5.38    0.57
  13  10   3    5.76    0.80
  14 -11  -3    2.62    0.67
 -14 -11   3    3.90    0.51
  14  11  -3    3.29    0.71
 -13 -11   3    1.03    0.40
 -13 -11   3    0.32    0.29
  13 -11  -3    0.25    0.48
  13  11  -3    0.32    0.56
  12 -11  -3    4.16    0.62
 -12 -11   3    3.95    0.42
 -12 -11   3    5.25    0.52
  12  11  -3    3.51    0.64
  11 -11  -3    7.75    0.70
 -11 -11   3   10.06    0.59
 -11 -11   3    9.81    0.72
  11  11  -3    9.73    0.83
  10 -11  -3    0.25    0.41
 -10 -11   3    0.11    0.24
  10  11  -3    0.15    0.46
   9 -11  -3    1.78    0.43
  -9 -11   3    2.47    0.33
   9  11  -3    1.83    0.49
   8 -11  -3   35.55    1.57
  -8 -11   3   38.93    1.38
   8  11  -3   37.95    1.63
  -8  11   3   38.73    1.44
  -7 -11   3   24.30    0.97
   7 -11  -3   25.99    1.16
   7  11  -3   25.40    1.21
  -7  11   3   24.38    1.01
  -6 -11   3   44.37    1.56
   6 -11  -3   44.13    1.76
  -6  11   3   43.30    1.63
   6  11  -3   46.05    1.79
   6  11  -3   46.48    1.67
   5 -11  -3    0.48    0.30
   5  11  -3    0.61    0.29
  -5  11   3    0.31    0.22
   4 -11  -3   11.55    0.71
  -4  11   3   10.76    0.58
   4  11  -3   11.13    0.61
   3 -11  -3    7.66    0.58
  -3 -11   3    8.11    0.53
  -3  11   3    7.78    0.48
   3  11  -3    6.85    0.50
  -2 -11   3   18.85    0.86
   2 -11  -3   18.76    0.90
  -2  11   3   18.96    0.81
   2  11  -3   19.17    0.81
  -1 -11   3   21.31    0.92
   1 -11  -3   22.07    0.99
  -1 -11   3   22.11    0.93
   1  11  -3   20.97    0.88
  -1  11   3   21.81    0.90
   0 -11  -3   29.98    1.23
   0 -11  -3   32.41    1.13
   0 -11   3   29.20    1.17
   0 -11   3   28.96    1.17
   0  11   3   28.58    1.14
   0  11  -3   28.85    1.10
   1 -11   3    6.11    0.45
  -1 -11  -3    6.61    0.44
   1 -11   3    5.97    0.50
  -1 -11  -3    6.03    0.52
   1  11   3    6.05    0.46
  -1  11  -3    5.96    0.39
  -2 -11  -3    0.96    0.26
  -2 -11  -3    1.78    0.29
   2 -11   3    0.66    0.26
  -2 -11  -3    1.06    0.28
   2  11   3    1.31    0.28
  -2  11  -3    1.26    0.22
  -3 -11  -3    6.58    0.50
  -3 -11  -3    7.17    0.54
  -3 -11  -3    6.95    0.44
   3 -11   3    5.95    0.51
  -3  11  -3    5.86    0.39
   3  11   3    6.72    0.49
  -4 -11  -3    2.90    0.42
  -4 -11  -3    2.87    0.36
   4 -11   3    1.81    0.33
  -4 -11  -3    3.27    0.34
  -4  11  -3    2.76    0.28
   4  11   3    2.22    0.32
   5 -11   3    9.68    0.63
  -5 -11  -3    9.99    0.69
  -5 -11  -3    9.98    0.60
  -5  11  -3   10.15    0.51
   6 -11   3    4.46    0.44
  -6 -11  -3    5.00    0.49
  -6 -11  -3    5.77    0.49
  -6  11  -3    4.56    0.37
  -7 -11  -3    2.87    0.40
   7 -11   3    2.23    0.39
  -7 -11  -3    2.41    0.41
  -7  11  -3    2.08    0.27
   8 -11   3    0.73    0.35
  -8 -11  -3    0.47    0.31
  -8  11  -3    0.97    0.23
   9 -11   3    1.05    0.38
  -9 -11  -3    1.15    0.32
  -9  11  -3    1.34    0.26
  10 -11   3    1.93    0.45
 -10 -11  -3    1.36    0.36
 -10  11  -3    1.18    0.26
  11 -11   3    0.26    0.39
 -11 -11  -3    0.23    0.32
  11  11   3    0.06    0.50
 -11  11  -3   -0.19    0.22
 -12 -11  -3   -0.19    0.31
  12 -11   3    0.54    0.40
  12  11   3    0.11    0.54
  13 -11   3    0.78    0.45
 -13 -11  -3    0.00    0.35
  13  11   3   -0.36    0.60
  14 -12  -3    0.83    0.60
  14  12  -3    0.55    0.62
  13 -12  -3    0.29    0.49
  13  12  -3   -0.79    0.53
 -12 -12   3    1.74    0.34
  12 -12  -3    1.34    0.51
  12  12  -3    1.54    0.57
  11 -12  -3   -0.58    0.41
 -11 -12   3    0.01    0.26
  11  12  -3   -0.54    0.45
  10 -12  -3    2.30    0.49
 -10 -12   3    2.36    0.35
  10  12  -3    1.99    0.52
   9 -12  -3    0.30    0.38
  -9 -12   3    1.48    0.30
   9  12  -3    0.06    0.47
   8 -12  -3    1.44    0.41
  -8 -12   3    2.06    0.32
   8  12  -3    2.58    0.49
  -7 -12   3    1.02    0.26
   7 -12  -3   -0.03    0.32
   7  12  -3    0.79    0.39
  -7  12   3    0.58    0.25
  -6 -12   3    1.71    0.29
   6 -12  -3    1.11    0.36
  -6  12   3    1.56    0.30
   5 -12  -3    0.07    0.33
   5  12  -3   -0.30    0.29
  -5  12   3    0.02    0.21
   4 -12  -3   21.69    1.05
  -4 -12   3   21.59    0.98
   4  12  -3   21.79    0.95
  -4  12   3   21.84    0.92
   3 -12  -3    0.60    0.34
  -3 -12   3    0.84    0.27
   3  12  -3    0.74    0.29
  -3  12   3    0.86    0.24
   2 -12  -3    4.45    0.44
  -2 -12   3    3.96    0.39
   2  12  -3    4.86    0.40
  -2  12   3    4.37    0.38
  -1 -12   3    8.15    0.54
   1 -12  -3    7.73    0.61
  -1  12   3    6.95    0.51
   1  12  -3    7.65    0.50
   0 -12   3    7.82    0.52
   0 -12  -3    8.21    0.62
   0 -12   3    7.87    0.56
   0  12   3    8.49    0.55
   0  12  -3    8.42    0.50
   1 -12   3    3.58    0.41
  -1 -12  -3    3.55    0.45
   1 -12   3    3.13    0.35
   1  12   3    3.64    0.38
  -1  12  -3    3.42    0.33
  -2 -12  -3    0.08    0.27
   2 -12   3    0.06    0.27
  -2 -12  -3    0.10    0.22
  -2  12  -3    0.21    0.20
   2  12   3    0.37    0.27
   3 -12   3    6.69    0.56
  -3 -12  -3    6.71    0.53
  -3 -12  -3    7.07    0.49
  -3 -12  -3    6.22    0.52
  -3  12  -3    6.59    0.43
   3  12   3    7.04    0.54
   4 -12   3    1.06    0.32
  -4 -12  -3    1.48    0.33
  -4 -12  -3    1.12    0.33
  -4  12  -3    1.37    0.24
   5 -12   3   12.52    0.71
  -5 -12  -3   11.05    0.65
  -5 -12  -3   11.96    0.75
  -5  12  -3   11.38    0.57
  -6 -12  -3    0.57    0.31
  -6 -12  -3    0.41    0.28
   6 -12   3    0.30    0.31
  -6  12  -3    0.69    0.21
  -7 -12  -3    0.09    0.32
   7 -12   3    0.38    0.34
  -7 -12  -3    0.27    0.29
  -7  12  -3    0.01    0.19
   8 -12   3    2.11    0.43
  -8 -12  -3    2.80    0.41
  -8 -12  -3    2.24    0.41
  -8  12  -3    2.63    0.32
   9 -12   3   13.06    0.84
  -9 -12  -3   13.04    0.87
  -9 -12  -3   14.42    0.79
  -9  12  -3   13.65    0.68
  10 -12   3   -0.16    0.37
 -10 -12  -3    0.37    0.33
 -10  12  -3   -0.09    0.24
  11 -12   3    1.87    0.45
 -11 -12  -3    1.90    0.41
 -11  12  -3    1.52    0.31
 -12 -12  -3    0.99    0.36
  12 -12   3    1.72    0.47
  13 -13  -3    1.75    0.59
  13  13  -3    1.59    0.62
  12 -13  -3    0.91    0.52
  12  13  -3    0.65    0.54
  11 -13  -3    0.38    0.45
 -11 -13   3    1.06    0.31
  11  13  -3    0.56    0.54
  10 -13  -3    2.02    0.53
 -10 -13   3    1.63    0.33
  10  13  -3    2.43    0.58
  -9 -13   3   -0.18    0.25
   9 -13  -3    0.49    0.43
   9  13  -3   -0.09    0.44
   8 -13  -3    2.04    0.50
  -8 -13   3    2.62    0.35
   8  13  -3    2.67    0.56
   7 -13  -3    4.80    0.52
  -7 -13   3    6.32    0.47
   6 -13  -3    0.37    0.35
   5 -13  -3    8.06    0.65
  -5 -13   3    7.68    0.59
  -5  13   3    7.66    0.51
   4 -13  -3    5.60    0.56
  -4 -13   3    6.69    0.54
   4  13  -3    6.80    0.55
  -4  13   3    6.58    0.50
   3 -13  -3    0.71    0.35
  -3 -13   3    1.02    0.28
   3  13  -3    1.22    0.31
  -3  13   3    1.01    0.29
   2 -13  -3   51.99    2.00
  -2 -13   3   50.68    1.94
   2  13  -3   53.44    1.88
  -2  13   3   51.48    1.88
   1 -13  -3   28.70    1.28
  -1 -13   3   29.23    1.22
  -1  13   3   30.42    1.19
   1  13  -3   29.25    1.16
   0 -13  -3   28.37    1.24
   0 -13   3   27.81    1.17
   0  13   3   27.23    1.14
   0  13  -3   28.19    1.10
   1 -13   3   24.19    1.05
  -1 -13  -3   23.02    1.09
  -1  13  -3   22.92    0.96
   2 -13   3   42.77    1.65
  -2 -13  -3   43.83    1.70
  -2  13  -3   41.71    1.55
  -3 -13  -3    0.28    0.28
   3 -13   3   -0.28    0.29
  -3  13  -3    0.01    0.20
  -4 -13  -3    7.11    0.55
  -4 -13  -3    7.17    0.60
   4 -13   3    7.21    0.59
  -4  13  -3    7.09    0.46
  -5 -13  -3   29.47    1.23
  -5 -13  -3   31.28    1.35
   5 -13   3   29.89    1.28
  -5  13  -3   30.72    1.17
   6 -13   3    1.93    0.38
  -6 -13  -3    1.68    0.41
  -6 -13  -3    1.57    0.34
  -6  13  -3    1.76    0.28
  -7 -13  -3    9.80    0.64
  -7 -13  -3    9.30    0.72
   7 -13   3    8.49    0.69
  -7  13  -3    8.32    0.53
  -8 -13  -3    1.65    0.40
   8 -13   3    1.47    0.41
  -8 -13  -3    1.44    0.36
  -8  13  -3    1.74    0.29
  -9 -13  -3   -0.06    0.30
   9 -13   3   -0.44    0.36
  -9 -13  -3   -0.31    0.33
  -9  13  -3    0.03    0.22
  10 -13   3    0.27    0.42
 -10 -13  -3   -0.29    0.33
 -10 -13  -3   -0.18    0.31
 -10  13  -3    0.25    0.26
  11 -13   3    0.06    0.40
 -11 -13  -3    0.10    0.33
 -11 -13  -3   -0.02    0.38
 -12 -13  -3    0.10    0.35
 -12 -13  -3   -0.67    0.38
  12 -13   3    0.00    0.43
  12 -14  -3    0.74    0.54
  12  14  -3    1.07    0.62
  11 -14  -3    1.18    0.50
  11  14  -3    2.09    0.63
  10 -14  -3    0.06    0.46
 -10 -14   3    0.13    0.28
  10  14  -3   -0.82    0.51
   9 -14  -3    1.90    0.49
  -9 -14   3    2.85    0.38
  -8 -14   3    0.59    0.28
   8 -14  -3    0.72    0.42
   7 -14  -3    0.25    0.40
   6 -14  -3    0.97    0.39
  -6 -14   3    0.41    0.28
   5 -14  -3    2.33    0.43
  -5 -14   3    3.67    0.43
  -4 -14   3    0.91    0.33
   4 -14  -3    0.82    0.39
   3 -14  -3    0.76    0.37
  -3 -14   3    0.93    0.32
   3  14  -3    0.78    0.32
  -2 -14   3    0.37    0.27
   2 -14  -3    0.64    0.37
   2  14  -3    0.53    0.30
  -1 -14   3    0.08    0.27
   1 -14  -3    0.18    0.29
   1  14  -3    0.56    0.29
   0 -14   3    0.36    0.30
   0 -14  -3    0.39    0.31
   0  14  -3    0.81    0.27
   1 -14   3    7.93    0.60
  -1 -14  -3    8.87    0.69
  -1  14  -3    6.63    0.51
  -2 -14  -3   -0.12    0.28
   2 -14   3    0.17    0.30
  -2  14  -3    0.32    0.23
   3 -14   3    3.51    0.43
  -3 -14  -3    3.88    0.47
  -3  14  -3    4.20    0.39
  -4 -14  -3   11.73    0.79
   4 -14   3   12.48    0.76
  -4  14  -3   11.96    0.62
   5 -14   3    0.17    0.33
  -5 -14  -3   -0.04    0.28
  -5 -14  -3    0.51    0.33
  -5  14  -3    0.49    0.25
  -6 -14  -3   12.91    0.88
  -6 -14  -3   15.04    0.80
   6 -14   3   14.49    0.85
  -6  14  -3   13.84    0.69
  -7 -14  -3    0.39    0.31
  -7 -14  -3    0.87    0.37
   7 -14   3    0.66    0.37
  -7  14  -3    0.47    0.25
  -8 -14  -3    6.74    0.60
   8 -14   3    7.10    0.61
  -8 -14  -3    6.81    0.66
  -8  14  -3    6.33    0.50
  -9 -14  -3    0.37    0.36
  -9 -14  -3    0.71    0.33
   9 -14   3    0.40    0.41
  -9  14  -3    0.23    0.24
  10 -14   3   -0.16    0.42
 -10 -14  -3    0.60    0.34
 -10 -14  -3   -0.07    0.40
 -11 -14  -3    1.09    0.38
 -11 -14  -3    1.38    0.47
  11 -14   3    1.15    0.49
  11 -15  -3    0.60    0.52
  10 -15  -3    0.29    0.47
   9 -15  -3    0.32    0.43
  -9 -15   3   -0.07    0.27
   8 -15  -3    1.68    0.50
  -8 -15   3    0.83    0.33
   7 -15  -3    0.27    0.40
  -7 -15   3    0.35    0.29
   6 -15  -3    0.28    0.38
  -6 -15   3    0.04    0.28
   5 -15  -3    0.90    0.40
  -5 -15   3    1.50    0.39
  -4 -15   3    0.94    0.31
   4 -15  -3    0.93    0.38
   3 -15  -3    8.82    0.73
  -3 -15   3    8.61    0.64
  -2 -15   3    2.70    0.38
   2 -15  -3    2.49    0.41
   2  15  -3    2.69    0.40
   1 -15  -3   18.54    0.98
  -1 -15   3   17.47    0.92
   1  15  -3   17.94    0.87
   0 -15   3    4.59    0.48
   0 -15  -3    6.14    0.61
   0  15  -3    5.29    0.46
  -1 -15  -3   28.17    1.27
   1 -15   3   27.75    1.21
  -1  15  -3   25.94    1.12
   2 -15   3    9.37    0.69
  -2 -15  -3    9.19    0.72
  -2  15  -3    8.73    0.58
  -3 -15  -3    0.25    0.34
   3 -15   3   -0.01    0.31
  -3  15  -3    0.29    0.26
   4 -15   3    2.38    0.42
  -4 -15  -3    2.72    0.48
  -4  15  -3    2.63    0.34
  -5 -15  -3   -0.03    0.33
  -5 -15  -3   -0.43    0.26
   5 -15   3    0.42    0.35
  -5  15  -3    0.01    0.24
  -6 -15  -3   13.42    0.91
  -6 -15  -3   14.00    0.80
   6 -15   3   14.36    0.88
  -6  15  -3   14.61    0.73
  -7 -15  -3   18.95    0.96
  -7 -15  -3   20.51    1.10
   7 -15   3   18.32    1.03
  -7  15  -3   19.28    0.89
  -8 -15  -3    5.78    0.63
   8 -15   3    5.61    0.59
  -8 -15  -3    5.89    0.59
  -8  15  -3    6.01    0.52
  -9 -15  -3    0.72    0.40
  -9 -15  -3   -0.02    0.30
   9 -15   3    0.51    0.42
  10 -15   3    1.71    0.51
 -10 -15  -3    2.17    0.42
 -10 -15  -3    2.23    0.52
  10 -16  -3    3.69    0.68
 -10 -16   3    2.43    0.46
  -9 -16   3    0.64    0.40
   9 -16  -3    0.78    0.48
  -8 -16   3    0.49    0.35
   8 -16  -3    0.01    0.45
  -7 -16   3   -0.36    0.26
   7 -16  -3    0.14    0.42
  -6 -16   3    7.46    0.69
   6 -16  -3    5.64    0.64
  -5 -16   3    0.29    0.28
   5 -16  -3    0.43    0.39
  -4 -16   3    0.85    0.35
   4 -16  -3    1.36    0.42
   3 -16  -3    1.36    0.44
  -3 -16   3    1.53    0.38
   2 -16  -3    0.95    0.39
  -2 -16   3    1.54    0.36
  -1 -16   3    0.16    0.31
   1 -16  -3   -0.07    0.33
   0 -16  -3    2.64    0.45
   0 -16   3    3.23    0.47
  -1 -16  -3   10.29    0.79
   1 -16   3   11.45    0.75
  -1  16  -3   10.20    0.65
  -2 -16  -3    6.67    0.65
   2 -16   3    6.94    0.59
  -2  16  -3    7.12    0.55
   3 -16   3    0.85    0.37
  -3 -16  -3    1.48    0.42
  -3  16  -3    1.07    0.31
   4 -16   3   -0.14    0.35
  -4 -16  -3    0.07    0.34
  -4  16  -3    0.43    0.28
  -5 -16  -3   14.01    0.88
   5 -16   3   13.08    0.85
  -5  16  -3   12.07    0.69
   6 -16   3    2.12    0.45
  -6 -16  -3    1.43    0.39
   7 -16   3    4.40    0.54
  -7 -16  -3    4.86    0.59
  -7 -16  -3    4.41    0.55
   8 -16   3    4.94    0.58
  -8 -16  -3    4.71    0.54
  -8 -16  -3    5.02    0.60
  -9 -16  -3    0.54    0.36
  -9 -16  -3    0.01    0.40
   9 -16   3    0.53    0.44
  -9 -17   3    0.17    0.35
   9 -17  -3    0.12    0.52
   8 -17  -3   -0.18    0.48
  -8 -17   3   -0.01    0.36
  -7 -17   3    0.58    0.37
   7 -17  -3   -0.11    0.45
  -6 -17   3    9.53    0.77
   6 -17  -3   11.77    0.93
   5 -17  -3    0.68    0.42
  -5 -17   3    1.00    0.37
   4 -17  -3    5.44    0.61
  -4 -17   3    6.46    0.65
   3 -17  -3    0.02    0.38
  -3 -17   3    0.13    0.32
  -2 -17   3    0.08    0.29
   2 -17  -3   -0.14    0.37
  -1 -17   3    0.33    0.33
   1 -17  -3   -0.22    0.38
   0 -17   3    6.27    0.58
   0 -17  -3    6.71    0.62
   1 -17   3    4.39    0.51
  -1 -17  -3    4.48    0.56
   2 -17   3    0.16    0.37
  -2 -17  -3   -0.01    0.33
   3 -17   3    0.15    0.36
  -3 -17  -3    0.11    0.34
  -4 -17  -3    0.04    0.38
   4 -17   3    0.24    0.38
  -5 -17  -3    6.55    0.68
   5 -17   3    6.58    0.63
  -6 -17  -3    0.08    0.37
   6 -17   3   -0.28    0.40
  -7 -17  -3    4.21    0.59
   7 -17   3    2.80    0.54
  -8 -17  -3    5.04    0.65
   8 -17   3    4.58    0.60
  -8 -17  -3    4.36    0.55
  -8 -18   3    6.73    0.66
   8 -18  -3    8.43    0.87
  -7 -18   3    1.56    0.42
   7 -18  -3    0.48    0.54
   6 -18  -3    0.59    0.49
  -6 -18   3    0.20    0.35
  -5 -18   3    1.52    0.42
   5 -18  -3    1.24    0.49
  -4 -18   3    1.63    0.44
   4 -18  -3    1.79    0.49
  -3 -18   3    0.15    0.31
   3 -18  -3    0.19    0.41
   2 -18  -3    0.54    0.41
  -2 -18   3   -0.11    0.32
   1 -18  -3    5.50    0.60
  -1 -18   3    6.65    0.63
   0 -18   3    0.98    0.41
   0 -18  -3    0.51    0.38
   1 -18   3    7.64    0.67
  -1 -18  -3    8.02    0.70
  -2 -18  -3   16.25    1.03
   2 -18   3   16.90    0.99
   3 -18   3    4.01    0.56
  -3 -18  -3    3.52    0.54
  -4 -18  -3    1.94    0.53
   4 -18   3    1.58    0.47
   5 -18   3    2.53    0.52
  -5 -18  -3    2.75    0.50
  -6 -18  -3    3.26    0.58
   6 -18   3    3.78    0.57
  -7 -18  -3    1.24    0.42
   7 -18   3    1.83    0.50
   6 -19  -3    0.99    0.56
  -6 -19   3    1.56    0.46
  -5 -19   3    6.38    0.69
   5 -19  -3    4.97    0.65
  -4 -19   3    1.09    0.42
   4 -19  -3    2.03    0.53
   3 -19  -3   -0.23    0.43
  -3 -19   3   -0.14    0.32
  -2 -19   3   11.52    0.87
   2 -19  -3   11.86    0.95
  -1 -19   3    1.42    0.44
   1 -19  -3    0.34    0.43
   0 -19  -3    0.36    0.41
   0 -19   3    0.34    0.37
   1 -19   3    4.44    0.57
  -1 -19  -3    3.85    0.57
  -2 -19  -3    3.64    0.54
   2 -19   3    4.03    0.60
  -3 -19  -3    0.11    0.44
   3 -19   3    0.61    0.45
   4 -19   3    0.50    0.45
  -4 -19  -3    0.42    0.43
  -5 -19  -3    1.18    0.44
   5 -19   3    1.56    0.51
  -3 -20   3    0.33    0.37
   3 -20  -3   -0.02    0.45
  -2 -20   3   18.03    1.11
   2 -20  -3   19.56    1.22
   1 -20  -3    5.43    0.70
  -1 -20   3    6.56    0.74
   0 -20  -3    2.25    0.55
   0 -20   3    2.68    0.55
  -1 -20  -3    0.89    0.46
   1 -20   3    0.79    0.45
  -2 -20  -3    6.00    0.73
   2 -20   3    5.44    0.66
  17   0  -4    0.57    0.58
 -17   0   4    0.98    0.43
 -16   0   4    0.91    0.40
  16   0  -4    0.37    0.58
 -15   0   4    1.58    0.38
  15   0  -4    0.16    0.48
 -14   0   4   -0.10    0.30
  14   0  -4   -0.23    0.47
 -13   0   4   33.86    1.27
  13   0  -4   26.92    1.40
  12   0  -4   51.46    2.21
 -12   0   4   63.49    2.11
  11   0  -4   14.00    0.84
 -11   0   4   13.87    0.66
 -11   0   4   14.48    0.72
 -11   0   4   14.02    0.68
 -10   0   4   11.76    0.58
 -10   0   4   12.57    0.61
  10   0  -4   10.13    0.70
  10   0  -4   11.78    0.60
   9   0  -4    4.11    0.35
  -9   0   4    2.99    0.28
   9   0  -4    2.91    0.35
  -9   0   4    2.87    0.30
   8   0  -4   28.78    1.21
   8   0  -4   31.94    1.14
  -8   0   4   30.70    1.12
  -8   0   4   30.29    1.11
  -7   0   4    1.92    0.22
   7   0  -4    1.64    0.21
   7   0  -4    1.78    0.26
  -7   0   4    2.64    0.25
  -6   0   4  149.29    4.84
  -6   0   4  142.43    4.83
   6   0  -4  149.17    4.99
   6   0  -4  150.62    4.84
  -5   0   4  127.46    4.37
   5   0  -4  128.46    4.25
   5   0  -4  135.86    4.38
   5   0  -4  131.07    4.25
  -5   0   4  127.14    4.24
  -5   0   4  129.25    4.24
  -4   0   4   29.64    1.08
   4   0  -4   31.48    1.16
  -4   0   4   32.69    1.14
   4   0  -4   32.79    1.09
  -4   0   4   30.70    1.08
  -3   0   4  450.15   14.43
  -3   0   4  434.83   14.11
   3   0  -4  479.00   14.44
   3   0  -4  459.56   14.12
   3   0  -4  404.79   14.12
  -3   0   4  405.32   14.11
  -2   0   4  571.39   17.88
  -2   0   4  543.94   17.46
   2   0  -4  550.48   17.55
  -2   0   4  558.56   16.76
   2   0  -4  576.78   17.92
   2   0  -4  519.53   17.47
  -2   0   4  489.10   17.46
  -1   0   4  251.20    8.16
   1   0  -4  240.06    7.67
   1   0  -4  257.46    8.16
  -1   0   4  244.23    7.67
   0   0  -4  306.98    9.42
   0   0   4  316.96    9.84
   0   0  -4  320.22   10.01
   0   0   4  276.00   10.00
  -1   0  -4  419.74   12.97
   2   0   4  221.82    7.16
  -2   0  -4  213.46    7.16
  -3   0  -4  205.52    6.73
   3   0   4  202.49    6.73
   4   0   4    5.67    0.33
  -4   0  -4    5.58    0.30
   5   0   4  107.16    3.57
  -5   0  -4  104.63    3.45
  -6   0  -4    6.02    0.32
   6   0   4    6.19    0.41
   7   0   4   15.58    0.70
  -7   0  -4   14.56    0.61
   8   0   4   41.79    1.55
  -8   0  -4   39.69    1.40
  -8   0  -4   41.80    1.44
   9   0   4   32.26    1.32
  -9   0  -4   32.23    1.15
  -9   0  -4   33.65    1.21
  10   0   4    0.32    0.33
 -10   0  -4    0.20    0.17
 -10   0  -4    0.36    0.20
  11   0   4    2.76    0.45
 -11   0  -4    2.76    0.26
 -11   0  -4    2.53    0.29
  12   0   4    3.45    0.51
  13   0   4   -0.18    0.43
  14   0   4   18.35    1.10
  15   0   4   16.32    1.11
  17  -1  -4    1.24    0.58
 -17  -1   4    2.02    0.44
 -17   1   4    1.32    0.45
  17   1  -4    1.47    0.64
 -16  -1   4    2.64    0.45
  16  -1  -4    2.94    0.62
 -16   1   4    3.03    0.48
  16   1  -4    1.24    0.58
 -15  -1   4    0.28    0.34
  15  -1  -4    0.22    0.50
 -15   1   4    0.03    0.34
  15   1  -4   -0.12    0.48
 -14  -1   4    3.90    0.44
  14  -1  -4    3.40    0.57
  14   1  -4    3.92    0.58
 -14   1   4    4.84    0.49
  13  -1  -4    9.34    0.80
 -13  -1   4   11.43    0.67
  13   1  -4    9.52    0.76
  12  -1  -4   12.08    0.83
 -12  -1   4   14.78    0.72
  12   1  -4   12.44    0.87
  11  -1  -4    0.54    0.37
 -11  -1   4    0.14    0.19
 -11  -1   4    0.27    0.24
 -11  -1   4    0.34    0.25
 -11   1   4    0.07    0.13
  11   1  -4    0.04    0.32
  11   1  -4    0.02    0.25
 -11   1   4    0.04    0.23
  10  -1  -4    4.89    0.47
 -10  -1   4    6.16    0.46
 -10  -1   4    7.82    0.48
 -10  -1   4    6.87    0.42
 -10   1   4    6.06    0.39
  10   1  -4    6.18    0.51
  10   1  -4    6.72    0.47
 -10   1   4    7.37    0.46
  -9  -1   4    0.33    0.22
   9  -1  -4    0.92    0.28
  -9  -1   4    0.76    0.18
  -9  -1   4    0.58    0.21
   9   1  -4    0.94    0.29
   9   1  -4    0.35    0.22
  -9   1   4    0.54    0.18
  -9   1   4    0.61    0.23
  -8  -1   4    4.13    0.34
   8  -1  -4    4.55    0.43
  -8  -1   4    4.11    0.33
  -8  -1   4    4.26    0.30
   8  -1  -4    4.17    0.35
   8   1  -4    3.44    0.36
   8   1  -4    4.47    0.36
  -8   1   4    3.73    0.31
  -8   1   4    4.17    0.33
  -7  -1   4   11.82    0.55
   7  -1  -4   11.60    0.62
  -7  -1   4   11.58    0.51
  -7  -1   4   12.02    0.54
   7  -1  -4   12.60    0.55
   7   1  -4   12.37    0.63
  -7   1   4   12.42    0.54
   7   1  -4   11.77    0.55
  -7   1   4   11.39    0.52
   6  -1  -4   41.26    1.44
   6  -1  -4   42.96    1.44
  -6  -1   4   41.28    1.52
  -6  -1   4   40.57    1.43
  -6  -1   4   40.73    1.42
  -6  -1   4   40.92    1.45
   6  -1  -4   41.27    1.52
  -6   1   4   39.64    1.42
   6   1  -4   43.73    1.44
   6   1  -4   40.93    1.52
  -6   1   4   40.58    1.43
   5  -1  -4   12.55    0.51
  -5  -1   4   11.84    0.52
  -5  -1   4   12.59    0.55
   5  -1  -4   12.22    0.52
  -5  -1   4   12.15    0.49
   5  -1  -4   13.33    0.59
  -5  -1   4   11.23    0.50
  -5   1   4   12.32    0.52
   5   1  -4   12.49    0.58
   5   1  -4   12.06    0.52
  -5   1   4   12.83    0.56
  -5   1   4   12.15    0.50
  -4  -1   4  226.47    7.46
   4  -1  -4  239.21    7.66
  -4  -1   4  240.63    7.66
   4  -1  -4  238.59    7.48
  -4  -1   4  235.07    7.52
  -4  -1   4  232.79    7.46
  -4   1   4  237.46    7.66
   4   1  -4  239.59    7.66
   4   1  -4  236.11    7.47
  -4   1   4  236.83    7.47
   4   1  -4  201.50    7.46
  -4   1   4  207.94    7.46
  -3  -1   4   14.80    0.55
  -3  -1   4   14.01    0.55
   3  -1  -4   16.02    0.58
   3  -1  -4   16.45    0.63
  -3  -1   4   15.80    0.61
  -3  -1   4   15.11    0.59
   3   1  -4   14.65    0.56
  -3   1   4   15.75    0.56
   3   1  -4   15.70    0.61
   3   1  -4   15.15    0.57
  -3   1   4   15.29    0.61
  -3   1   4   16.19    0.58
  -2  -1   4  949.44   31.15
   2  -1  -4  969.54   31.59
   2  -1  -4  930.82   30.83
  -2  -1   4 1000.00   31.57
   2  -1  -4  990.14   31.01
  -2   1   4  968.94   29.59
   2   1  -4  948.39   30.84
  -2   1   4  882.42   30.82
   2   1  -4  984.22   31.63
  -2   1   4  967.03   31.55
  -2   1   4  975.23   30.93
   2   1  -4  954.03   30.87
  -1  -1   4   49.68    1.65
   1  -1  -4   48.45    1.58
   1  -1  -4   49.27    1.68
   1  -1  -4   42.72    1.62
   1  -1  -4   51.29    1.62
  -1  -1   4   50.66    1.66
   1   1  -4   53.05    1.67
  -1   1   4   50.75    1.68
  -1   1   4   49.26    1.57
   0  -1   4    7.47    0.31
   0  -1  -4    7.54    0.35
   0   1   4    7.01    0.32
   0   1  -4    7.96    0.31
   0   1   4    7.67    0.34
  -1  -1  -4  180.20    6.15
  -1  -1  -4  187.49    6.15
  -1  -1  -4  188.07    5.81
  -1   1  -4  184.34    6.04
   1   1   4  193.49    5.81
  -2  -1  -4  140.33    4.89
  -2  -1  -4  151.38    4.63
   2   1   4  154.74    4.90
  -2   1  -4  145.06    4.78
   3  -1   4  156.56    5.20
  -3  -1  -4  159.72    5.07
  -3  -1  -4  155.69    4.94
  -3  -1  -4  150.71    5.22
   3   1   4  161.97    5.22
  -3   1  -4  159.15    5.19
   4  -1   4    0.42    0.14
  -4  -1  -4    0.38    0.10
  -4   1  -4    0.40    0.11
   4   1   4    0.17    0.16
  -5  -1  -4   66.61    2.24
   5  -1   4   68.28    2.32
   5   1   4   68.32    2.34
   6  -1   4    0.18    0.19
  -6  -1  -4    0.87    0.16
   6   1   4    0.52    0.23
  -6   1  -4    0.29    0.13
  -7  -1  -4    5.26    0.27
  -7  -1  -4    5.30    0.33
   7  -1   4    5.35    0.41
  -7   1  -4    5.51    0.33
   7   1   4    5.42    0.45
  -8  -1  -4   12.64    0.52
   8  -1   4   13.15    0.68
  -8  -1  -4   13.67    0.59
   8   1   4   14.42    0.72
  -8   1  -4   13.88    0.59
  -9  -1  -4   12.18    0.58
   9  -1   4   12.64    0.70
  -9  -1  -4   12.19    0.51
  -9   1  -4   12.08    0.59
   9   1   4   12.68    0.73
 -10  -1  -4    9.52    0.46
 -10  -1  -4   10.18    0.53
  10  -1   4    9.84    0.66
  10   1   4   10.72    0.70
 -10   1  -4   10.54    0.54
 -11  -1  -4    0.68    0.21
  11  -1   4   -0.17    0.34
 -11   1  -4    0.29    0.19
 -11   1  -4    0.64    0.24
  11   1   4    0.92    0.38
  12  -1   4    6.65    0.61
 -12   1  -4    6.09    0.51
  12   1   4    5.94    0.60
  13  -1   4   10.17    0.82
  13   1   4   10.71    0.84
 -14  -1  -4    9.30    0.75
  14  -1   4    9.02    0.77
  14   1   4    8.49    0.80
 -15  -1  -4    1.70    0.50
  15  -1   4    1.56    0.59
  15   1   4    2.05    0.62
  17  -2  -4    0.61    0.57
 -17  -2   4    0.00    0.37
  17   2  -4    0.58    0.63
 -17   2   4   -0.02    0.42
 -16  -2   4   -0.15    0.35
  16  -2  -4    0.20    0.53
 -16   2   4   -0.49    0.36
  16   2  -4   -0.01    0.54
  15  -2  -4    1.30    0.56
 -15  -2   4    1.19    0.36
 -15   2   4    1.60    0.42
  15   2  -4    1.73    0.54
  14  -2  -4    1.22    0.48
 -14  -2   4    1.07    0.34
  14   2  -4    0.48    0.53
  13  -2  -4    5.58    0.66
 -13  -2   4    6.93    0.55
  13   2  -4    5.12    0.59
 -12  -2   4   -0.28    0.24
  12  -2  -4   -0.13    0.35
  12   2  -4   -0.07    0.38
 -11  -2   4    3.09    0.35
  11  -2  -4    2.12    0.42
 -11  -2   4    2.73    0.34
  11   2  -4    1.80    0.31
 -11   2   4    2.36    0.32
  11   2  -4    2.97    0.48
 -10  -2   4   13.63    0.67
  10  -2  -4   13.90    0.79
 -10  -2   4   14.73    0.69
 -10  -2   4   13.83    0.64
 -10   2   4   14.62    0.67
  10   2  -4   13.77    0.68
  10   2  -4   14.90    0.82
  -9  -2   4    1.52    0.25
  -9  -2   4    1.47    0.26
   9  -2  -4    1.20    0.33
  -9  -2   4    1.27    0.22
   9   2  -4    1.34    0.27
   9   2  -4    0.92    0.33
  -9   2   4    1.30    0.26
  -8  -2   4    8.09    0.42
  -8  -2   4    7.82    0.45
  -8  -2   4    7.85    0.45
   8  -2  -4    7.91    0.54
  -8   2   4    8.33    0.45
   8   2  -4    7.20    0.44
  -8   2   4    7.72    0.40
   8   2  -4    8.36    0.55
  -7  -2   4   21.59    0.84
   7  -2  -4   23.51    0.95
  -7  -2   4   22.42    0.84
  -7  -2   4   22.31    0.86
   7   2  -4   20.89    0.94
  -7   2   4   21.71    0.85
  -7   2   4   22.43    0.84
  -6  -2   4   85.10    3.00
  -6  -2   4   80.37    2.87
  -6  -2   4   86.27    2.91
   6  -2  -4   88.25    3.01
  -6  -2   4   85.58    2.88
   6  -2  -4   84.31    2.88
   6   2  -4   88.62    2.89
  -6   2   4   86.04    2.88
   6   2  -4   90.16    3.00
  -6   2   4   92.97    2.89
  -5  -2   4    0.67    0.17
  -5  -2   4    0.67    0.16
   5  -2  -4    0.31    0.22
  -5  -2   4    0.59    0.15
   5  -2  -4    0.69    0.16
  -5  -2   4    0.67    0.14
  -5   2   4    0.79    0.17
  -5   2   4    0.91    0.15
   5   2  -4    0.77    0.23
  -5   2   4    0.71    0.18
   5   2  -4    0.57    0.17
   4  -2  -4   14.39    0.55
  -4  -2   4   13.44    0.51
  -4  -2   4   13.64    0.55
  -4  -2   4   13.49    0.57
   4  -2  -4   13.76    0.60
  -4  -2   4   12.16    0.52
  -4   2   4   13.83    0.58
  -4   2   4   13.50    0.53
  -4   2   4   13.50    0.54
   4   2  -4   13.67    0.54
   4   2  -4   13.81    0.54
   4   2  -4   13.92    0.60
  -3  -2   4  206.03    7.17
  -3  -2   4  230.92    7.37
   3  -2  -4  221.04    7.38
  -3  -2   4  218.59    7.18
  -3  -2   4  220.98    7.24
  -3   2   4  228.38    7.37
  -3   2   4  233.27    7.20
   3   2  -4  215.36    7.19
  -3   2   4  217.70    7.20
   3   2  -4  233.47    7.37
   3   2  -4  224.67    7.19
   2  -2  -4    9.23    0.44
   2  -2  -4    9.03    0.39
  -2  -2   4    9.02    0.39
  -2  -2   4    9.89    0.39
  -2   2   4    9.49    0.38
  -2   2   4    9.31    0.37
   2   2  -4    9.59    0.41
   2   2  -4    8.54    0.34
   2   2  -4    8.32    0.34
  -2   2   4    8.79    0.38
  -2   2   4    9.03    0.42
   1  -2  -4  152.06    5.02
   1  -2  -4  150.79    4.90
  -1  -2   4  155.86    5.00
  -1  -2   4  148.34    4.93
   1  -2  -4  150.12    4.72
  -1   2   4  148.67    4.72
  -1   2   4  154.97    5.02
   1   2  -4  153.65    5.00
  -1   2   4  148.58    4.89
  -1   2   4  152.19    4.89
   0  -2  -4    0.65    0.12
   0  -2  -4    0.55    0.17
   0  -2  -4    0.74    0.16
   0  -2   4    0.73    0.13
   0   2   4    0.67    0.15
   0   2   4    1.09    0.10
   0   2   4    0.70    0.14
   0   2   4    0.75    0.09
  -1  -2  -4   41.31    1.37
  -1  -2  -4   41.26    1.36
  -1  -2  -4   41.27    1.43
  -1  -2  -4   41.31    1.43
   1   2   4   41.53    1.36
  -2  -2  -4  410.60   12.84
  -2  -2  -4  408.59   13.34
  -2  -2  -4  422.17   13.62
  -2  -2  -4  416.47   13.63
   2   2   4  414.78   12.84
  -3  -2  -4    3.66    0.21
  -3  -2  -4    3.48    0.27
  -3  -2  -4    3.74    0.29
   3   2   4    3.46    0.27
  -4  -2  -4    8.85    0.44
  -4  -2  -4    8.87    0.38
   4  -2   4    9.05    0.40
   4   2   4    8.76    0.46
  -4   2  -4    8.97    0.39
  -5  -2  -4    5.78    0.32
  -5  -2  -4    5.99    0.38
   5  -2   4    6.55    0.36
   5   2   4    6.63    0.43
  -6  -2  -4    0.46    0.21
  -6  -2  -4    0.75    0.16
   6  -2   4    0.88    0.20
   6   2   4    0.51    0.24
  -7  -2  -4    8.39    0.43
  -7  -2  -4    8.63    0.50
   7  -2   4    8.43    0.49
  -7  -2  -4    8.39    0.37
  -7   2  -4    8.72    0.41
   7   2   4    9.30    0.55
   8  -2   4   28.50    1.14
  -8  -2  -4   28.56    1.06
  -8  -2  -4   27.34    1.00
  -8  -2  -4   29.15    1.11
  -8   2  -4   28.69    1.05
   8   2   4   29.26    1.18
   9  -2   4   12.94    0.70
  -9  -2  -4   12.59    0.52
  -9  -2  -4   12.86    0.68
  -9  -2  -4   12.07    0.60
  -9   2  -4   12.57    0.60
   9   2   4   13.37    0.75
 -10  -2  -4    3.90    0.30
 -10  -2  -4    3.19    0.32
  10  -2   4    3.13    0.42
 -10  -2  -4    3.06    0.41
  10   2   4    4.03    0.46
 -10   2  -4    3.17    0.32
 -11  -2  -4    3.41    0.35
  11  -2   4    3.30    0.45
 -11  -2  -4    4.24    0.46
 -11   2  -4    3.08    0.34
  11   2   4    3.76    0.50
 -12  -2  -4   10.07    0.72
  12  -2   4   11.52    0.77
 -12   2  -4   11.41    0.62
  12   2   4   10.28    0.81
  13  -2   4    5.39    0.61
 -13  -2  -4    6.61    0.62
  13   2   4    6.56    0.68
  14  -2   4    0.63    0.48
 -14  -2  -4    0.23    0.40
  14   2   4    0.33    0.50
 -15  -2  -4    2.60    0.51
  15  -2   4    3.17    0.63
  15   2   4    2.33    0.62
  17  -3  -4   -0.05    0.57
 -17  -3   4    0.41    0.37
 -17  -3   4    0.46    0.35
  17   3  -4    0.17    0.57
 -17   3   4   -0.70    0.41
  16  -3  -4   -0.23    0.53
 -16  -3   4   -0.01    0.33
 -16  -3   4   -0.18    0.32
  16   3  -4   -0.29    0.56
  15  -3  -4    3.41    0.59
 -15  -3   4    3.23    0.43
 -15  -3   4    3.22    0.42
  15   3  -4    3.06    0.62
 -14  -3   4   14.39    0.78
  14  -3  -4   11.04    0.92
  14   3  -4   11.14    0.95
 -13  -3   4    1.05    0.32
  13  -3  -4    0.64    0.40
  13   3  -4    0.64    0.44
  12  -3  -4   11.47    0.82
 -12  -3   4   14.48    0.71
  12   3  -4   13.54    0.88
  11  -3  -4    2.78    0.42
 -11  -3   4    3.22    0.34
 -11  -3   4    3.23    0.35
  11   3  -4    3.55    0.49
 -11   3   4    2.55    0.30
  11   3  -4    3.02    0.35
 -11   3   4    2.88    0.34
  10  -3  -4    1.95    0.37
 -10  -3   4    3.08    0.30
 -10  -3   4    3.53    0.33
 -10  -3   4    3.45    0.34
  10   3  -4    3.74    0.49
 -10   3   4    3.46    0.35
  10   3  -4    3.10    0.35
   9  -3  -4   15.98    0.85
  -9  -3   4   17.24    0.75
  -9  -3   4   17.54    0.75
   9   3  -4   16.69    0.86
   9   3  -4   18.45    0.76
  -9   3   4   18.00    0.75
  -8  -3   4   12.68    0.58
  -8  -3   4   12.88    0.60
  -8  -3   4   13.57    0.58
   8  -3  -4   11.65    0.68
   8   3  -4   13.02    0.61
   8   3  -4   13.21    0.70
  -8   3   4   14.51    0.61
  -7  -3   4   73.11    2.48
  -7  -3   4   72.28    2.51
   7  -3  -4   73.33    2.61
  -7  -3   4   75.64    2.49
   7   3  -4   77.73    2.51
   7   3  -4   71.71    2.61
  -7   3   4   73.51    2.50
   6  -3  -4  166.17    5.30
  -6  -3   4  162.51    5.29
   6  -3  -4  158.59    5.46
  -6  -3   4  161.91    5.34
  -6  -3   4  165.54    5.30
  -6   3   4  165.22    5.31
   6   3  -4  166.51    5.31
   6   3  -4  155.13    5.46
  -6   3   4  157.56    5.30
  -5  -3   4   11.55    0.52
  -5  -3   4   11.83    0.50
   5  -3  -4   11.54    0.51
  -5  -3   4   11.86    0.48
  -5  -3   4   11.70    0.44
   5  -3  -4   11.79    0.58
  -5  -3   4   11.36    0.54
   5   3  -4   12.50    0.52
  -5   3   4   12.09    0.52
   5   3  -4   11.83    0.58
   4  -3  -4   15.45    0.66
  -4  -3   4   15.01    0.62
  -4  -3   4   15.68    0.64
  -4  -3   4   15.32    0.58
  -4  -3   4   15.38    0.57
   4  -3  -4   15.98    0.61
   4   3  -4   15.63    0.60
  -4   3   4   15.25    0.61
  -4   3   4   14.86    0.60
   4   3  -4   16.44    0.66
  -4   3   4   15.76    0.64
  -3  -3   4  105.81    3.50
   3  -3  -4  108.04    3.64
  -3  -3   4  109.19    3.62
  -3  -3   4  104.72    3.50
  -3  -3   4  104.33    3.55
   3  -3  -4  109.79    3.54
  -3   3   4  112.88    3.63
   3   3  -4  112.72    3.63
  -3   3   4  110.69    3.53
   3   3  -4  106.98    3.52
  -3   3   4  102.63    3.53
   3   3  -4  107.50    3.52
  -2  -3   4    1.68    0.18
  -2  -3   4    1.51    0.16
   2  -3  -4    1.43    0.21
  -2   3   4    1.35    0.17
  -2   3   4    1.71    0.19
  -2   3   4    1.74    0.20
   2   3  -4    1.24    0.13
   2   3  -4    1.37    0.12
   2   3  -4    1.39    0.17
   1  -3  -4  238.92    7.68
  -1  -3   4  246.75    7.83
   1  -3  -4  238.68    7.86
   1  -3  -4  234.42    7.39
  -1  -3   4  236.75    7.72
  -1   3   4  238.01    7.68
  -1   3   4  236.21    7.86
   1   3  -4  235.86    7.82
  -1   3   4  235.14    7.39
   0  -3  -4  932.55   30.78
   0  -3   4  951.78   30.32
   0  -3  -4  935.00   28.99
   0  -3  -4  912.85   30.15
   0   3   4  942.14   30.75
   0   3   4  938.45   30.14
   0   3   4  955.16   28.93
  -1  -3  -4    0.72    0.16
  -1  -3  -4    0.67    0.12
  -1  -3  -4    0.49    0.16
   1   3   4    0.57    0.11
   1   3   4    0.51    0.16
  -2  -3  -4  105.23    3.56
  -2  -3  -4  105.94    3.37
  -2  -3  -4  105.41    3.57
  -2  -3  -4  109.01    3.47
   2   3   4  104.88    3.37
   2   3   4  106.75    3.44
  -3  -3  -4    0.11    0.16
  -3  -3  -4    0.35    0.13
   3   3   4    0.30    0.08
   3   3   4    0.59    0.19
  -4  -3  -4    2.73    0.26
   4  -3   4    2.87    0.23
  -4  -3  -4    2.71    0.22
   4   3   4    2.44    0.26
  -5  -3  -4    0.94    0.15
   5  -3   4    0.43    0.17
  -5  -3  -4    0.61    0.21
   5   3   4    0.79    0.22
  -6  -3  -4    3.77    0.33
  -6  -3  -4    3.34    0.28
  -6  -3  -4    2.94    0.21
   6  -3   4    3.14    0.28
   6   3   4    4.20    0.37
  -7  -3  -4    9.89    0.42
  -7  -3  -4   10.49    0.49
  -7  -3  -4    9.81    0.54
   7  -3   4   10.24    0.54
   7   3   4   11.11    0.63
  -8  -3  -4   18.54    0.77
  -8  -3  -4   18.61    0.70
  -8  -3  -4   18.11    0.82
   8  -3   4   19.85    0.85
   8   3   4   19.10    0.90
  -8   3  -4   18.88    0.75
  -9  -3  -4    0.42    0.16
  -9  -3  -4    0.81    0.30
  -9  -3  -4    0.72    0.23
   9  -3   4    0.11    0.28
   9   3   4    0.72    0.35
  -9   3  -4    0.63    0.24
 -10  -3  -4    1.52    0.35
  10  -3   4    1.27    0.34
 -10  -3  -4    1.34    0.20
 -10  -3  -4    1.52    0.25
  10   3   4    1.80    0.40
 -10   3  -4    1.82    0.28
  11  -3   4    0.29    0.34
 -11  -3  -4    0.33    0.31
 -11   3  -4    0.74    0.26
  11   3   4    0.13    0.39
 -12  -3  -4    3.63    0.47
  12  -3   4    3.04    0.49
 -12   3  -4    2.92    0.35
  12   3   4    3.00    0.53
 -13  -3  -4    0.58    0.39
  13  -3   4   -0.06    0.41
  13   3   4   -0.01    0.47
  14  -3   4    0.94    0.47
 -14  -3  -4    0.89    0.41
  14   3   4    0.60    0.52
 -15  -3  -4    0.82    0.45
  15  -3   4    1.03    0.52
  15   3   4    1.84    0.63
 -17  -4   4    2.48    0.43
  17  -4  -4    3.13    0.71
 -17  -4   4    1.88    0.43
  17   4  -4    1.12    0.66
  16  -4  -4    0.05    0.55
 -16  -4   4    1.07    0.37
 -16  -4   4    0.25    0.32
  16   4  -4    0.41    0.56
 -15  -4   4    0.73    0.32
  15  -4  -4    0.28    0.50
 -15  -4   4    0.06    0.32
  15   4  -4   -0.50    0.50
 -14  -4   4    2.22    0.38
  14  -4  -4    1.47    0.51
 -14  -4   4    2.10    0.35
  14   4  -4    2.01    0.59
 -13  -4   4    4.42    0.44
 -13  -4   4    3.93    0.41
  13  -4  -4    2.89    0.50
  13   4  -4    3.61    0.56
 -12  -4   4    4.86    0.43
 -12  -4   4    5.46    0.44
  12  -4  -4    3.77    0.49
  12   4  -4    3.62    0.53
 -11  -4   4    1.09    0.28
  11  -4  -4    0.62    0.35
 -11  -4   4    0.83    0.25
 -11   4   4    0.69    0.27
  11   4  -4    0.40    0.37
 -10  -4   4    2.41    0.28
  10  -4  -4    2.21    0.38
 -10  -4   4    2.51    0.33
 -10  -4   4    3.05    0.31
 -10  -4   4    3.00    0.33
  10   4  -4    2.66    0.44
  10   4  -4    2.04    0.30
 -10   4   4    2.97    0.33
 -10   4   4    2.27    0.30
  -9  -4   4   21.79    0.90
  -9  -4   4   22.26    0.87
  -9  -4   4   22.55    0.84
   9  -4  -4   20.73    1.00
  -9  -4   4   20.52    0.87
  -9   4   4   22.68    0.89
  -9   4   4   20.52    0.87
   9   4  -4   20.80    1.01
   9   4  -4   23.65    0.91
  -8  -4   4    3.21    0.27
  -8  -4   4    2.35    0.27
  -8  -4   4    2.74    0.27
  -8  -4   4    2.41    0.28
   8  -4  -4    2.12    0.35
  -8   4   4    2.70    0.28
   8   4  -4    2.08    0.36
   8   4  -4    2.82    0.31
   7  -4  -4   15.39    0.64
  -7  -4   4   15.00    0.66
  -7  -4   4   15.25    0.64
  -7  -4   4   15.25    0.59
  -7  -4   4   15.66    0.63
   7  -4  -4   14.09    0.72
  -7   4   4   14.99    0.65
   7   4  -4   15.70    0.76
   7   4  -4   15.84    0.67
  -6  -4   4    7.25    0.38
  -6  -4   4    7.01    0.34
   6  -4  -4    6.48    0.47
   6  -4  -4    7.16    0.39
  -6  -4   4    7.50    0.37
  -6  -4   4    6.63    0.40
   6   4  -4    7.28    0.42
   6   4  -4    7.81    0.49
  -6   4   4    7.44    0.41
  -5  -4   4   10.33    0.50
  -5  -4   4    9.83    0.44
   5  -4  -4   10.33    0.54
  -5  -4   4   10.13    0.43
   5  -4  -4   10.23    0.46
  -5  -4   4    9.95    0.40
  -5  -4   4    9.68    0.48
  -5   4   4    9.85    0.46
  -5   4   4    9.43    0.45
   5   4  -4    9.51    0.46
   5   4  -4   10.47    0.54
   4  -4  -4    8.70    0.42
  -4  -4   4    8.39    0.43
  -4  -4   4    8.88    0.38
  -4  -4   4    9.38    0.45
   4  -4  -4    9.22    0.48
  -4  -4   4    8.80    0.35
  -4  -4   4    8.43    0.37
   4   4  -4    9.26    0.42
   4   4  -4    9.26    0.48
  -4   4   4    8.81    0.43
  -4   4   4    8.95    0.46
  -3  -4   4    2.32    0.22
   3  -4  -4    2.08    0.26
   3  -4  -4    2.45    0.22
  -3  -4   4    2.27    0.17
  -3  -4   4    2.01    0.16
  -3  -4   4    3.22    0.26
   3   4  -4    1.99    0.19
  -3   4   4    2.22    0.22
  -3   4   4    2.58    0.25
   3   4  -4    2.60    0.26
  -2  -4   4    9.60    0.44
   2  -4  -4    9.87    0.44
   2  -4  -4    9.31    0.49
  -2  -4   4    9.69    0.42
   2   4  -4    9.99    0.45
   2   4  -4    9.99    0.38
   2   4  -4    9.21    0.38
  -2   4   4    9.52    0.48
  -2   4   4    9.66    0.44
  -2   4   4    9.82    0.42
  -1  -4   4   45.66    1.51
   1  -4  -4   42.49    1.55
  -1  -4   4   43.30    1.51
   1  -4  -4   42.91    1.46
   1   4  -4   43.58    1.51
  -1   4   4   44.58    1.55
  -1   4   4   44.85    1.46
  -1   4   4   44.59    1.49
   0  -4  -4  105.02    3.47
   0  -4  -4  103.32    3.38
   0  -4  -4  103.60    3.27
   0   4   4  101.11    3.46
   0   4   4  103.86    3.27
   0   4   4  101.40    3.37
  -1  -4  -4  138.49    4.68
  -1  -4  -4  141.36    4.56
  -1  -4  -4  142.14    4.41
   1   4   4  138.70    4.41
   1   4   4  139.81    4.55
  -2  -4  -4    0.40    0.19
  -2  -4  -4    0.17    0.16
  -2  -4  -4    0.08    0.12
   2   4   4    0.12    0.12
  -3  -4  -4   11.30    0.48
  -3  -4  -4   11.68    0.51
   3   4   4   11.57    0.45
   4  -4   4   25.02    0.90
  -4  -4  -4   24.44    0.90
  -4  -4  -4   24.02    0.91
   4   4   4   24.54    0.86
  -4   4  -4   24.83    0.88
   4   4   4   24.91    0.98
  -5  -4  -4   50.37    1.75
  -5  -4  -4   50.48    1.73
   5  -4   4   53.19    1.78
   5   4   4   50.24    1.84
   6  -4   4   10.31    0.51
  -6  -4  -4    9.86    0.48
  -6  -4  -4   10.15    0.53
   6   4   4   10.29    0.59
  -7  -4  -4   10.77    0.59
   7  -4   4   11.47    0.58
  -7  -4  -4   10.64    0.46
  -7  -4  -4   11.41    0.53
   7   4   4   11.58    0.66
  -8  -4  -4    4.22    0.30
   8  -4   4    5.51    0.46
  -8  -4  -4    4.75    0.36
  -8  -4  -4    5.91    0.45
   8   4   4    5.26    0.50
  -9  -4  -4    0.15    0.20
   9  -4   4   -0.06    0.28
  -9  -4  -4    0.12    0.16
  -9  -4  -4   -0.20    0.26
   9   4   4   -0.05    0.35
  -9   4  -4   -0.02    0.22
 -10  -4  -4    1.57    0.24
 -10  -4  -4    1.66    0.21
 -10  -4  -4    2.12    0.38
  10  -4   4    1.77    0.37
  10   4   4    2.18    0.44
 -10   4  -4    2.36    0.30
  11  -4   4   -0.22    0.33
 -11  -4  -4    0.08    0.31
  11   4   4   -0.38    0.39
 -11   4  -4    0.22    0.25
 -12  -4  -4    4.22    0.49
  12  -4   4    3.02    0.47
 -12   4  -4    3.16    0.38
  12   4   4    2.84    0.53
  13  -4   4    0.93    0.44
 -13  -4  -4    0.85    0.39
  13   4   4    0.50    0.48
 -14  -4  -4    3.84    0.55
  14  -4   4    3.25    0.57
  14   4   4    3.46    0.64
  15  -4   4   11.71    0.92
  15   4   4    9.99    0.91
 -16  -5   4    3.47    0.45
 -16  -5   4    3.18    0.46
  16  -5  -4    1.89    0.59
  16   5  -4    3.40    0.67
 -15  -5   4    1.10    0.34
 -15  -5   4    1.28    0.38
  15  -5  -4    1.20    0.57
  15   5  -4    2.03    0.62
 -14  -5   4    4.60    0.45
  14  -5  -4    4.36    0.59
 -14  -5   4    4.94    0.48
  14   5  -4    4.38    0.64
 -13  -5   4    0.50    0.27
  13  -5  -4    0.92    0.41
 -13  -5   4    0.57    0.31
  13   5  -4    0.24    0.44
 -12  -5   4   -0.28    0.23
 -12  -5   4    0.08    0.26
  12  -5  -4    0.07    0.38
  12   5  -4    0.39    0.46
  11  -5  -4    7.43    0.62
 -11  -5   4    9.11    0.52
 -11  -5   4    9.14    0.59
  11   5  -4    8.69    0.68
 -11   5   4    9.05    0.56
 -10  -5   4    2.86    0.34
 -10  -5   4    2.52    0.30
 -10  -5   4    1.96    0.30
  10  -5  -4    1.76    0.40
 -10  -5   4    1.84    0.27
  10   5  -4    2.42    0.43
 -10   5   4    2.44    0.32
  10   5  -4    1.64    0.33
 -10   5   4    2.04    0.32
  -9  -5   4    4.60    0.36
  -9  -5   4    5.12    0.38
   9  -5  -4    3.94    0.44
  -9  -5   4    4.52    0.35
  -9  -5   4    3.84    0.34
  -9   5   4    4.14    0.35
   9   5  -4    4.25    0.47
   9   5  -4    4.23    0.37
  -9   5   4    3.71    0.35
   8  -5  -4    0.25    0.26
  -8  -5   4    0.38    0.22
  -8  -5   4    0.30    0.22
  -8  -5   4    0.53    0.18
  -8  -5   4    0.49    0.17
   8   5  -4    0.67    0.30
  -8   5   4    0.14    0.16
  -8   5   4    0.81    0.23
   8   5  -4    0.30    0.24
   7  -5  -4   15.83    0.67
   7  -5  -4   15.49    0.78
  -7  -5   4   16.44    0.68
  -7  -5   4   17.46    0.64
  -7  -5   4   16.33    0.67
  -7  -5   4   16.42    0.71
   7   5  -4   15.96    0.80
   7   5  -4   17.40    0.72
  -7   5   4   17.12    0.70
  -6  -5   4    2.96    0.22
  -6  -5   4    1.88    0.23
   6  -5  -4    2.34    0.30
   6  -5  -4    2.04    0.23
  -6  -5   4    2.40    0.21
  -6  -5   4    2.04    0.25
   6   5  -4    2.42    0.30
  -6   5   4    1.99    0.24
   6   5  -4    1.98    0.24
  -5  -5   4    2.19    0.21
  -5  -5   4    2.49    0.20
   5  -5  -4    2.44    0.24
  -5  -5   4    2.86    0.29
   5  -5  -4    2.03    0.27
  -5  -5   4    2.00    0.24
  -5  -5   4    2.03    0.19
  -5   5   4    2.25    0.25
   5   5  -4    2.27    0.24
   5   5  -4    2.02    0.27
  -4  -5   4   26.08    0.99
   4  -5  -4   27.44    0.94
  -4  -5   4   25.00    0.96
  -4  -5   4   25.22    0.90
   4  -5  -4   26.07    1.02
  -4  -5   4   24.64    0.86
  -4  -5   4   25.25    0.90
   4   5  -4   25.88    1.00
   4   5  -4   24.92    0.85
  -4   5   4   26.13    0.94
   4   5  -4   26.10    0.94
  -3  -5   4   19.62    0.78
   3  -5  -4   20.23    0.82
  -3  -5   4   19.45    0.69
  -3  -5   4   19.55    0.77
  -3  -5   4   20.09    0.69
   3  -5  -4   19.51    0.75
   3   5  -4   20.27    0.80
   3   5  -4   19.21    0.67
  -3   5   4   20.25    0.76
  -3   5   4   20.55    0.81
   3   5  -4   20.19    0.74
   2  -5  -4    2.92    0.24
  -2  -5   4    2.52    0.24
  -2  -5   4    2.82    0.23
   2  -5  -4    2.10    0.26
   2   5  -4    2.17    0.18
  -2   5   4    3.04    0.26
  -2   5   4    2.35    0.22
   2   5  -4    2.39    0.18
  -2   5   4    2.59    0.26
   2   5  -4    2.09    0.22
   1  -5  -4   15.23    0.59
   1  -5  -4   14.76    0.65
  -1  -5   4   14.66    0.58
   1   5  -4   14.33    0.59
  -1   5   4   15.02    0.59
  -1   5   4   14.85    0.60
   1   5  -4   14.70    0.52
  -1   5   4   15.32    0.63
   0  -5  -4   21.21    0.84
   0  -5   4   21.58    0.77
   0  -5   4   20.85    0.77
   0  -5  -4   20.90    0.79
   0   5   4   20.68    0.78
   0   5   4   21.60    0.82
   0   5   4   21.34    0.78
  -1  -5  -4  207.12    6.61
   1  -5   4  215.28    6.96
  -1  -5  -4  210.51    7.02
  -1  -5  -4  208.56    6.86
   1   5   4  214.87    6.85
  -2  -5  -4  108.64    3.69
   2  -5   4  109.08    3.63
  -2  -5  -4  108.20    3.48
  -2  -5  -4  109.91    3.59
   2   5   4  109.58    3.58
  -3  -5  -4    1.31    0.23
   3  -5   4    1.49    0.17
  -3  -5  -4    1.28    0.18
  -3  -5  -4    1.59    0.23
   3   5   4    1.52    0.18
  -3   5  -4    1.44    0.16
   4  -5   4   21.27    0.80
  -4  -5  -4   21.45    0.82
  -4  -5  -4   21.15    0.81
   4   5   4   21.22    0.89
   4   5   4   21.51    0.78
   5  -5   4   16.78    0.68
  -5  -5  -4   17.26    0.70
  -5  -5  -4   16.58    0.67
   5   5   4   15.74    0.77
  -6  -5  -4   59.57    2.00
   6  -5   4   58.59    2.06
  -6  -5  -4   58.60    2.02
   6   5   4   58.81    2.14
   7  -5   4    0.15    0.23
  -7  -5  -4   -0.05    0.17
  -7  -5  -4    0.08    0.23
   7   5   4   -0.26    0.27
  -8  -5  -4   14.93    0.72
   8  -5   4   14.46    0.72
  -8  -5  -4   14.41    0.65
   8   5   4   13.78    0.80
  -9  -5  -4    1.59    0.24
   9  -5   4    1.27    0.33
  -9  -5  -4    2.12    0.36
   9   5   4    1.74    0.43
 -10  -5  -4   19.91    0.80
  10  -5   4   20.32    0.96
 -10  -5  -4   21.36    0.94
 -10   5  -4   21.06    0.87
  10   5   4   20.65    1.06
  11  -5   4    0.32    0.35
 -11  -5  -4    0.76    0.34
 -11   5  -4    0.79    0.28
  11   5   4    0.54    0.42
  12  -5   4    1.08    0.41
 -12  -5  -4    1.31    0.38
 -12   5  -4    1.21    0.31
 -12   5  -4    0.66    0.30
  12   5   4    1.36    0.50
 -13  -5  -4    1.40    0.40
  13  -5   4    0.93    0.44
  13   5   4    1.15    0.53
 -13   5  -4    0.61    0.31
 -14  -5  -4    0.74    0.42
  14  -5   4   -0.49    0.42
  14   5   4    0.16    0.55
 -15  -5  -4    2.24    0.51
  15  -5   4    1.91    0.55
  15   5   4    1.45    0.62
  16  -6  -4    7.03    0.84
 -16  -6   4   11.13    0.76
 -16  -6   4    9.23    0.67
  16   6  -4    8.41    0.92
  15  -6  -4    5.74    0.72
 -15  -6   4    5.70    0.52
 -15  -6   4    6.47    0.55
  15   6  -4    6.38    0.82
  14  -6  -4    5.80    0.68
 -14  -6   4    8.48    0.65
 -14  -6   4    7.77    0.57
  14   6  -4    6.30    0.80
  13  -6  -4    4.92    0.64
 -13  -6   4    4.53    0.42
 -13  -6   4    4.32    0.46
  13   6  -4    4.17    0.61
  12  -6  -4    5.07    0.60
 -12  -6   4    7.40    0.50
 -12  -6   4    7.12    0.57
  12   6  -4    7.23    0.69
 -11  -6   4    6.86    0.54
 -11  -6   4    7.05    0.47
  11  -6  -4    4.67    0.57
 -11   6   4    7.42    0.52
  11   6  -4    6.29    0.61
 -10  -6   4   10.33    0.54
 -10  -6   4   10.52    0.61
  10  -6  -4    9.02    0.72
 -10  -6   4    9.46    0.59
  10   6  -4    9.60    0.75
 -10   6   4   10.75    0.59
  10   6  -4   11.15    0.66
 -10   6   4   10.31    0.59
  -9  -6   4    4.80    0.36
   9  -6  -4    3.27    0.45
  -9  -6   4    4.14    0.34
  -9  -6   4    4.12    0.36
  -9  -6   4    4.85    0.40
  -9   6   4    4.41    0.37
   9   6  -4    4.12    0.39
  -9   6   4    3.74    0.33
   9   6  -4    3.99    0.47
  -8  -6   4    0.83    0.25
  -8  -6   4    1.13    0.21
  -8  -6   4    0.96    0.20
  -8  -6   4    0.75    0.23
   8  -6  -4    1.11    0.34
  -8   6   4    0.81    0.24
  -8   6   4    0.69    0.22
   8   6  -4    1.22    0.27
   8   6  -4    0.91    0.33
   7  -6  -4    7.26    0.54
  -7  -6   4    7.91    0.40
  -7  -6   4    7.79    0.48
  -7  -6   4    8.18    0.42
  -7  -6   4    8.46    0.44
  -7   6   4    8.03    0.46
   7   6  -4    7.19    0.58
  -7   6   4    7.80    0.45
   7   6  -4    7.91    0.48
  -6  -6   4    3.81    0.29
  -6  -6   4    3.78    0.28
   6  -6  -4    3.42    0.35
   6  -6  -4    4.19    0.32
  -6  -6   4    3.79    0.29
  -6  -6   4    4.28    0.33
   6   6  -4    3.10    0.30
   6   6  -4    3.95    0.40
  -6   6   4    4.27    0.32
   5  -6  -4   72.33    2.37
  -5  -6   4   68.74    2.35
  -5  -6   4   70.56    2.48
  -5  -6   4   70.97    2.25
   5  -6  -4   67.58    2.48
  -5  -6   4   71.35    2.35
  -5  -6   4   66.90    2.40
  -5   6   4   72.89    2.39
   5   6  -4   72.92    2.39
   5   6  -4   70.46    2.48
  -4  -6   4   20.09    0.81
  -4  -6   4   19.63    0.74
  -4  -6   4   20.19    0.71
  -4  -6   4   21.11    0.83
  -4  -6   4   20.54    0.74
   4  -6  -4   20.12    0.86
   4  -6  -4   21.44    0.79
   4   6  -4   20.61    0.79
  -4   6   4   20.25    0.79
   4   6  -4   21.43    0.86
   4   6  -4   19.57    0.71
  -3  -6   4    0.33    0.11
   3  -6  -4    0.25    0.17
  -3  -6   4    0.19    0.10
  -3  -6   4    0.02    0.13
  -3  -6   4    0.09    0.17
   3  -6  -4    0.05    0.21
   3   6  -4    0.31    0.17
   3   6  -4   -0.08    0.12
   3   6  -4   -0.12    0.20
  -3   6   4   -0.13    0.16
  -2  -6   4   25.29    0.98
   2  -6  -4   27.08    0.96
   2  -6  -4   26.23    1.03
  -2  -6   4   26.85    0.98
   2   6  -4   24.86    0.99
   2   6  -4   26.19    0.89
   2   6  -4   26.54    0.93
  -2   6   4   27.22    0.97
   1  -6  -4   56.69    2.06
   1  -6  -4   61.04    1.99
  -1  -6   4   59.83    2.02
   1   6  -4   59.27    1.93
  -1   6   4   57.98    2.05
  -1   6   4   57.20    1.98
   0  -6  -4   27.85    1.09
   0  -6  -4   26.61    1.02
   0  -6  -4   29.08    1.03
   0  -6   4   28.87    1.02
   0  -6   4   28.43    1.02
   0   6   4   28.40    1.07
   0   6   4   29.02    1.02
  -1  -6  -4    9.38    0.48
   1  -6   4    9.66    0.42
   1  -6   4    9.31    0.43
  -1  -6  -4    9.54    0.51
   1   6   4    9.33    0.44
  -2  -6  -4  152.57    4.93
   2  -6   4  156.32    5.17
  -2  -6  -4  154.41    5.24
   2   6   4  158.81    5.09
  -2   6  -4  157.34    5.17
  -3  -6  -4   14.20    0.60
   3  -6   4   13.81    0.58
  -3  -6  -4   14.93    0.68
  -3  -6  -4   14.60    0.63
   3   6   4   14.94    0.59
  -4  -6  -4   39.45    1.37
  -4  -6  -4   38.08    1.35
   4  -6   4   37.83    1.37
   4   6   4   39.10    1.35
   5  -6   4    3.75    0.30
  -5  -6  -4    3.49    0.34
  -5  -6  -4    4.17    0.31
   5   6   4    2.63    0.34
  -6  -6  -4    4.62    0.41
   6  -6   4    4.84    0.37
  -6  -6  -4    4.16    0.35
   6   6   4    4.42    0.43
  -7  -6  -4    0.03    0.17
  -7  -6  -4   -0.04    0.23
   7  -6   4   -0.29    0.22
   7   6   4   -0.42    0.29
  -8  -6  -4   11.92    0.66
  -8  -6  -4   12.84    0.61
   8  -6   4   12.14    0.66
   8   6   4   11.62    0.76
  -9  -6  -4   10.97    0.60
  -9  -6  -4   11.00    0.66
   9  -6   4   11.09    0.66
   9   6   4   11.44    0.77
  10  -6   4    0.81    0.34
 -10  -6  -4    0.36    0.32
  10   6   4    0.71    0.42
  11  -6   4   -0.03    0.33
 -11  -6  -4    0.35    0.33
 -11   6  -4    0.13    0.28
  11   6   4   -0.23    0.43
 -11   6  -4    0.01    0.24
  12  -6   4    1.81    0.43
 -12  -6  -4    1.39    0.41
  12   6   4    2.48    0.57
 -12   6  -4    1.87    0.33
 -12   6  -4    2.05    0.35
 -13  -6  -4    0.67    0.39
  13  -6   4    0.82    0.43
  13   6   4    1.04    0.55
 -13   6  -4    0.39    0.29
 -14  -6  -4    2.13    0.49
  14  -6   4    2.50    0.52
  14   6   4    1.43    0.63
  16  -7  -4   -0.61    0.49
 -16  -7   4    0.15    0.32
 -16  -7   4    0.02    0.36
  16   7  -4    0.44    0.60
 -15  -7   4    2.30    0.39
 -15  -7   4    2.03    0.40
  15  -7  -4    1.30    0.53
  15   7  -4    1.44    0.65
 -14  -7   4    0.30    0.34
 -14  -7   4    1.06    0.33
  14  -7  -4    0.78    0.46
  14   7  -4    0.50    0.49
 -13  -7   4    3.25    0.43
 -13  -7   4    3.37    0.39
  13  -7  -4    1.43    0.51
  13   7  -4    1.97    0.54
  12  -7  -4    1.30    0.46
 -12  -7   4    0.83    0.31
 -12  -7   4    0.72    0.29
  12   7  -4    0.50    0.42
  11  -7  -4   13.01    0.88
 -11  -7   4   15.77    0.70
 -11  -7   4   15.35    0.78
  11   7  -4   13.88    0.93
 -10  -7   4    7.67    0.56
 -10  -7   4    9.39    0.51
  10  -7  -4    6.17    0.57
 -10   7   4    8.29    0.55
 -10   7   4    8.09    0.57
  10   7  -4    7.33    0.64
  -9  -7   4   28.68    1.15
  -9  -7   4   27.12    1.09
  -9  -7   4   29.59    1.06
  -9  -7   4   27.93    1.11
   9  -7  -4   25.75    1.23
  -9   7   4   28.69    1.13
   9   7  -4   29.88    1.16
  -9   7   4   28.87    1.13
   9   7  -4   30.15    1.29
  -8  -7   4    0.18    0.17
  -8  -7   4    0.08    0.18
  -8  -7   4   -0.06    0.22
  -8  -7   4    0.00    0.21
   8  -7  -4   -0.33    0.28
  -8   7   4    0.10    0.21
  -8   7   4    0.13    0.22
   8   7  -4    0.06    0.36
   8   7  -4    0.33    0.27
  -7  -7   4    2.74    0.26
  -7  -7   4    1.71    0.26
  -7  -7   4    1.91    0.23
  -7  -7   4    2.46    0.30
   7  -7  -4    1.97    0.36
  -7   7   4    2.04    0.27
   7   7  -4    2.67    0.41
   7   7  -4    1.86    0.28
  -6  -7   4   29.03    1.07
  -6  -7   4   28.76    1.13
   6  -7  -4   28.14    1.19
  -6  -7   4   28.62    1.07
  -6  -7   4   29.42    1.03
   6  -7  -4   30.95    1.08
   6   7  -4   30.67    1.12
   6   7  -4   29.61    1.21
  -6   7   4   30.57    1.11
  -5  -7   4    1.20    0.18
  -5  -7   4    1.31    0.18
  -5  -7   4    1.24    0.19
   5  -7  -4    1.08    0.20
   5  -7  -4    0.83    0.27
  -5  -7   4    1.39    0.24
   5   7  -4    0.88    0.18
  -5   7   4    0.91    0.20
   5   7  -4    1.06    0.23
   5   7  -4    1.04    0.30
   4  -7  -4   84.46    2.81
   4  -7  -4   83.12    2.93
  -4  -7   4   85.77    2.77
  -4  -7   4   82.97    2.67
  -4  -7   4   82.24    2.85
  -4  -7   4   84.47    2.92
   4   7  -4   84.78    2.81
   4   7  -4   84.76    2.92
   4   7  -4   82.67    2.67
  -4   7   4   85.83    2.83
  -3  -7   4   83.47    2.88
  -3  -7   4   85.18    2.93
   3  -7  -4   88.26    2.85
   3  -7  -4   82.84    2.95
  -3   7   4   84.41    2.85
   3   7  -4   85.87    2.83
   3   7  -4   87.39    2.93
   3   7  -4   83.79    2.70
   2  -7  -4    7.83    0.42
  -2  -7   4    7.18    0.41
   2  -7  -4    7.16    0.48
   2   7  -4    7.70    0.38
   2   7  -4    7.20    0.37
  -2   7   4    7.35    0.42
   2   7  -4    7.45    0.44
  -1  -7   4   74.60    2.61
   1  -7  -4   75.72    2.67
  -1  -7   4   78.41    2.63
   1  -7  -4   79.72    2.58
  -1   7   4   76.16    2.57
   1   7  -4   75.98    2.53
   0  -7  -4    0.07    0.21
   0  -7  -4    0.03    0.20
   0  -7   4    0.02    0.15
   0  -7  -4   -0.13    0.17
   0  -7   4   -0.12    0.13
   0   7   4    0.03    0.17
   0   7  -4   -0.10    0.12
  -1  -7  -4    3.83    0.32
  -1  -7  -4    2.83    0.31
  -1  -7  -4    3.48    0.28
   1  -7   4    3.06    0.24
   1  -7   4    2.99    0.25
   1   7   4    3.67    0.28
   2  -7   4    9.76    0.47
  -2  -7  -4   11.36    0.52
  -2  -7  -4    9.92    0.55
  -2  -7  -4    7.52    0.43
   2   7   4   11.24    0.48
   3  -7   4    1.20    0.19
  -3  -7  -4    1.53    0.26
  -3  -7  -4    1.24    0.26
   3   7   4    1.36    0.21
  -4  -7  -4   12.11    0.59
   4  -7   4   13.08    0.56
  -4  -7  -4   11.12    0.55
  -4  -7  -4   12.22    0.64
   4   7   4   13.03    0.55
  -5  -7  -4    6.15    0.45
  -5  -7  -4    5.26    0.39
   5  -7   4    5.63    0.41
   5   7   4    6.09    0.38
   6  -7   4   13.37    0.66
  -6  -7  -4   13.26    0.67
  -6  -7  -4   14.17    0.64
   6   7   4   15.22    0.78
  -7  -7  -4   56.27    1.98
  -7  -7  -4   57.07    1.96
   7  -7   4   55.71    2.01
   7   7   4   54.75    2.11
  -8  -7  -4    3.18    0.32
  -8  -7  -4    2.75    0.37
   8  -7   4    1.96    0.34
   8   7   4    3.00    0.46
  -8   7  -4    2.66    0.27
  -9  -7  -4    1.17    0.33
   9  -7   4    1.12    0.33
   9   7   4    0.60    0.39
  -9   7  -4    0.86    0.23
  10  -7   4    3.01    0.41
 -10  -7  -4    3.92    0.47
  10   7   4    2.76    0.52
 -10   7  -4    3.58    0.34
  11  -7   4    3.49    0.46
 -11  -7  -4    3.54    0.47
  11   7   4    3.92    0.57
 -11   7  -4    3.18    0.35
 -11   7  -4    3.67    0.39
 -12  -7  -4    2.26    0.43
  12  -7   4    1.61    0.43
 -12   7  -4    1.26    0.30
  12   7   4    1.63    0.54
 -13  -7  -4    1.60    0.43
  13  -7   4    1.26    0.46
 -13   7  -4    0.87    0.32
  13   7   4    0.48    0.54
 -14  -7  -4    0.08    0.39
  14  -7   4    0.04    0.45
  14   7   4    0.66    0.59
  16  -8  -4    0.64    0.55
 -16  -8   4    0.59    0.39
  16   8  -4    0.02    0.59
  15  -8  -4    1.86    0.54
 -15  -8   4    1.17    0.38
 -15  -8   4    1.58    0.36
  15   8  -4    1.58    0.66
 -14  -8   4    0.48    0.29
  14  -8  -4    0.08    0.49
 -14  -8   4    0.50    0.34
  14   8  -4    1.10    0.56
 -13  -8   4    0.20    0.27
  13  -8  -4   -0.22    0.47
 -13  -8   4    0.29    0.31
  13   8  -4    0.39    0.52
  12  -8  -4    0.63    0.46
 -12  -8   4    0.61    0.27
 -12  -8   4    0.41    0.31
  12   8  -4   -0.19    0.42
 -11  -8   4   19.02    0.88
  11  -8  -4   17.48    1.02
 -11  -8   4   18.22    0.79
  11   8  -4   16.17    1.05
  10  -8  -4   34.43    1.56
 -10  -8   4   37.67    1.46
 -10  -8   4   38.80    1.35
  10   8  -4   36.04    1.61
 -10   8   4   39.55    1.44
   9  -8  -4   33.57    1.50
  -9  -8   4   37.34    1.41
  -9  -8   4   35.83    1.37
  -9  -8   4   36.31    1.30
  -9   8   4   36.39    1.39
   9   8  -4   39.63    1.45
  -9   8   4   37.38    1.38
   9   8  -4   34.41    1.54
  -8  -8   4    0.23    0.20
  -8  -8   4   -0.11    0.24
   8  -8  -4    0.21    0.30
  -8  -8   4   -0.10    0.22
   8   8  -4    0.10    0.27
   8   8  -4   -0.08    0.37
  -8   8   4    0.12    0.21
   7  -8  -4   18.53    0.96
  -7  -8   4   21.83    0.91
  -7  -8   4   21.31    0.80
  -7  -8   4   20.86    0.84
   7   8  -4   21.15    0.89
  -7   8   4   21.89    0.87
   7   8  -4   20.39    1.01
  -6  -8   4    0.14    0.19
  -6  -8   4    0.26    0.18
   6  -8  -4    0.07    0.27
  -6  -8   4    0.02    0.21
   6   8  -4   -0.02    0.31
  -6   8   4    0.21    0.19
   6   8  -4   -0.03    0.24
  -5  -8   4    2.08    0.23
  -5  -8   4    2.67    0.30
   5  -8  -4    2.66    0.26
   5  -8  -4    2.40    0.34
   5   8  -4    1.70    0.31
   5   8  -4    2.17    0.23
   5   8  -4    2.61    0.30
  -5   8   4    2.28    0.26
  -4  -8   4   20.60    0.88
   4  -8  -4   20.37    0.93
  -4  -8   4   21.04    0.89
   4  -8  -4   22.57    0.83
   4   8  -4   20.94    0.78
   4   8  -4   22.17    0.93
   4   8  -4   21.64    0.85
  -4   8   4   21.44    0.84
   3  -8  -4    5.02    0.41
  -3  -8   4    5.88    0.38
   3  -8  -4    5.51    0.36
   3   8  -4    5.41    0.44
   3   8  -4    5.57    0.38
   3   8  -4    5.36    0.33
  -3   8   4    4.92    0.36
  -2  -8   4   14.91    0.63
   2  -8  -4   14.38    0.62
   2  -8  -4   13.12    0.69
   2   8  -4   14.20    0.57
  -2   8   4   14.43    0.62
   2   8  -4   13.84    0.59
   1  -8  -4    1.65    0.22
  -1  -8   4    1.86    0.23
  -1  -8   4    1.45    0.20
   1  -8  -4    1.74    0.28
   1   8  -4    1.80    0.23
  -1   8   4    2.00    0.24
   1   8  -4    1.53    0.20
   0  -8   4   87.67    3.09
   0  -8  -4   94.50    3.05
   0  -8   4   92.98    3.10
   0  -8  -4   90.43    3.15
   0   8  -4   90.72    2.99
   0   8   4   90.61    3.05
   1  -8   4    1.50    0.23
  -1  -8  -4    2.19    0.24
  -1  -8  -4    2.91    0.32
   1  -8   4    2.12    0.22
  -1  -8  -4    1.68    0.25
  -1   8  -4    2.38    0.19
   1   8   4    1.84    0.25
   2  -8   4   10.97    0.54
  -2  -8  -4   11.56    0.57
  -2  -8  -4   12.23    0.55
  -2  -8  -4   12.32    0.63
  -2   8  -4   11.25    0.44
   2   8   4   12.45    0.55
  -3  -8  -4    7.04    0.52
  -3  -8  -4    7.36    0.46
   3  -8   4    7.99    0.44
  -3  -8  -4    7.66    0.43
   3   8   4    8.12    0.45
  -4  -8  -4    7.52    0.47
  -4  -8  -4    5.58    0.37
  -4  -8  -4    7.77    0.54
   4  -8   4    8.01    0.45
   4   8   4    8.50    0.45
  -5  -8  -4    3.11    0.35
   5  -8   4    3.47    0.33
  -5  -8  -4    3.25    0.36
   5   8   4    3.12    0.29
  -5   8  -4    3.03    0.24
  -6  -8  -4    3.61    0.38
   6  -8   4    3.39    0.35
  -6   8  -4    3.83    0.26
  -7  -8  -4    1.48    0.32
   7  -8   4    1.70    0.34
  -7  -8  -4    2.32    0.30
  -7   8  -4    1.92    0.23
   7   8   4    1.97    0.44
   8  -8   4   16.63    0.82
  -8  -8  -4   16.82    0.80
   8   8   4   16.00    0.94
  -8   8  -4   17.09    0.69
   9  -8   4    1.64    0.36
  -9  -8  -4    2.03    0.38
  -9   8  -4    2.09    0.26
   9   8   4    2.72    0.50
 -10  -8  -4    2.24    0.40
  10  -8   4    1.83    0.37
 -10   8  -4    1.93    0.29
  10   8   4    2.37    0.50
 -11  -8  -4    5.57    0.55
  11  -8   4    5.97    0.55
  11   8   4    7.24    0.73
 -11   8  -4    5.99    0.48
  12  -8   4    0.56    0.40
 -12  -8  -4    0.61    0.37
 -12   8  -4    0.55    0.27
  12   8   4   -0.17    0.47
 -13  -8  -4    0.11    0.37
  13  -8   4   -0.52    0.40
  13   8   4   -0.91    0.49
 -13   8  -4    0.46    0.31
  14  -8   4   -0.52    0.43
 -14  -8  -4   -0.15    0.38
  14   8   4    0.35    0.61
  15  -9  -4    5.68    0.73
 -15  -9   4    9.11    0.74
  15   9  -4    7.70    0.93
 -14  -9   4    0.21    0.28
 -14  -9   4    0.72    0.35
  14  -9  -4    0.30    0.50
  14   9  -4    0.64    0.58
 -13  -9   4   13.83    0.72
 -13  -9   4   15.63    0.85
  13  -9  -4   12.14    0.98
  13   9  -4   12.20    1.05
  12  -9  -4    4.02    0.57
 -12  -9   4    5.16    0.45
 -12  -9   4    6.71    0.55
  12   9  -4    4.79    0.64
 -11  -9   4    0.25    0.25
  11  -9  -4   -0.02    0.37
 -11  -9   4    0.35    0.31
  11   9  -4    0.55    0.47
 -10  -9   4    0.14    0.23
  10  -9  -4    0.24    0.38
 -10  -9   4    0.22    0.29
  10   9  -4   -0.12    0.44
  -9  -9   4   51.26    1.72
  -9  -9   4   49.48    1.85
   9  -9  -4   47.35    1.95
   9   9  -4   50.87    2.00
  -9   9   4   49.93    1.82
   8  -9  -4   10.68    0.75
  -8  -9   4   11.36    0.57
  -8  -9   4   12.99    0.68
  -8   9   4   12.14    0.63
   8   9  -4   11.77    0.82
   8   9  -4   12.13    0.66
  -7  -9   4    3.37    0.31
  -7  -9   4    3.62    0.38
   7  -9  -4    2.09    0.36
   7   9  -4    2.80    0.46
  -7   9   4    2.86    0.31
   7   9  -4    2.59    0.36
   6  -9  -4    1.40    0.32
  -6  -9   4    1.61    0.30
  -6  -9   4    1.55    0.23
   6   9  -4    1.28    0.29
   6   9  -4    1.41    0.37
  -6   9   4    1.17    0.23
  -5  -9   4    1.43    0.26
   5  -9  -4    1.33    0.31
  -5  -9   4    1.79    0.23
  -5   9   4    1.28    0.24
   5   9  -4    1.32    0.31
   5   9  -4    0.97    0.26
   4  -9  -4    5.88    0.38
   4  -9  -4    5.34    0.44
   4   9  -4    5.70    0.42
   4   9  -4    6.44    0.48
  -4   9   4    5.12    0.38
  -3  -9   4    6.05    0.43
   3  -9  -4    6.22    0.50
   3  -9  -4    6.72    0.41
  -3   9   4    6.42    0.42
   3   9  -4    6.67    0.42
  -2  -9   4    2.74    0.27
   2  -9  -4    2.48    0.33
   2  -9  -4    3.23    0.27
  -2  -9   4    3.05    0.29
   2   9  -4    3.12    0.28
  -2   9   4    2.63    0.28
   1  -9  -4    0.08    0.20
   1  -9  -4   -0.06    0.24
  -1  -9   4    0.02    0.16
  -1  -9   4    0.17    0.20
  -1   9   4    0.08    0.20
   1   9  -4    0.02    0.17
   0  -9  -4    7.98    0.45
   0  -9   4    7.73    0.44
   0  -9  -4    7.35    0.51
   0  -9   4    7.59    0.43
   0   9   4    7.46    0.46
   0   9  -4    7.82    0.38
   1  -9   4   10.34    0.52
  -1  -9  -4   10.99    0.54
  -1  -9  -4   10.22    0.60
  -1  -9  -4   10.61    0.57
   1  -9   4   10.63    0.55
   1   9   4   11.22    0.54
  -1   9  -4   10.80    0.46
  -2  -9  -4   11.76    0.67
  -2  -9  -4   13.94    0.60
   2  -9   4   12.27    0.60
  -2  -9  -4   12.04    0.63
   2   9   4   12.28    0.59
  -2   9  -4   12.53    0.51
   3  -9   4    0.28    0.22
  -3  -9  -4    0.79    0.27
  -3  -9  -4    0.41    0.27
  -3  -9  -4    0.65    0.21
   3   9   4    0.24    0.23
  -3   9  -4    0.74    0.15
  -4  -9  -4    8.62    0.48
  -4  -9  -4    8.78    0.52
  -4  -9  -4    7.31    0.58
   4  -9   4    8.65    0.51
   4   9   4    8.23    0.48
  -4   9  -4    8.55    0.38
  -5  -9  -4    1.74    0.33
   5  -9   4    1.95    0.30
  -5  -9  -4    1.80    0.26
  -5  -9  -4    2.57    0.35
  -5   9  -4    2.33    0.21
   5   9   4    1.91    0.27
  -6  -9  -4    4.25    0.42
   6  -9   4    3.84    0.38
  -6  -9  -4    3.42    0.41
  -6  -9  -4    5.03    0.40
  -6   9  -4    3.65    0.29
   7  -9   4    6.24    0.53
  -7  -9  -4    8.02    0.58
  -7   9  -4    6.43    0.39
  -8  -9  -4    0.28    0.26
   8  -9   4    0.51    0.32
  -8   9  -4    0.31    0.19
   8   9   4    0.83    0.43
  -9  -9  -4    3.01    0.41
   9  -9   4    2.39    0.39
  -9   9  -4    2.48    0.29
   9   9   4    2.34    0.53
  10  -9   4    4.00    0.46
 -10  -9  -4    3.43    0.45
  10   9   4    3.57    0.57
 -10   9  -4    3.90    0.35
  11  -9   4    0.55    0.37
 -11  -9  -4    0.20    0.31
  11   9   4   -0.21    0.47
 -11   9  -4    0.06    0.23
 -12  -9  -4   11.56    0.77
  12  -9   4   10.18    0.78
  12   9   4   10.69    0.88
 -12   9  -4   10.25    0.63
  13  -9   4    3.23    0.54
 -13  -9  -4    2.81    0.49
  13   9   4    1.72    0.62
  15 -10  -4    0.09    0.57
 -15 -10   4   -0.04    0.40
  15  10  -4   -0.64    0.58
 -14 -10   4    1.21    0.42
  14 -10  -4    1.18    0.56
  14  10  -4    1.17    0.64
 -13 -10   4    3.40    0.39
 -13 -10   4    3.92    0.48
  13 -10  -4    3.46    0.64
  13  10  -4    1.82    0.62
 -12 -10   4    1.49    0.31
  12 -10  -4    1.00    0.48
 -12 -10   4    1.50    0.39
  12  10  -4    1.30    0.58
 -11 -10   4    1.31    0.29
 -11 -10   4    1.43    0.36
  11 -10  -4    1.65    0.46
  11  10  -4    1.96    0.53
 -10 -10   4   15.97    0.85
  10 -10  -4   13.39    0.92
 -10 -10   4   16.06    0.71
  10  10  -4   15.33    0.99
  -9 -10   4    2.15    0.30
   9 -10  -4    2.97    0.49
  -9 -10   4    2.11    0.38
  -9  10   4    1.93    0.31
   9  10  -4    2.07    0.46
   8 -10  -4    0.12    0.32
  -8 -10   4    0.30    0.22
  -8 -10   4   -0.29    0.26
  -8  10   4    0.06    0.22
   8  10  -4   -0.74    0.35
  -7 -10   4    6.11    0.41
  -7 -10   4    5.75    0.47
   7 -10  -4    4.80    0.49
  -7  10   4    5.76    0.43
   7  10  -4    4.86    0.43
   7  10  -4    5.32    0.53
  -6 -10   4    0.09    0.20
   6 -10  -4   -0.33    0.30
   6  10  -4    0.24    0.32
  -6  10   4   -0.13    0.20
   6  10  -4    0.11    0.28
   5 -10  -4   -0.33    0.27
   5  10  -4    0.15    0.31
  -5  10   4    0.31    0.21
   5  10  -4    0.37    0.28
   4 -10  -4    6.85    0.55
  -4  10   4    6.44    0.43
   4  10  -4    6.82    0.48
   3 -10  -4    4.25    0.42
  -3 -10   4    4.80    0.41
   3 -10  -4    4.91    0.39
  -3  10   4    4.68    0.37
   3  10  -4    4.89    0.37
   2 -10  -4   39.25    1.40
  -2 -10   4   39.72    1.47
  -2 -10   4   39.24    1.46
   2 -10  -4   38.55    1.52
   2  10  -4   37.45    1.40
  -2  10   4   39.57    1.42
  -1 -10   4    3.42    0.33
  -1 -10   4    3.67    0.33
   1 -10  -4    3.75    0.38
   1 -10  -4    4.04    0.33
   1  10  -4    3.47    0.29
  -1  10   4    3.61    0.33
   0 -10   4    0.87    0.21
   0 -10  -4    0.67    0.30
   0 -10  -4    0.89    0.23
   0 -10   4    0.68    0.22
   0  10  -4    0.80    0.20
   0  10   4    0.45    0.23
  -1 -10  -4   26.95    1.00
  -1 -10  -4   23.80    1.06
   1 -10   4   25.59    0.98
   1 -10   4   25.14    1.00
  -1  10  -4   24.38    0.92
   1  10   4   23.70    0.98
  -2 -10  -4   53.66    1.87
   2 -10   4   51.67    1.89
  -2 -10  -4   52.76    1.96
  -2 -10  -4   54.08    1.85
  -2  10  -4   53.02    1.80
   2  10   4   52.30    1.87
  -3 -10  -4   13.30    0.68
  -3 -10  -4   13.94    0.63
  -3 -10  -4   13.00    0.73
   3 -10   4   13.15    0.66
   3  10   4   13.19    0.64
  -3  10  -4   12.74    0.55
   4 -10   4    0.77    0.28
  -4 -10  -4    1.31    0.31
  -4 -10  -4    1.46    0.26
  -4 -10  -4    1.39    0.32
   4  10   4    1.19    0.28
  -4  10  -4    1.23    0.19
   5 -10   4   46.98    1.72
  -5 -10  -4   47.42    1.80
  -5 -10  -4   45.31    1.69
  -5 -10  -4   48.09    1.68
   5  10   4   47.22    1.68
  -5  10  -4   44.76    1.60
  -6 -10  -4   24.86    1.04
   6 -10   4   23.81    1.03
  -6 -10  -4   25.20    1.12
  -6  10  -4   24.73    0.92
   7 -10   4    1.56    0.34
  -7 -10  -4    1.62    0.34
  -7 -10  -4    0.77    0.32
  -7  10  -4    1.49    0.22
   8 -10   4   18.05    0.88
  -8 -10  -4   17.66    0.85
  -8  10  -4   16.23    0.72
  -9 -10  -4    1.56    0.36
   9 -10   4    1.08    0.36
  -9  10  -4    1.34    0.25
 -10 -10  -4    0.21    0.30
  10 -10   4    0.15    0.33
 -10  10  -4   -0.03    0.20
  10  10   4   -0.08    0.47
 -11 -10  -4   11.04    0.73
  11 -10   4   10.56    0.76
 -11  10  -4    9.85    0.59
  11  10   4    9.92    0.85
 -12 -10  -4    1.95    0.42
  12 -10   4    1.34    0.43
 -12  10  -4    1.32    0.30
  12  10   4    2.64    0.63
  13 -10   4    1.03    0.47
 -13 -10  -4    1.15    0.41
  13  10   4    2.20    0.65
 -14 -11   4    4.77    0.55
  14 -11  -4    4.50    0.71
  14  11  -4    3.41    0.74
  13 -11  -4    1.88    0.54
 -13 -11   4    3.20    0.49
  13  11  -4    1.78    0.65
  12 -11  -4    1.22    0.51
 -12 -11   4    1.04    0.39
 -12 -11   4    0.77    0.29
  12  11  -4    0.25    0.51
 -11 -11   4    3.48    0.47
  11 -11  -4    2.74    0.55
 -11 -11   4    3.02    0.37
  11  11  -4    1.92    0.55
  10 -11  -4    1.31    0.43
 -10 -11   4    0.70    0.27
 -10 -11   4    2.10    0.39
  10  11  -4    0.47    0.47
   9 -11  -4    6.98    0.62
  -9 -11   4    8.62    0.65
  -9 -11   4    9.18    0.52
   9  11  -4    8.54    0.70
   8 -11  -4    0.40    0.36
  -8 -11   4    0.98    0.26
   8  11  -4    1.22    0.45
  -8  11   4    0.79    0.26
  -7 -11   4    4.35    0.36
   7 -11  -4    2.49    0.40
   7  11  -4    4.40    0.55
   7  11  -4    3.81    0.43
  -7  11   4    3.67    0.37
  -6 -11   4    4.92    0.38
   6 -11  -4    4.28    0.46
   6  11  -4    4.37    0.48
  -6  11   4    5.35    0.42
   6  11  -4    4.97    0.44
   5 -11  -4   12.72    0.78
   5  11  -4   12.58    0.78
  -5  11   4   13.09    0.64
   5  11  -4   13.05    0.69
   4 -11  -4   33.44    1.40
  -4  11   4   33.20    1.27
   4  11  -4   34.11    1.28
  -3 -11   4    6.51    0.50
   3 -11  -4    7.15    0.58
   3  11  -4    7.17    0.49
  -3  11   4    7.24    0.47
   2 -11  -4   14.48    0.79
  -2 -11   4   14.48    0.70
  -2 -11   4   15.81    0.71
  -2  11   4   13.36    0.68
   2  11  -4   13.75    0.66
  -1 -11   4    4.15    0.37
   1 -11  -4    4.63    0.44
   1 -11  -4    6.12    0.42
  -1 -11   4    3.96    0.36
  -1  11   4    5.98    0.43
   1  11  -4    4.51    0.36
   0 -11  -4    7.39    0.60
   0 -11  -4    8.30    0.49
   0 -11   4    7.42    0.51
   0 -11   4    7.91    0.48
   0  11   4    7.53    0.50
   0  11  -4    7.20    0.44
  -1 -11  -4    5.33    0.40
   1 -11   4    4.13    0.39
  -1 -11  -4    4.15    0.46
   1 -11   4    3.46    0.33
   1  11   4    4.35    0.36
  -1  11  -4    4.16    0.31
  -2 -11  -4    5.13    0.45
  -2 -11  -4    3.91    0.45
  -2 -11  -4    5.39    0.41
   2 -11   4    3.65    0.37
   2 -11   4    3.82    0.35
  -2  11  -4    4.51    0.32
   2  11   4    3.69    0.37
   3 -11   4    7.38    0.54
  -3 -11  -4    7.85    0.61
  -3 -11  -4    8.05    0.56
  -3 -11  -4    7.99    0.48
  -3  11  -4    7.52    0.42
   3  11   4    8.06    0.52
  -4 -11  -4   12.57    0.77
   4 -11   4   13.21    0.69
  -4 -11  -4   13.66    0.69
   4  11   4   12.49    0.66
  -4  11  -4   12.66    0.57
   5 -11   4   20.88    0.92
  -5 -11  -4   20.05    0.91
  -5 -11  -4   21.78    1.01
  -5  11  -4   19.89    0.80
  -6 -11  -4    0.68    0.32
   6 -11   4    0.15    0.29
  -6 -11  -4    0.71    0.30
  -6  11  -4    0.37    0.18
  -7 -11  -4    0.14    0.30
  -7 -11  -4    0.79    0.31
   7 -11   4    0.76    0.33
  -7  11  -4    0.46    0.20
  -8 -11  -4    0.55    0.30
  -8 -11  -4   -0.07    0.34
   8 -11   4    0.64    0.34
  -8  11  -4    0.29    0.20
  -9 -11  -4    0.18    0.29
   9 -11   4   -0.48    0.34
  -9  11  -4    0.23    0.20
  10 -11   4    1.11    0.39
 -10 -11  -4    0.92    0.33
 -10  11  -4    0.94    0.26
  11 -11   4    0.59    0.38
 -11 -11  -4    0.73    0.35
 -11  11  -4    0.31    0.25
 -12 -11  -4    2.90    0.48
  12 -11   4    1.85    0.46
 -13 -11  -4    0.84    0.39
  14 -12  -4   -0.41    0.55
  14  12  -4   -0.36    0.60
  13 -12  -4    0.31    0.50
  13  12  -4    0.12    0.58
  12 -12  -4    1.73    0.53
  12  12  -4    1.92    0.63
  11 -12  -4    4.24    0.59
 -11 -12   4    3.42    0.39
  11  12  -4    4.03    0.65
 -10 -12   4   20.88    0.88
  10 -12  -4   20.33    1.14
  10  12  -4   19.60    1.17
   9 -12  -4   18.24    1.06
  -9 -12   4   19.82    0.83
   9  12  -4   17.57    1.10
   8 -12  -4    0.35    0.35
  -8 -12   4    0.78    0.26
   8  12  -4    1.05    0.48
   7 -12  -4    6.23    0.60
  -7 -12   4    5.66    0.44
   7  12  -4    5.65    0.56
   6 -12  -4    4.02    0.47
  -6  12   4    4.99    0.41
   6  12  -4    5.41    0.49
   5 -12  -4    0.14    0.32
   5  12  -4    0.39    0.31
  -5  12   4    0.71    0.23
  -4 -12   4    1.22    0.32
   4 -12  -4    0.96    0.35
  -4  12   4    0.68    0.26
   4  12  -4    0.93    0.30
  -3 -12   4   17.07    0.83
   3 -12  -4   18.11    0.92
   3  12  -4   18.00    0.81
  -3  12   4   16.79    0.79
  -2 -12   4    0.33    0.25
   2 -12  -4    0.26    0.33
  -2  12   4    0.55    0.26
   2  12  -4    0.56    0.27
  -1 -12   4    0.49    0.24
   1 -12  -4   -0.10    0.28
  -1 -12   4    0.75    0.25
  -1  12   4    0.27    0.26
   1  12  -4    0.11    0.24
   0 -12   4   15.08    0.73
   0 -12  -4   13.46    0.81
   0 -12   4   13.45    0.74
   0 -12  -4   17.71    0.77
   0  12   4   14.90    0.73
   0  12  -4   15.14    0.68
  -1 -12  -4   17.03    0.76
  -1 -12  -4   16.36    0.87
   1 -12   4   16.62    0.81
  -1  12  -4   16.35    0.71
   1  12   4   15.53    0.77
  -2 -12  -4    0.08    0.24
   2 -12   4   -0.42    0.26
  -2 -12  -4    0.00    0.25
  -2  12  -4    0.00    0.19
   2  12   4   -0.11    0.27
  -3 -12  -4   12.84    0.69
  -3 -12  -4   12.11    0.75
   3 -12   4   12.34    0.69
  -3  12  -4   11.59    0.57
   4 -12   4    5.12    0.44
  -4 -12  -4    6.39    0.54
  -4 -12  -4    5.34    0.54
  -4  12  -4    4.65    0.37
  -5 -12  -4    4.38    0.49
  -5 -12  -4    5.51    0.51
   5 -12   4    4.50    0.44
  -5  12  -4    4.81    0.37
   6 -12   4    0.03    0.29
  -6 -12  -4    0.21    0.31
  -6 -12  -4    0.42    0.29
  -6  12  -4    0.11    0.18
   7 -12   4   11.73    0.73
  -7 -12  -4   13.66    0.82
  -7 -12  -4   12.15    0.72
  -7  12  -4   11.90    0.60
   8 -12   4    0.15    0.34
  -8 -12  -4   -0.04    0.29
  -8 -12  -4    0.06    0.32
  -8  12  -4    0.07    0.19
  -9 -12  -4    0.32    0.33
  -9 -12  -4    0.58    0.37
   9 -12   4    0.36    0.39
  -9  12  -4    0.19    0.22
 -10 -12  -4    0.23    0.33
  10 -12   4    0.49    0.38
 -10 -12  -4    0.85    0.40
 -10  12  -4    0.18    0.23
 -11 -12  -4    0.90    0.42
 -11 -12  -4    1.67    0.41
  11 -12   4    1.19    0.42
 -11  12  -4    1.69    0.31
 -12 -12  -4    0.29    0.35
  12 -12   4    0.21    0.41
  13 -13  -4    0.42    0.55
  13  13  -4   -0.29    0.57
  12 -13  -4    0.13    0.52
  12  13  -4   -0.35    0.56
  11 -13  -4    1.09    0.51
  11  13  -4    0.31    0.52
  10 -13  -4    1.96    0.52
 -10 -13   4    1.51    0.32
  10  13  -4    0.54    0.50
   9 -13  -4    2.89    0.49
  -9 -13   4    2.67    0.36
   9  13  -4    2.43    0.52
  -8 -13   4    3.79    0.39
   8 -13  -4    3.14    0.49
   8  13  -4    3.46    0.58
   7 -13  -4    0.43    0.36
   6 -13  -4   -0.21    0.37
  -5 -13   4    3.98    0.43
   5 -13  -4    3.27    0.46
   5  13  -4    4.71    0.45
   4 -13  -4   -0.15    0.33
  -4 -13   4    0.54    0.26
   4  13  -4    0.48    0.30
   3 -13  -4    0.31    0.35
  -3 -13   4    0.74    0.30
  -3  13   4    0.60    0.28
   3  13  -4    0.25    0.28
  -2 -13   4    4.65    0.44
   2 -13  -4    4.20    0.50
   2  13  -4    4.08    0.40
  -2  13   4    4.91    0.46
  -1 -13   4   34.86    1.40
   1 -13  -4   35.03    1.47
   1  13  -4   35.34    1.33
   0 -13  -4    2.23    0.43
   0 -13   4    2.60    0.35
   0  13  -4    2.35    0.31
   1 -13   4    6.73    0.57
  -1 -13  -4    7.31    0.63
  -1  13  -4    7.59    0.48
  -2 -13  -4   22.65    1.09
   2 -13   4   23.09    1.02
  -2  13  -4   22.71    0.92
  -3 -13  -4    1.36    0.33
  -3 -13  -4    2.02    0.37
   3 -13   4    1.43    0.33
  -3  13  -4    1.72    0.27
  -4 -13  -4   10.68    0.74
   4 -13   4   10.45    0.68
  -4 -13  -4   11.34    0.67
  -4  13  -4   10.70    0.56
  -5 -13  -4    0.11    0.28
  -5 -13  -4    0.14    0.32
   5 -13   4   -0.36    0.29
  -5  13  -4    0.17    0.20
  -6 -13  -4    4.31    0.45
   6 -13   4    4.40    0.47
  -6 -13  -4    3.86    0.51
  -6  13  -4    4.30    0.38
  -7 -13  -4    3.39    0.44
   7 -13   4    3.45    0.44
  -7 -13  -4    3.39    0.48
  -7  13  -4    2.92    0.31
   8 -13   4    3.92    0.49
  -8 -13  -4    4.19    0.52
  -8 -13  -4    3.73    0.47
  -8  13  -4    3.35    0.34
   9 -13   4   -0.04    0.36
  -9 -13  -4   -0.17    0.29
  -9 -13  -4   -0.40    0.33
  -9  13  -4   -0.25    0.21
 -10 -13  -4    0.19    0.33
 -10 -13  -4   -0.24    0.35
  10 -13   4    0.22    0.40
 -10  13  -4    0.55    0.26
 -11 -13  -4    0.04    0.34
  11 -13   4    0.13    0.40
 -11 -13  -4   -0.13    0.39
  12 -14  -4    0.13    0.56
  12  14  -4    1.28    0.63
  11 -14  -4    1.38    0.60
  11  14  -4    1.63    0.59
  10 -14  -4    2.12    0.55
  10  14  -4    1.38    0.60
   9 -14  -4    2.33    0.48
  -9 -14   4    2.77    0.37
   9  14  -4    2.98    0.59
   8 -14  -4    0.83    0.45
   7 -14  -4    2.53    0.52
   6 -14  -4   10.48    0.82
  -6 -14   4   11.61    0.73
  -5 -14   4    0.21    0.25
   5 -14  -4   -0.19    0.36
  -4 -14   4    0.22    0.25
   4 -14  -4   -0.03    0.33
   4  14  -4    0.01    0.30
  -3 -14   4    0.78    0.30
   3 -14  -4    0.59    0.35
   3  14  -4    0.73    0.32
   2 -14  -4    2.31    0.44
  -2 -14   4    2.25    0.37
   2  14  -4    1.62    0.35
  -1 -14   4   12.79    0.75
   1 -14  -4   13.77    0.83
   1  14  -4   14.44    0.73
   0 -14   4   20.06    0.96
   0 -14  -4   19.24    1.03
   0  14  -4   20.75    0.88
  -1 -14  -4   14.36    0.86
   1 -14   4   15.50    0.81
  -1  14  -4   13.81    0.70
  -2 -14  -4   41.43    1.70
   2 -14   4   42.11    1.63
  -2  14  -4   40.81    1.53
   3 -14   4   21.32    0.99
  -3 -14  -4   21.60    1.06
  -3  14  -4   19.30    0.86
  -4 -14  -4    7.53    0.68
  -4 -14  -4    8.28    0.64
   4 -14   4    7.36    0.62
  -4  14  -4    7.81    0.50
  -5 -14  -4    3.19    0.46
   5 -14   4    3.03    0.44
  -5 -14  -4    3.54    0.47
  -5  14  -4    3.88    0.36
  -6 -14  -4    8.89    0.73
  -6 -14  -4    7.69    0.61
   6 -14   4    6.63    0.56
  -6  14  -4    7.35    0.50
  -7 -14  -4    1.25    0.36
   7 -14   4    1.60    0.40
  -7 -14  -4    0.60    0.40
  -7  14  -4    1.00    0.26
  -8 -14  -4    0.38    0.37
  -8 -14  -4    0.30    0.32
   8 -14   4    0.29    0.36
  -8  14  -4    0.19    0.22
  -9 -14  -4    1.54    0.46
  -9 -14  -4    2.23    0.42
   9 -14   4    1.07    0.42
  -9  14  -4    1.52    0.29
 -10 -14  -4   -0.08    0.33
  10 -14   4    0.01    0.40
 -10 -14  -4    0.18    0.42
  11 -14   4    6.98    0.64
 -11 -14  -4    5.65    0.61
 -11 -14  -4    6.02    0.65
  11 -15  -4    2.07    0.60
  10 -15  -4    1.95    0.54
   9 -15  -4    0.88    0.51
   8 -15  -4    0.46    0.43
  -7 -15   4    0.01    0.29
   7 -15  -4   -0.03    0.41
  -6 -15   4    0.22    0.28
   6 -15  -4    0.10    0.37
  -5 -15   4   11.34    0.73
   5 -15  -4   10.31    0.83
   4 -15  -4   -0.63    0.34
  -4 -15   4    0.34    0.28
  -3 -15   4   -0.28    0.23
   3 -15  -4   -0.16    0.34
  -2 -15   4   48.94    1.96
   2 -15  -4   51.87    2.04
   2  15  -4   52.00    1.89
   1 -15  -4    8.74    0.73
  -1 -15   4   10.12    0.68
   1  15  -4    9.15    0.64
   0 -15  -4    0.04    0.32
   0 -15   4    0.10    0.31
   0  15  -4    0.13    0.27
  -1 -15  -4    0.22    0.34
   1 -15   4    0.74    0.33
  -1  15  -4    0.02    0.25
   2 -15   4    0.81    0.33
  -2 -15  -4    0.30    0.36
  -2  15  -4    0.56    0.27
  -3 -15  -4   15.19    0.94
   3 -15   4   15.67    0.86
  -3  15  -4   15.22    0.75
  -4 -15  -4    4.06    0.55
   4 -15   4    4.43    0.49
  -4  15  -4    5.49    0.46
  -5 -15  -4    0.67    0.37
  -5 -15  -4    0.88    0.35
   5 -15   4    0.87    0.38
  -5  15  -4    1.01    0.28
  -6 -15  -4    0.84    0.38
   6 -15   4    0.68    0.38
  -6 -15  -4    0.52    0.35
  -6  15  -4    1.02    0.28
   7 -15   4    5.43    0.56
  -7 -15  -4    4.28    0.55
  -7 -15  -4    4.62    0.54
  -7  15  -4    5.95    0.49
  -8 -15  -4    4.18    0.51
  -8 -15  -4    4.74    0.59
   8 -15   4    4.31    0.54
  -8  15  -4    3.42    0.39
  -9 -15  -4    4.23    0.52
   9 -15   4    4.87    0.57
  -9 -15  -4    4.09    0.57
 -10 -15  -4    0.69    0.39
 -10 -15  -4    0.41    0.40
  10 -15   4    0.61    0.44
  10 -16  -4    0.13    0.52
   9 -16  -4   -0.18    0.49
  -9 -16   4    0.44    0.35
  -8 -16   4    0.27    0.32
   8 -16  -4    0.19    0.49
  -7 -16   4    1.47    0.38
   7 -16  -4    1.49    0.51
  -6 -16   4    0.21    0.28
   6 -16  -4   -0.04    0.38
   5 -16  -4    8.16    0.69
  -5 -16   4    7.24    0.63
  -4 -16   4    0.88    0.35
   4 -16  -4    0.28    0.38
   3 -16  -4    0.63    0.39
  -3 -16   4    0.65    0.28
  -2 -16   4    1.09    0.35
   2 -16  -4    0.82    0.42
  -1 -16   4    0.34    0.30
   1 -16  -4   -0.04    0.37
   0 -16   4    1.41    0.37
   0 -16  -4    1.65    0.42
   0  16  -4    1.67    0.35
   1 -16   4    5.76    0.55
  -1 -16  -4    7.27    0.67
  -1  16  -4    7.03    0.55
   2 -16   4    3.17    0.45
  -2 -16  -4    2.98    0.46
  -2  16  -4    3.68    0.41
  -3 -16  -4   -0.03    0.34
   3 -16   4    0.35    0.36
  -3  16  -4    0.08    0.27
   4 -16   4    3.68    0.49
  -4 -16  -4    2.70    0.49
  -4  16  -4    4.77    0.45
   5 -16   4    0.73    0.39
  -5 -16  -4    1.06    0.42
  -5  16  -4    1.43    0.30
  -6 -16  -4    0.32    0.34
  -6 -16  -4    0.28    0.35
   6 -16   4    0.67    0.40
  -6  16  -4    0.38    0.29
  -7 -16  -4    5.60    0.59
  -7 -16  -4    3.87    0.56
   7 -16   4    5.58    0.57
   8 -16   4    0.04    0.39
  -8 -16  -4    0.07    0.34
  -8 -16  -4    0.09    0.40
   9 -16   4   11.50    0.88
  -9 -16  -4   10.42    0.79
  -9 -16  -4   11.07    0.92
   9 -17  -4    2.09    0.56
  -9 -17   4    2.88    0.55
  -8 -17   4    1.88    0.41
   8 -17  -4    2.59    0.57
  -7 -17   4    0.04    0.31
   7 -17  -4    0.10    0.47
   6 -17  -4    5.22    0.67
  -6 -17   4    5.23    0.57
  -5 -17   4    1.73    0.40
   5 -17  -4    1.54    0.50
   4 -17  -4    0.12    0.39
  -4 -17   4    0.84    0.34
  -3 -17   4   -0.32    0.27
   3 -17  -4   -0.49    0.40
  -2 -17   4    1.04    0.35
   2 -17  -4    1.03    0.46
   1 -17  -4    0.57    0.40
  -1 -17   4    0.53    0.34
   0 -17   4    0.14    0.34
   0 -17  -4    0.42    0.40
   1 -17   4    0.08    0.35
  -1 -17  -4    0.38    0.39
   2 -17   4    1.45    0.41
  -2 -17  -4    2.29    0.45
   3 -17   4    1.24    0.40
  -3 -17  -4    0.90    0.42
   4 -17   4    0.42    0.38
  -4 -17  -4   -0.36    0.34
  -5 -17  -4    0.84    0.41
   5 -17   4    0.33    0.39
  -6 -17  -4    8.55    0.75
   6 -17   4    9.71    0.80
  -7 -17  -4   -0.15    0.34
  -7 -17  -4    1.11    0.47
   7 -17   4   -0.06    0.40
  -8 -17  -4    3.56    0.59
  -8 -17  -4    2.92    0.51
   8 -18  -4    0.00    0.49
  -8 -18   4    0.72    0.43
  -7 -18   4    0.20    0.39
   7 -18  -4   -0.85    0.48
   6 -18  -4    0.24    0.43
  -6 -18   4    0.31    0.32
  -5 -18   4    0.41    0.35
   5 -18  -4    1.71    0.54
  -4 -18   4    5.07    0.55
   4 -18  -4    6.73    0.72
   3 -18  -4    1.88    0.51
  -3 -18   4    2.79    0.45
   2 -18  -4    1.96    0.53
  -2 -18   4    1.09    0.41
   1 -18  -4    4.20    0.57
  -1 -18   4    4.00    0.51
   0 -18  -4    8.62    0.73
   0 -18   4    9.37    0.76
   1 -18   4    0.96    0.40
  -1 -18  -4    0.32    0.43
   2 -18   4    1.16    0.43
  -2 -18  -4    1.16    0.46
  -3 -18  -4    4.38    0.57
   3 -18   4    4.30    0.54
   4 -18   4    0.65    0.39
  -4 -18  -4    0.50    0.41
   5 -18   4    6.12    0.62
  -5 -18  -4    6.22    0.68
  -6 -18  -4    0.10    0.38
   6 -18   4    0.39    0.43
  -6 -19   4    2.11    0.47
   6 -19  -4    1.63    0.54
  -5 -19   4    0.62    0.36
   5 -19  -4    0.64    0.50
   4 -19  -4    0.48    0.47
  -4 -19   4    0.37    0.34
  -3 -19   4    2.00    0.48
   3 -19  -4    1.63    0.52
   2 -19  -4    0.23    0.45
  -2 -19   4    0.20    0.34
   1 -19  -4    2.02    0.54
  -1 -19   4    2.28    0.46
   0 -19  -4   -0.12    0.37
   0 -19   4    1.01    0.40
   1 -19   4    7.54    0.69
  -1 -19  -4    6.45    0.74
   2 -19   4    1.45    0.45
  -2 -19  -4    1.72    0.47
   3 -19   4    6.09    0.64
  -3 -19  -4    6.51    0.73
   4 -19   4    0.25    0.43
  -4 -19  -4    0.23    0.45
   2 -20  -4    0.07    0.45
  -2 -20   4    0.33    0.39
   1 -20  -4    1.82    0.53
  -1 -20   4    1.18    0.45
   0 -20  -4    1.43    0.49
   0 -20   4    1.19    0.48
   1 -20   4    2.40    0.54
  -1 -20  -4    2.43    0.55
 -17   0   5   -0.21    0.40
  17   0  -5   -0.42    0.57
 -16   0   5   -0.10    0.38
  16   0  -5   -0.74    0.51
  15   0  -5   -0.82    0.45
 -15   0   5   -0.05    0.35
  14   0  -5   -0.18    0.43
 -14   0   5    0.10    0.32
  13   0  -5    0.32    0.44
 -13   0   5    0.13    0.29
 -12   0   5   -0.18    0.25
  12   0  -5   -0.03    0.36
 -11   0   5    0.18    0.19
 -11   0   5   -0.17    0.24
  11   0  -5   -0.04    0.33
 -11   0   5    0.21    0.25
  11   0  -5    0.15    0.24
  10   0  -5    0.25    0.30
 -10   0   5    0.15    0.20
  10   0  -5    0.32    0.26
 -10   0   5    0.17    0.23
   9   0  -5    0.00    0.21
   9   0  -5   -0.13    0.25
  -9   0   5   -0.02    0.20
  -9   0   5   -0.05    0.17
   8   0  -5    0.16    0.24
  -8   0   5   -0.07    0.18
   8   0  -5   -0.02    0.20
  -8   0   5    0.15    0.15
   7   0  -5   -0.16    0.20
  -7   0   5   -0.07    0.14
  -7   0   5   -0.22    0.17
   7   0  -5   -0.10    0.20
   6   0  -5   -0.21    0.16
  -6   0   5    0.11    0.13
   6   0  -5    0.12    0.23
  -6   0   5   -0.14    0.16
  -6   0   5    0.17    0.16
   6   0  -5    0.00    0.16
  -5   0   5   -0.05    0.15
   5   0  -5    0.00    0.20
   5   0  -5    0.00    0.17
   5   0  -5    0.03    0.06
  -5   0   5   -0.11    0.14
  -5   0   5    0.00    0.11
   4   0  -5    0.01    0.17
  -4   0   5   -0.09    0.14
   4   0  -5   -0.07    0.14
  -4   0   5    0.00    0.14
  -4   0   5   -0.03    0.10
   4   0  -5   -0.16    0.12
  -3   0   5   -0.08    0.09
  -3   0   5   -0.26    0.14
   3   0  -5   -0.28    0.11
   3   0  -5   -0.14    0.13
  -3   0   5   -0.18    0.11
   3   0  -5   -0.04    0.15
  -2   0   5   -0.10    0.12
   2   0  -5   -0.24    0.10
   2   0  -5   -0.05    0.10
  -2   0   5   -0.13    0.10
   2   0  -5   -0.19    0.15
  -1   0   5    0.00    0.11
   1   0  -5   -0.15    0.11
  -1   0   5    0.03    0.10
  -1   0   5   -0.16    0.10
   1   0  -5    0.01    0.12
   0   0   5    0.02    0.09
   0   0   5   -0.10    0.10
   0   0  -5   -0.07    0.13
   0   0  -5   -0.12    0.11
   1   0   5   -0.17    0.07
  -1   0  -5   -0.25    0.09
  -1   0  -5   -0.09    0.13
  -1   0  -5   -0.45    0.11
  -2   0  -5   -0.01    0.11
  -2   0  -5    0.01    0.09
   3   0   5    0.12    0.13
  -3   0  -5   -0.02    0.11
   4   0   5    0.07    0.15
   5   0   5   -0.01    0.18
  -5   0  -5    0.01    0.10
   6   0   5   -0.33    0.19
  -6   0  -5   -0.01    0.13
  -7   0  -5   -0.25    0.15
   7   0   5   -0.28    0.22
   8   0   5    0.15    0.27
  -8   0  -5    0.04    0.12
  -8   0  -5    0.08    0.18
  -9   0  -5   -0.36    0.19
   9   0   5    0.27    0.31
  -9   0  -5    0.00    0.13
  10   0   5   -0.36    0.32
 -10   0  -5    0.23    0.21
 -11   0  -5    0.24    0.21
  11   0   5    0.50    0.37
  12   0   5   -0.70    0.37
  13   0   5   -0.02    0.43
  14   0   5   -0.09    0.46
 -15   0  -5   -0.13    0.44
  15   0   5    0.03    0.52
 -17  -1   5    0.13    0.40
  17  -1  -5   -0.85    0.55
  17   1  -5   -0.42    0.55
 -17   1   5   -0.91    0.39
  16  -1  -5    0.36    0.55
 -16  -1   5    0.60    0.39
 -16   1   5    0.37    0.40
  16   1  -5    0.40    0.54
 -15  -1   5   -0.15    0.33
  15  -1  -5   -0.19    0.50
 -15   1   5   -0.22    0.34
  15   1  -5    0.00    0.50
 -14  -1   5    3.92    0.45
  14  -1  -5    4.32    0.60
 -14   1   5    3.60    0.46
  14   1  -5    3.17    0.60
  13  -1  -5    9.29    0.80
 -13  -1   5    9.82    0.65
  13   1  -5    9.59    0.82
  12  -1  -5   -0.27    0.37
 -12  -1   5    0.32    0.27
  12   1  -5   -0.08    0.40
 -11  -1   5   -0.28    0.19
 -11  -1   5    0.08    0.26
  11  -1  -5   -0.39    0.30
 -11  -1   5    0.09    0.25
  11   1  -5   -0.23    0.35
  11   1  -5    0.22    0.29
 -11   1   5   -0.09    0.25
 -11   1   5    0.02    0.21
 -10  -1   5   29.55    1.15
 -10  -1   5   28.60    1.10
  10  -1  -5   27.66    1.24
 -10  -1   5   28.97    1.12
  10   1  -5   31.51    1.15
 -10   1   5   28.52    1.11
  10   1  -5   27.28    1.25
   9  -1  -5   17.87    0.77
  -9  -1   5   18.13    0.78
  -9  -1   5   16.93    0.74
  -9  -1   5   17.73    0.73
   9  -1  -5   17.15    0.86
  -9   1   5   18.72    0.76
   9   1  -5   17.29    0.87
   9   1  -5   18.65    0.77
  -9   1   5   16.97    0.73
  -8  -1   5    9.32    0.49
  -8  -1   5   10.00    0.51
   8  -1  -5    9.66    0.59
   8  -1  -5   10.12    0.51
  -8  -1   5    9.53    0.46
  -8   1   5    9.86    0.49
   8   1  -5   10.42    0.52
   8   1  -5    9.23    0.59
  -8   1   5    9.33    0.47
   7  -1  -5   58.23    1.93
   7  -1  -5   55.72    2.02
  -7  -1   5   56.80    1.94
  -7  -1   5   56.56    1.91
   7  -1  -5   53.39    1.90
  -7  -1   5   55.66    1.90
  -7   1   5   54.00    1.90
   7   1  -5   55.49    2.02
  -7   1   5   55.13    1.90
   7   1  -5   55.78    1.92
  -6  -1   5    3.38    0.28
  -6  -1   5    3.21    0.25
  -6  -1   5    3.54    0.30
   6  -1  -5    3.46    0.34
   6  -1  -5    3.64    0.26
   6  -1  -5    3.21    0.29
  -6  -1   5    3.49    0.27
   6   1  -5    2.33    0.23
  -6   1   5    3.14    0.25
   6   1  -5    3.26    0.32
  -6   1   5    3.12    0.26
   6   1  -5    2.87    0.25
  -5  -1   5   28.23    1.05
   5  -1  -5   29.46    1.11
  -5  -1   5   28.13    1.01
   5  -1  -5   28.81    1.04
  -5  -1   5   25.45    1.01
  -5  -1   5   30.34    1.10
  -5   1   5   28.76    1.09
  -5   1   5   29.20    1.03
  -5   1   5   28.17    1.02
   5   1  -5   30.08    1.04
   5   1  -5   30.56    1.11
   4  -1  -5  366.68   11.91
  -4  -1   5  373.22   11.91
  -4  -1   5  360.30   11.70
  -4  -1   5  362.15   11.62
  -4  -1   5  330.48   11.62
   4  -1  -5  364.78   11.64
  -4   1   5  360.19   11.63
   4   1  -5  363.42   11.64
   4   1  -5  377.34   11.91
  -4   1   5  374.48   11.91
  -4   1   5  358.90   11.63
   4   1  -5  338.39   11.63
  -3  -1   5    4.93    0.29
  -3  -1   5    4.21    0.22
   3  -1  -5    5.05    0.28
  -3  -1   5    4.88    0.30
   3  -1  -5    4.55    0.33
  -3  -1   5    4.47    0.21
   3  -1  -5    5.02    0.28
  -3   1   5    4.95    0.30
   3   1  -5    4.78    0.25
  -3   1   5    4.54    0.23
   3   1  -5    4.94    0.31
  -3   1   5    4.78    0.26
   3   1  -5    4.26    0.26
   2  -1  -5   23.06    0.81
   2  -1  -5   23.46    0.86
  -2  -1   5   23.13    0.83
  -2  -1   5   23.75    0.84
   2  -1  -5   23.10    0.80
   2   1  -5   24.88    0.84
  -2   1   5   23.82    0.85
   2   1  -5   21.03    0.78
  -2   1   5   23.07    0.78
   2   1  -5   23.10    0.78
  -2   1   5   21.57    0.78
  -2   1   5   22.41    0.78
   1  -1  -5    1.12    0.12
  -1  -1   5    1.31    0.13
   1  -1  -5    1.26    0.16
   1  -1  -5    1.82    0.13
   1  -1  -5    1.30    0.17
  -1  -1   5    1.69    0.15
   1   1  -5    2.15    0.16
  -1   1   5    1.56    0.16
   1   1  -5    1.33    0.12
  -1   1   5    1.92    0.16
   0  -1   5   71.42    2.34
   0  -1  -5   73.72    2.39
   0  -1  -5   69.25    2.26
   0   1  -5   70.65    2.24
   0   1   5   70.31    2.26
   0   1   5   71.97    2.39
  -1  -1  -5    3.85    0.24
  -1  -1  -5    3.89    0.27
   1  -1   5    3.62    0.21
  -1  -1  -5    3.61    0.26
  -1   1  -5    3.75    0.19
  -2  -1  -5   88.10    3.02
  -2  -1  -5   92.12    3.02
  -2  -1  -5   90.66    2.87
  -3  -1  -5    1.81    0.22
  -3  -1  -5    1.15    0.16
   3   1   5    1.26    0.18
   4  -1   5   11.32    0.47
  -4  -1  -5   10.44    0.50
  -4  -1  -5   10.90    0.42
  -4   1  -5   11.29    0.45
   4   1   5   11.20    0.51
  -5  -1  -5  150.17    4.97
   5  -1   5  155.25    5.10
   5   1   5  153.68    5.12
   6  -1   5    2.69    0.27
  -6  -1  -5    3.04    0.25
  -6   1  -5    3.16    0.23
   6   1   5    2.97    0.30
   7  -1   5    3.67    0.34
  -7  -1  -5    3.63    0.29
  -7   1  -5    3.56    0.29
   7   1   5    3.50    0.36
  -8  -1  -5    4.15    0.31
   8  -1   5    3.62    0.37
  -8   1  -5    3.93    0.31
   8   1   5    3.90    0.40
  -9  -1  -5    5.03    0.38
   9  -1   5    4.91    0.44
  -9   1  -5    4.41    0.35
   9   1   5    5.47    0.49
 -10  -1  -5    8.71    0.49
  10  -1   5    8.62    0.63
 -10   1  -5    8.74    0.50
  10   1   5    9.90    0.67
 -10   1  -5    7.54    0.41
 -11  -1  -5    0.41    0.22
  11  -1   5    0.35    0.37
  11   1   5   -0.21    0.36
 -11   1  -5    0.55    0.25
  12  -1   5    0.00    0.37
 -12  -1  -5    0.25    0.37
  12   1   5    0.44    0.41
 -13  -1  -5    0.10    0.40
  13  -1   5    0.20    0.44
  13   1   5    0.12    0.44
  14  -1   5    2.40    0.55
 -14  -1  -5    2.74    0.52
  14   1   5    3.74    0.62
 -15  -1  -5   -0.88    0.41
  15  -1   5   -0.40    0.50
  15   1   5   -0.24    0.52
  17  -2  -5    0.21    0.59
 -17  -2   5    0.15    0.39
  17   2  -5   -0.27    0.62
 -17   2   5   -0.45    0.42
  16  -2  -5    0.42    0.58
 -16  -2   5    0.75    0.38
 -16   2   5    0.02    0.39
  16   2  -5   -0.33    0.55
 -15  -2   5    3.29    0.45
  15  -2  -5    2.93    0.57
 -15   2   5    3.59    0.49
  15   2  -5    2.41    0.59
 -14  -2   5    1.77    0.37
  14  -2  -5    1.39    0.53
  14   2  -5    1.78    0.52
 -13  -2   5    7.75    0.58
  13  -2  -5    5.99    0.61
  13   2  -5    6.25    0.69
 -12  -2   5    0.11    0.26
  12  -2  -5    0.46    0.37
  12   2  -5    0.33    0.37
 -11  -2   5    2.29    0.33
 -11  -2   5    2.28    0.33
  11  -2  -5    1.92    0.39
  11   2  -5    1.81    0.42
 -11   2   5    1.90    0.30
  11   2  -5    2.29    0.33
 -11   2   5    2.18    0.32
 -10  -2   5   17.48    0.76
 -10  -2   5   16.70    0.73
  10  -2  -5   15.62    0.87
 -10  -2   5   17.10    0.78
  10   2  -5   18.16    0.78
  10   2  -5   16.51    0.89
 -10   2   5   17.15    0.75
 -10   2   5   15.71    0.73
  -9  -2   5    7.49    0.47
  -9  -2   5    6.29    0.42
   9  -2  -5    6.61    0.55
  -9  -2   5    7.24    0.41
  -9   2   5    6.09    0.42
   9   2  -5    6.89    0.57
  -9   2   5    6.92    0.45
   9   2  -5    7.25    0.49
   8  -2  -5    0.04    0.24
  -8  -2   5    0.13    0.17
  -8  -2   5    0.16    0.20
  -8  -2   5    0.18    0.16
  -8   2   5    0.10    0.16
  -8   2   5   -0.17    0.19
   8   2  -5    0.17    0.27
   8   2  -5    0.24    0.18
   7  -2  -5    5.52    0.36
  -7  -2   5    5.16    0.37
  -7  -2   5    5.51    0.33
   7  -2  -5    5.31    0.45
  -7  -2   5    5.87    0.36
   7   2  -5    5.24    0.45
  -7   2   5    5.11    0.37
   7   2  -5    5.34    0.37
  -7   2   5    5.34    0.34
  -6  -2   5   16.81    0.64
  -6  -2   5   16.38    0.66
  -6  -2   5   16.47    0.72
   6  -2  -5   17.67    0.76
  -6  -2   5   16.65    0.69
   6  -2  -5   16.40    0.67
  -6   2   5   16.60    0.67
   6   2  -5   16.84    0.75
  -6   2   5   16.53    0.66
   6   2  -5   17.20    0.68
   5  -2  -5   42.72    1.43
  -5  -2   5   38.33    1.40
  -5  -2   5   40.51    1.40
  -5  -2   5   41.01    1.44
   5  -2  -5   41.83    1.51
   5  -2  -5   41.53    1.43
  -5  -2   5   40.83    1.49
  -5   2   5   41.05    1.41
  -5   2   5   42.30    1.49
  -5   2   5   40.27    1.42
   5   2  -5   40.28    1.42
   5   2  -5   40.65    1.42
   5   2  -5   43.86    1.50
  -4  -2   5   26.60    1.00
  -4  -2   5   27.17    0.95
   4  -2  -5   28.42    1.06
  -4  -2   5   27.91    1.03
   4  -2  -5   28.00    0.99
  -4  -2   5   27.30    0.95
  -4   2   5   26.82    0.97
   4   2  -5   28.04    1.04
   4   2  -5   27.67    0.97
  -4   2   5   27.63    0.98
  -4   2   5   28.70    1.04
   4   2  -5   28.47    0.98
   3  -2  -5   13.11    0.51
  -3  -2   5   12.68    0.52
   3  -2  -5   12.46    0.55
   3  -2  -5   11.73    0.49
  -3  -2   5   11.95    0.51
   3   2  -5   12.21    0.47
  -3   2   5   12.19    0.48
   3   2  -5   11.92    0.47
  -3   2   5   12.04    0.49
  -3   2   5   12.83    0.53
   3   2  -5   12.83    0.54
  -2  -2   5   96.27    3.24
   2  -2  -5   91.85    3.21
   2  -2  -5  100.87    3.22
  -2  -2   5  102.52    3.29
   2  -2  -5   99.08    3.31
  -2   2   5   98.24    3.09
  -2   2   5   99.78    3.31
  -2   2   5   95.07    3.20
   2   2  -5  103.98    3.29
  -2   2   5   96.62    3.20
   1  -2  -5   65.75    2.16
   1  -2  -5   69.52    2.31
  -1  -2   5   67.42    2.25
   1  -2  -5   65.47    2.23
  -1   2   5   69.98    2.21
  -1   2   5   70.01    2.30
  -1   2   5   66.17    2.21
  -1   2   5   68.02    2.16
   1   2  -5   69.34    2.27
   0  -2   5    9.51    0.39
   0  -2  -5    8.93    0.41
   0  -2  -5    9.36    0.43
   0  -2  -5    9.10    0.37
   0   2   5    9.26    0.41
   0   2   5    9.21    0.40
  -1  -2  -5   31.01    1.04
  -1  -2  -5   31.33    1.06
  -1  -2  -5   31.04    1.11
   1   2   5   31.32    1.06
  -2  -2  -5   96.44    3.24
  -2  -2  -5   97.25    3.24
  -2  -2  -5   97.89    3.14
  -2  -2  -5   94.81    3.07
  -3  -2  -5   12.26    0.46
  -3  -2  -5   11.91    0.53
   3   2   5   12.44    0.54
  -4  -2  -5   10.19    0.49
   4  -2   5   10.02    0.44
  -4  -2  -5   10.38    0.42
   4   2   5   10.94    0.51
   5  -2   5    0.10    0.15
  -5  -2  -5    0.36    0.20
  -5  -2  -5    0.08    0.13
   5   2   5    0.02    0.20
  -6  -2  -5    0.78    0.24
   6  -2   5    1.09    0.21
  -6  -2  -5    1.07    0.19
   6   2   5    1.18    0.26
   7  -2   5    0.25    0.22
  -7  -2  -5    0.47    0.19
  -7  -2  -5    0.14    0.23
   7   2   5    0.44    0.27
  -7   2  -5    0.58    0.16
   8  -2   5    2.05    0.32
  -8  -2  -5    2.64    0.35
  -8  -2  -5    2.71    0.28
   8   2   5    3.03    0.39
  -8   2  -5    2.71    0.26
  -9  -2  -5    2.95    0.39
   9  -2   5    2.91    0.38
  -9  -2  -5    2.99    0.30
  -9   2  -5    3.00    0.30
   9   2   5    2.62    0.40
 -10  -2  -5    0.45    0.32
  10  -2   5    0.17    0.31
 -10  -2  -5    0.59    0.23
 -10   2  -5    0.39    0.24
  10   2   5    0.32    0.35
 -11  -2  -5   17.42    0.90
  11  -2   5   17.28    0.91
 -11  -2  -5   17.82    0.81
  11   2   5   17.58    0.97
 -11   2  -5   18.00    0.79
  12  -2   5    0.39    0.39
 -12  -2  -5    0.37    0.37
  12   2   5    0.27    0.43
 -12   2  -5    0.27    0.26
  13  -2   5    0.84    0.46
 -13  -2  -5    1.26    0.43
  13   2   5    0.61    0.49
  14  -2   5    0.86    0.49
 -14  -2  -5    1.06    0.44
  14   2   5    0.53    0.53
 -15  -2  -5    1.58    0.49
  15  -2   5    0.85    0.54
  15   2   5    1.01    0.59
 -17  -3   5    4.15    0.53
 -17  -3   5    3.22    0.47
  17  -3  -5    4.12    0.72
 -17   3   5    3.14    0.55
  17   3  -5    3.62    0.73
  16  -3  -5    4.26    0.69
 -16  -3   5    4.89    0.50
 -16  -3   5    5.53    0.54
  16   3  -5    4.06    0.72
  15  -3  -5    0.11    0.51
 -15  -3   5    0.81    0.35
  15   3  -5    0.25    0.50
 -14  -3   5   10.61    0.70
  14  -3  -5    8.84    0.80
  14   3  -5    8.72    0.80
  13  -3  -5   10.35    0.83
 -13  -3   5   13.94    0.74
  13   3  -5   10.52    0.88
  12  -3  -5    2.42    0.46
 -12  -3   5    1.59    0.32
  12   3  -5    1.31    0.43
  11  -3  -5   10.73    0.76
 -11  -3   5   12.95    0.66
  11   3  -5   10.86    0.79
 -11   3   5   12.32    0.64
 -10  -3   5    1.76    0.27
  10  -3  -5    2.05    0.42
 -10  -3   5    2.40    0.30
 -10  -3   5    1.89    0.26
  10   3  -5    1.91    0.41
 -10   3   5    2.15    0.30
  10   3  -5    2.04    0.33
 -10   3   5    1.96    0.27
  -9  -3   5    0.06    0.21
   9  -3  -5   -0.29    0.27
  -9  -3   5    0.43    0.18
  -9  -3   5    0.25    0.20
   9   3  -5    0.36    0.27
  -9   3   5   -0.11    0.22
  -9   3   5   -0.01    0.19
   9   3  -5    0.00    0.33
  -8  -3   5    7.58    0.44
  -8  -3   5    6.65    0.41
   8  -3  -5    7.07    0.54
  -8  -3   5    7.18    0.39
   8   3  -5    7.87    0.47
  -8   3   5    7.55    0.43
  -8   3   5    6.97    0.43
   8   3  -5    7.92    0.55
  -7  -3   5    2.73    0.25
  -7  -3   5    2.91    0.24
  -7  -3   5    2.96    0.26
   7  -3  -5    2.85    0.26
   7  -3  -5    2.37    0.30
  -7   3   5    2.81    0.27
  -7   3   5    2.83    0.25
   7   3  -5    2.45    0.26
   7   3  -5    2.95    0.37
  -6  -3   5    4.17    0.30
  -6  -3   5    4.43    0.28
   6  -3  -5    4.22    0.31
  -6  -3   5    4.10    0.34
   6  -3  -5    4.84    0.40
  -6  -3   5    4.25    0.32
   6   3  -5    4.36    0.37
   6   3  -5    3.94    0.33
  -6   3   5    3.92    0.30
  -6   3   5    4.51    0.34
  -5  -3   5    2.45    0.23
   5  -3  -5    2.70    0.28
  -5  -3   5    2.70    0.22
  -5  -3   5    2.91    0.24
  -5  -3   5    3.18    0.23
   5  -3  -5    2.72    0.23
  -5   3   5    3.01    0.25
  -5   3   5    2.91    0.25
   5   3  -5    2.65    0.23
   5   3  -5    2.29    0.26
  -4  -3   5    3.67    0.23
  -4  -3   5    3.64    0.21
  -4  -3   5    4.03    0.29
   4  -3  -5    3.61    0.30
   4  -3  -5    3.83    0.27
  -4  -3   5    3.37    0.28
  -4   3   5    3.76    0.30
   4   3  -5    3.64    0.26
   4   3  -5    3.96    0.33
  -4   3   5    3.46    0.25
   4   3  -5    3.27    0.27
  -4   3   5    3.86    0.29
  -3  -3   5  140.74    4.65
  -3  -3   5  137.72    4.58
   3  -3  -5  137.30    4.67
  -3   3   5  137.07    4.54
   3   3  -5  139.04    4.52
   3   3  -5  147.54    4.66
   3   3  -5  135.17    4.52
  -3   3   5  140.95    4.67
  -3   3   5  138.62    4.54
  -2  -3   5  115.46    3.78
   2  -3  -5  110.75    3.70
   2  -3  -5  113.88    3.81
  -2  -3   5  111.58    3.73
  -2   3   5  112.12    3.57
  -2   3   5  111.19    3.69
  -2   3   5  118.12    3.81
  -2   3   5  114.67    3.70
   2   3  -5  112.20    3.78
   1  -3  -5    0.16    0.17
  -1  -3   5    0.05    0.14
   1  -3  -5    0.29    0.18
   1  -3  -5    0.15    0.14
  -1  -3   5    0.19    0.09
  -1   3   5    0.16    0.12
   1   3  -5    0.35    0.11
  -1   3   5    0.19    0.16
  -1   3   5    0.24    0.16
  -1   3   5    0.31    0.11
   0  -3  -5    0.07    0.11
   0  -3   5    0.14    0.13
   0  -3  -5    0.13    0.15
   0  -3  -5    0.28    0.18
   0   3   5    0.32    0.10
   0   3   5    0.03    0.10
   0   3   5    0.08    0.14
   0   3   5    0.18    0.15
  -1  -3  -5   47.70    1.65
  -1  -3  -5   47.33    1.58
  -1  -3  -5   46.98    1.56
   1   3   5   46.78    1.56
  -2  -3  -5   57.59    1.99
  -2  -3  -5   56.58    1.91
  -2  -3  -5   58.50    1.89
  -3  -3  -5  142.78    4.57
  -3  -3  -5  141.59    4.70
  -3  -3  -5  136.82    4.44
  -4  -3  -5    7.87    0.37
  -4  -3  -5    7.92    0.44
   4   3   5    8.91    0.47
  -5  -3  -5   17.07    0.71
  -5  -3  -5   17.10    0.65
   5  -3   5   17.10    0.67
   5   3   5   16.50    0.74
  -6  -3  -5   16.64    0.72
  -6  -3  -5   15.98    0.66
   6  -3   5   16.98    0.69
   6   3   5   16.92    0.77
   7  -3   5    1.09    0.25
  -7  -3  -5    1.38    0.29
  -7  -3  -5    1.18    0.21
   7   3   5    1.14    0.30
  -8  -3  -5    0.34    0.21
   8  -3   5    0.35    0.26
  -8  -3  -5    0.41    0.27
   8   3   5    0.34    0.30
  -8   3  -5    0.45    0.20
  -9  -3  -5    2.71    0.30
  -9  -3  -5    2.66    0.38
   9  -3   5    1.98    0.34
  -9   3  -5    2.33    0.28
   9   3   5    2.95    0.42
 -10  -3  -5    3.90    0.34
 -10  -3  -5    4.61    0.46
  10  -3   5    4.16    0.44
  10   3   5    4.11    0.50
 -10   3  -5    3.56    0.34
 -11  -3  -5    0.16    0.33
  11  -3   5    0.32    0.35
 -11   3  -5    0.48    0.26
  11   3   5    0.21    0.41
  12  -3   5    2.21    0.45
 -12  -3  -5    3.24    0.47
 -12   3  -5    2.68    0.34
  12   3   5    2.98    0.53
  13  -3   5    0.53    0.44
 -13  -3  -5    0.90    0.41
  13   3   5    0.76    0.50
 -14  -3  -5    3.73    0.57
  14  -3   5    4.65    0.61
  14   3   5    3.93    0.68
 -15  -3  -5    6.02    0.68
  15  -3   5    6.80    0.74
  15   3   5    8.18    0.85
 -17  -4   5    1.13    0.37
 -17  -4   5    0.17    0.38
  17  -4  -5   -1.16    0.51
  17   4  -5    0.03    0.60
 -16  -4   5    0.64    0.33
  16  -4  -5   -0.86    0.48
 -16  -4   5    0.64    0.36
  16   4  -5    0.08    0.54
 -15  -4   5    2.65    0.42
 -15  -4   5    2.32    0.38
  15  -4  -5    2.23    0.57
  15   4  -5    1.87    0.59
 -14  -4   5    4.83    0.46
  14  -4  -5    3.71    0.56
 -14  -4   5    4.74    0.48
  14   4  -5    5.03    0.70
  13  -4  -5    6.73    0.72
 -13  -4   5    7.01    0.51
 -13  -4   5    7.16    0.55
  13   4  -5    6.55    0.67
 -12  -4   5    7.26    0.56
 -12  -4   5    7.90    0.49
  12  -4  -5    6.54    0.65
  12   4  -5    7.81    0.73
 -11  -4   5    0.04    0.24
  11  -4  -5    0.00    0.38
 -11  -4   5    0.18    0.22
 -11   4   5   -0.04    0.26
  11   4  -5    0.09    0.40
 -10  -4   5   18.64    0.82
 -10  -4   5   18.56    0.79
  10  -4  -5   15.91    0.92
 -10  -4   5   18.80    0.77
 -10  -4   5   18.36    0.74
 -10   4   5   18.38    0.80
 -10   4   5   15.29    0.74
  10   4  -5   19.16    0.97
  -9  -4   5    4.50    0.34
   9  -4  -5    4.47    0.50
  -9  -4   5    4.79    0.38
  -9  -4   5    4.65    0.39
  -9  -4   5    5.31    0.37
   9   4  -5    4.92    0.52
   9   4  -5    4.58    0.38
  -9   4   5    5.06    0.42
  -9   4   5    4.70    0.37
  -8  -4   5    3.87    0.32
  -8  -4   5    4.32    0.33
  -8  -4   5    4.41    0.35
   8  -4  -5    3.88    0.42
  -8  -4   5    4.23    0.30
   8  -4  -5    4.85    0.34
  -8   4   5    3.61    0.31
   8   4  -5    4.41    0.43
   8   4  -5    3.84    0.32
  -8   4   5    4.12    0.34
   7  -4  -5   19.00    0.76
  -7  -4   5   19.12    0.68
   7  -4  -5   18.46    0.85
  -7  -4   5   18.76    0.73
  -7  -4   5   18.09    0.74
  -7  -4   5   18.87    0.78
   7   4  -5   19.06    0.78
  -7   4   5   18.21    0.76
  -7   4   5   18.64    0.75
   7   4  -5   20.14    0.87
  -6  -4   5   57.86    1.85
  -6  -4   5   56.89    1.95
   6  -4  -5   58.86    2.08
  -6  -4   5   55.91    2.07
   6  -4  -5   60.07    1.98
  -6  -4   5   57.85    1.95
  -6  -4   5   56.55    2.00
  -6   4   5   57.07    1.97
   6   4  -5   59.46    1.98
   6   4  -5   59.48    2.08
  -6   4   5   56.18    1.97
  -5  -4   5   61.56    2.12
  -5  -4   5   59.56    2.00
   5  -4  -5   60.88    2.13
  -5  -4   5   60.25    1.90
  -5  -4   5   58.35    2.06
   5  -4  -5   59.21    2.04
  -5  -4   5   58.72    2.00
   5   4  -5   60.77    2.03
   5   4  -5   60.01    2.12
  -5   4   5   62.29    2.04
  -5   4   5   59.29    2.04
   4  -4  -5   11.82    0.58
  -4  -4   5   11.68    0.45
   4  -4  -5   12.25    0.51
  -4  -4   5   11.91    0.53
  -4  -4   5   11.35    0.45
  -4  -4   5   11.70    0.53
   4   4  -5   11.90    0.50
   4   4  -5   11.52    0.56
  -4   4   5   11.72    0.50
  -4   4   5   12.27    0.56
  -4   4   5   12.25    0.52
  -3  -4   5   12.84    0.53
   3  -4  -5   12.77    0.59
  -3  -4   5   12.35    0.54
   3  -4  -5   10.86    0.51
  -3   4   5   13.28    0.57
   3   4  -5   12.65    0.49
  -3   4   5   13.21    0.53
   3   4  -5   12.51    0.56
   3   4  -5   11.96    0.49
  -3   4   5   12.72    0.51
   2  -4  -5    0.50    0.21
  -2  -4   5    0.68    0.13
  -2  -4   5    0.57    0.16
   2  -4  -5    0.12    0.11
  -2   4   5    0.36    0.15
  -2   4   5    0.66    0.19
  -2   4   5    0.44    0.18
   2   4  -5    0.71    0.16
   2   4  -5    0.60    0.10
   2   4  -5    0.33    0.11
  -1  -4   5  170.44    5.70
  -1  -4   5  175.05    5.77
   1  -4  -5  173.96    5.47
   1  -4  -5  175.74    5.67
   1  -4  -5  175.49    5.82
   1   4  -5  172.96    5.76
  -1   4   5  175.60    5.66
  -1   4   5  177.28    5.81
  -1   4   5  174.04    5.47
   0  -4  -5   54.15    1.78
   0  -4  -5   55.38    1.82
   0  -4  -5   54.80    1.90
   0   4   5   54.57    1.88
   0   4   5   53.94    1.81
   0   4   5   53.03    1.78
  -1  -4  -5    8.21    0.45
  -1  -4  -5    8.76    0.38
  -1  -4  -5    8.67    0.42
   1   4   5    8.03    0.36
  -2  -4  -5   61.62    2.13
  -2  -4  -5   63.35    2.06
  -2  -4  -5   61.13    2.02
   2   4   5   59.50    2.02
  -3  -4  -5    1.18    0.22
  -3  -4  -5    1.04    0.17
  -3  -4  -5    1.06    0.21
   3   4   5    1.06    0.12
  -4  -4  -5   -0.06    0.18
  -4  -4  -5    0.04    0.14
   4   4   5    0.03    0.21
  -5  -4  -5    1.49    0.25
  -5  -4  -5    1.66    0.21
   5   4   5    1.42    0.28
  -6  -4  -5    4.22    0.32
   6  -4   5    4.03    0.31
  -6  -4  -5    4.32    0.38
   6   4   5    3.63    0.38
   7  -4   5   12.23    0.60
  -7  -4  -5   11.76    0.63
  -7  -4  -5   11.70    0.56
   7   4   5   12.19    0.69
  -8  -4  -5   25.88    1.04
  -8  -4  -5   24.95    0.98
   8  -4   5   24.31    1.03
   8   4   5   25.17    1.11
  -9  -4  -5   28.99    1.18
   9  -4   5   32.44    1.26
  -9  -4  -5   30.71    1.24
   9   4   5   33.58    1.35
  -9   4  -5   31.02    1.15
  10  -4   5    8.60    0.62
 -10  -4  -5    8.55    0.52
 -10  -4  -5    8.44    0.62
 -10   4  -5    8.96    0.54
  10   4   5    9.72    0.73
 -11  -4  -5    2.10    0.40
  11  -4   5    1.70    0.39
 -11   4  -5    1.90    0.30
  11   4   5    1.71    0.45
  12  -4   5   12.99    0.82
 -12  -4  -5   12.38    0.80
 -12   4  -5   12.79    0.69
  12   4   5   12.67    0.92
  13  -4   5    2.11    0.47
 -13  -4  -5    2.48    0.49
  13   4   5    1.62    0.54
  14  -4   5    0.17    0.44
 -14  -4  -5    0.27    0.42
  14   4   5   -0.01    0.53
 -17  -5   5   -0.22    0.38
  17  -5  -5    0.32    0.58
  17   5  -5   -0.10    0.61
 -16  -5   5    4.56    0.52
  16  -5  -5    4.67    0.74
 -16  -5   5    5.43    0.51
  16   5  -5    3.37    0.69
 -15  -5   5    1.14    0.37
 -15  -5   5    0.90    0.32
  15  -5  -5    1.35    0.53
  15   5  -5    0.98    0.57
 -14  -5   5    0.81    0.30
 -14  -5   5    0.79    0.34
  14  -5  -5    1.12    0.51
  14   5  -5    1.20    0.51
 -13  -5   5    1.03    0.29
 -13  -5   5    0.61    0.32
  13  -5  -5    1.23    0.47
  13   5  -5    0.30    0.45
 -12  -5   5    6.75    0.51
  12  -5  -5    5.92    0.66
 -12  -5   5    5.94    0.46
  12   5  -5    5.30    0.61
  11  -5  -5    2.72    0.46
 -11  -5   5    3.89    0.40
 -11  -5   5    3.80    0.35
  11   5  -5    3.36    0.52
 -11   5   5    3.71    0.39
 -10  -5   5   19.10    0.86
 -10  -5   5   18.41    0.81
 -10  -5   5   19.33    0.81
  10  -5  -5   16.95    0.96
 -10  -5   5   19.58    0.77
 -10   5   5   19.19    0.84
  10   5  -5   19.44    1.00
  -9  -5   5   14.94    0.69
  -9  -5   5   15.10    0.72
   9  -5  -5   14.98    0.83
  -9  -5   5   15.48    0.67
  -9  -5   5   16.22    0.64
   9   5  -5   15.83    0.73
   9   5  -5   15.12    0.84
  -9   5   5   14.98    0.70
  -8  -5   5   43.93    1.45
  -8  -5   5   43.84    1.53
   8  -5  -5   42.94    1.53
  -8  -5   5   43.64    1.57
  -8  -5   5   42.90    1.53
   8  -5  -5   41.96    1.67
   8   5  -5   44.46    1.57
  -8   5   5   44.51    1.56
   8   5  -5   42.91    1.67
  -8   5   5   40.46    1.53
   7  -5  -5   17.04    0.69
  -7  -5   5   16.04    0.66
  -7  -5   5   16.72    0.62
  -7  -5   5   16.74    0.67
   7  -5  -5   14.72    0.78
  -7  -5   5   16.37    0.72
  -7   5   5   15.61    0.68
  -7   5   5   15.90    0.69
   7   5  -5   17.16    0.72
   7   5  -5   16.25    0.80
  -6  -5   5    3.12    0.21
  -6  -5   5    2.40    0.22
  -6  -5   5    3.39    0.25
   6  -5  -5    2.67    0.32
  -6  -5   5    3.81    0.30
   6  -5  -5    3.52    0.28
  -6   5   5    2.59    0.26
   6   5  -5    2.94    0.28
   6   5  -5    2.85    0.34
  -6   5   5    2.73    0.27
  -5  -5   5   13.34    0.48
  -5  -5   5   13.36    0.52
   5  -5  -5   13.24    0.56
   5  -5  -5   12.71    0.64
  -5  -5   5   12.51    0.58
  -5  -5   5   11.96    0.52
  -5  -5   5   14.26    0.62
  -5   5   5   13.09    0.57
  -5   5   5   12.85    0.56
   5   5  -5   13.20    0.64
   5   5  -5   12.80    0.57
   4  -5  -5   84.75    2.78
  -4  -5   5   82.02    2.72
   4  -5  -5   82.79    2.88
  -4  -5   5   82.57    2.85
  -4  -5   5   78.44    2.79
  -4  -5   5   83.86    2.72
   4   5  -5   82.51    2.76
  -4   5   5   83.46    2.78
   4   5  -5   88.02    2.87
   3  -5  -5   33.44    1.28
  -3  -5   5   33.82    1.24
  -3  -5   5   32.73    1.22
   3  -5  -5   34.20    1.20
  -3   5   5   34.28    1.20
   3   5  -5   33.76    1.17
  -3   5   5   35.32    1.27
   3   5  -5   35.01    1.25
  -2  -5   5  285.35    9.12
   2  -5  -5  270.36    9.15
  -2  -5   5  270.72    8.99
  -2   5   5  279.94    9.15
   2   5  -5  272.34    8.89
   2   5  -5  276.31    8.89
   2   5  -5  275.99    9.12
  -2   5   5  277.60    8.94
   1  -5  -5   -0.25    0.19
   1  -5  -5    0.12    0.18
   1  -5  -5   -0.11    0.10
  -1  -5   5    0.07    0.11
  -1  -5   5    0.07    0.16
   1   5  -5    0.16    0.14
  -1   5   5    0.17    0.17
  -1   5   5    0.11    0.16
   0  -5  -5   50.49    1.78
   0  -5  -5   49.85    1.67
   0  -5   5   50.22    1.70
   0  -5  -5   50.55    1.71
   0   5   5   50.61    1.77
   0   5   5   49.65    1.69
  -1  -5  -5   22.64    0.83
  -1  -5  -5   21.56    0.83
  -1  -5  -5   22.56    0.89
   1   5   5   22.76    0.81
  -2  -5  -5   14.29    0.58
  -2  -5  -5   14.12    0.61
  -2  -5  -5   14.01    0.64
   2   5   5   14.07    0.55
  -3  -5  -5    9.64    0.47
  -3  -5  -5   10.81    0.51
  -3  -5  -5   11.21    0.55
   3   5   5   10.75    0.44
  -4  -5  -5   26.97    1.02
  -4  -5  -5   27.59    1.00
  -5  -5  -5    0.50    0.18
  -5  -5  -5    0.18    0.21
   5   5   5    0.28    0.25
   6  -5   5    0.39    0.20
  -6  -5  -5    0.38    0.23
  -6  -5  -5    0.29    0.19
   6   5   5   -0.04    0.28
   7  -5   5   17.67    0.75
  -7  -5  -5   16.89    0.72
  -7  -5  -5   15.67    0.77
   7   5   5   17.81    0.87
  -8  -5  -5    0.17    0.27
  -8  -5  -5    0.51    0.20
   8  -5   5    0.12    0.26
   8   5   5    0.50    0.36
  -9  -5  -5    0.33    0.18
   9  -5   5    0.53    0.28
  -9  -5  -5    0.29    0.30
   9   5   5    0.44    0.37
  10  -5   5   -0.04    0.30
 -10  -5  -5   -0.16    0.30
  10   5   5    0.21    0.40
 -10   5  -5    0.03    0.24
  11  -5   5   -0.02    0.33
 -11  -5  -5   -0.07    0.31
  11   5   5    0.17    0.42
 -11   5  -5    0.45    0.27
  12  -5   5    3.92    0.50
 -12  -5  -5    3.46    0.50
  12   5   5    3.71    0.60
 -12   5  -5    3.25    0.38
 -13  -5  -5    0.22    0.38
  13  -5   5   -0.43    0.38
 -13   5  -5   -0.35    0.29
  13   5   5   -0.24    0.50
 -14  -5  -5    2.76    0.50
  14  -5   5    2.98    0.53
  14   5   5    2.65    0.65
 -16  -6   5    0.28    0.32
 -16  -6   5    0.61    0.38
  16  -6  -5    0.01    0.50
  16   6  -5    0.12    0.56
  15  -6  -5    2.76    0.62
 -15  -6   5    3.06    0.41
 -15  -6   5    3.70    0.47
  15   6  -5    2.14    0.68
 -14  -6   5    2.58    0.43
  14  -6  -5    1.91    0.59
 -14  -6   5    2.31    0.36
  14   6  -5    3.25    0.65
 -13  -6   5    1.40    0.30
  13  -6  -5    1.64    0.49
 -13  -6   5    1.97    0.38
  13   6  -5    1.34    0.48
  12  -6  -5   34.14    1.65
 -12  -6   5   41.54    1.42
 -12  -6   5   42.18    1.54
  12   6  -5   35.81    1.68
 -11  -6   5    3.35    0.33
  11  -6  -5    2.46    0.48
 -11  -6   5    2.86    0.38
  11   6  -5    2.97    0.51
 -10  -6   5    1.65    0.31
  10  -6  -5    1.49    0.40
 -10  -6   5    2.42    0.34
 -10  -6   5    1.42    0.23
 -10  -6   5    2.31    0.28
 -10   6   5    1.95    0.31
  10   6  -5    1.77    0.45
  10   6  -5    1.68    0.34
  -9  -6   5    2.27    0.32
  -9  -6   5    2.49    0.31
   9  -6  -5    1.54    0.36
  -9  -6   5    1.89    0.26
  -9  -6   5    2.98    0.29
  -9   6   5    2.22    0.30
   9   6  -5    2.18    0.33
   9   6  -5    2.59    0.47
  -8  -6   5    3.64    0.28
   8  -6  -5    2.81    0.38
  -8  -6   5    2.84    0.27
  -8  -6   5    3.58    0.34
  -8  -6   5    3.45    0.31
  -8   6   5    2.90    0.30
   8   6  -5    3.17    0.44
   8   6  -5    3.48    0.36
  -7  -6   5    4.18    0.30
   7  -6  -5    4.77    0.34
  -7  -6   5    4.05    0.31
   7  -6  -5    3.47    0.38
  -7  -6   5    4.60    0.32
  -7  -6   5    4.61    0.36
   7   6  -5    3.98    0.35
   7   6  -5    4.57    0.47
  -7   6   5    4.11    0.33
  -7   6   5    4.39    0.35
  -6  -6   5    1.81    0.25
  -6  -6   5    1.69    0.21
  -6  -6   5    1.17    0.18
  -6  -6   5    1.47    0.19
   6  -6  -5    1.82    0.24
   6  -6  -5    1.60    0.29
  -6   6   5    1.52    0.21
  -6   6   5    1.57    0.24
   6   6  -5    1.71    0.25
   6   6  -5    1.25    0.29
  -5  -6   5    8.29    0.36
   5  -6  -5    8.40    0.43
  -5  -6   5    8.15    0.47
   5  -6  -5    8.00    0.51
  -5  -6   5    8.47    0.48
  -5  -6   5    8.45    0.38
   5   6  -5    7.92    0.45
  -5   6   5    8.78    0.45
   5   6  -5    8.74    0.52
   4  -6  -5    5.81    0.45
   4  -6  -5    5.93    0.37
  -4  -6   5    6.44    0.39
  -4  -6   5    5.70    0.38
   4   6  -5    6.12    0.36
   4   6  -5    5.51    0.27
   4   6  -5    5.56    0.43
  -4   6   5    5.12    0.36
   3  -6  -5    5.41    0.39
  -3  -6   5    5.54    0.38
  -3  -6   5    5.77    0.35
   3  -6  -5    5.59    0.36
   3   6  -5    5.48    0.27
   3   6  -5    5.66    0.39
   3   6  -5    5.63    0.33
  -3   6   5    5.73    0.35
   2  -6  -5   10.09    0.47
  -2  -6   5    8.69    0.48
  -2  -6   5    9.41    0.44
   2  -6  -5    8.99    0.53
   2   6  -5    9.07    0.38
   2   6  -5    9.43    0.40
   2   6  -5    9.21    0.47
  -2   6   5    9.49    0.45
  -1  -6   5   39.85    1.39
   1  -6  -5   40.27    1.46
   1  -6  -5   35.26    1.37
  -1   6   5   41.24    1.38
  -1   6   5   41.16    1.45
   0  -6   5    0.16    0.12
   0  -6  -5    0.19    0.21
   0  -6  -5    0.03    0.08
   0  -6   5   -0.07    0.14
   0  -6  -5    0.25    0.20
   0   6   5   -0.20    0.15
   0   6   5    0.04    0.15
  -1  -6  -5   19.91    0.75
  -1  -6  -5   19.36    0.77
  -1  -6  -5   19.17    0.82
   1  -6   5   19.87    0.72
   1   6   5   18.89    0.74
  -2  -6  -5    7.17    0.43
  -2  -6  -5    7.86    0.48
  -2  -6  -5    7.20    0.39
   2   6   5    8.18    0.39
  -3  -6  -5   34.80    1.26
  -3  -6  -5   35.36    1.27
  -3  -6  -5   35.72    1.34
   3   6   5   36.17    1.24
  -4  -6  -5    1.39    0.21
  -4  -6  -5    1.22    0.25
   4  -6   5    1.06    0.20
  -4  -6  -5    1.24    0.27
  -5  -6  -5    4.59    0.39
  -5  -6  -5    4.81    0.35
   5  -6   5    4.68    0.35
   6  -6   5    7.10    0.44
  -6  -6  -5    7.34    0.43
  -6  -6  -5    6.78    0.48
   6   6   5    6.59    0.56
   7  -6   5    7.00    0.48
  -7  -6  -5    7.04    0.52
  -7  -6  -5    7.92    0.46
   7   6   5    7.28    0.62
  -8  -6  -5   13.66    0.72
  -8  -6  -5   12.90    0.64
   8  -6   5   13.55    0.69
   8   6   5   13.73    0.82
   9  -6   5    0.32    0.29
  -9  -6  -5    0.13    0.28
   9   6   5    0.43    0.38
 -10  -6  -5    5.03    0.51
  10  -6   5    5.77    0.50
  10   6   5    5.91    0.62
 -11  -6  -5   12.55    0.77
  11  -6   5   12.08    0.76
  11   6   5   11.14    0.89
 -11   6  -5   12.37    0.68
 -12  -6  -5    1.40    0.43
  12  -6   5    1.71    0.42
  12   6   5    1.38    0.51
 -12   6  -5    2.33    0.34
 -12   6  -5    1.58    0.32
  13  -6   5    0.16    0.41
 -13  -6  -5    0.43    0.41
  13   6   5   -0.09    0.50
 -13   6  -5   -0.33    0.28
 -14  -6  -5    1.17    0.47
  14  -6   5    1.26    0.47
  14   6   5    0.70    0.59
 -16  -7   5    3.29    0.48
  16  -7  -5    1.47    0.59
  16   7  -5    3.08    0.73
  15  -7  -5    1.77    0.54
 -15  -7   5    1.15    0.39
 -15  -7   5    1.29    0.34
  15   7  -5    0.61    0.58
  14  -7  -5    2.21    0.56
 -14  -7   5    2.78    0.43
 -14  -7   5    2.38    0.37
  14   7  -5    2.11    0.54
 -13  -7   5    4.36    0.41
  13  -7  -5    3.49    0.59
 -13  -7   5    4.70    0.48
  13   7  -5    2.99    0.58
 -12  -7   5    1.43    0.29
 -12  -7   5    1.63    0.35
  12  -7  -5    0.82    0.47
  12   7  -5    1.08    0.47
  11  -7  -5   14.13    0.93
 -11  -7   5   17.62    0.73
 -11  -7   5   16.72    0.82
  11   7  -5   14.72    0.97
 -10  -7   5   23.68    1.02
  10  -7  -5   21.24    1.12
 -10  -7   5   24.03    0.91
 -10   7   5   24.53    0.99
  10   7  -5   21.81    1.15
   9  -7  -5   40.12    1.72
  -9  -7   5   43.72    1.62
  -9  -7   5   44.12    1.49
  -9  -7   5   43.21    1.57
   9   7  -5   45.57    1.62
   9   7  -5   42.41    1.74
  -9   7   5   44.36    1.60
  -8  -7   5    8.78    0.51
   8  -7  -5    7.96    0.63
  -8  -7   5    9.56    0.46
  -8  -7   5    9.15    0.55
   8   7  -5    9.06    0.67
   8   7  -5    9.04    0.57
  -8   7   5    9.29    0.53
  -7  -7   5   30.57    1.21
   7  -7  -5   29.94    1.29
  -7  -7   5   31.28    1.15
  -7  -7   5   31.44    1.09
  -7   7   5   32.96    1.20
   7   7  -5   32.46    1.20
   7   7  -5   32.17    1.31
   6  -7  -5    4.05    0.31
   6  -7  -5    3.16    0.35
  -6  -7   5    4.02    0.28
  -6  -7   5    4.55    0.36
  -6  -7   5    3.75    0.30
  -6   7   5    3.99    0.32
   6   7  -5    3.22    0.38
   6   7  -5    3.64    0.32
   5  -7  -5    0.39    0.25
   5  -7  -5    0.63    0.19
  -5  -7   5    0.54    0.15
  -5  -7   5    0.45    0.18
  -5  -7   5    0.77    0.22
   5   7  -5    0.56    0.16
   5   7  -5    0.49    0.26
   5   7  -5    0.39    0.21
  -5   7   5    0.44    0.19
  -4  -7   5   15.17    0.67
   4  -7  -5   15.98    0.73
  -4  -7   5   14.80    0.66
   4  -7  -5   14.91    0.64
   4   7  -5   14.50    0.70
  -4   7   5   14.57    0.64
   4   7  -5   14.30    0.63
   4   7  -5   14.76    0.55
   3  -7  -5   -0.04    0.17
  -3  -7   5    0.09    0.18
   3  -7  -5    0.03    0.24
  -3  -7   5    0.08    0.13
   3   7  -5    0.11    0.17
   3   7  -5    0.03    0.14
   3   7  -5    0.09    0.20
  -3   7   5   -0.01    0.18
   2  -7  -5  207.64    6.55
   2  -7  -5  200.95    6.72
  -2  -7   5  193.80    6.67
   2   7  -5  202.50    6.67
  -2   7   5  202.15    6.54
   2   7  -5  197.62    6.23
   2   7  -5  197.88    6.49
   1  -7  -5   66.27    2.43
  -1  -7   5   69.75    2.37
   1  -7  -5   70.15    2.34
   1   7  -5   69.98    2.28
  -1   7   5   69.33    2.34
   0  -7   5  154.76    5.14
   0  -7  -5  153.22    4.91
   0  -7  -5  159.58    5.08
   0  -7  -5  154.08    5.22
   0  -7   5  153.98    5.15
   0   7   5  151.90    5.06
   1  -7   5   21.48    0.80
  -1  -7  -5   22.02    0.85
  -1  -7  -5   22.31    0.91
   1  -7   5   20.77    0.81
   1   7   5   21.44    0.82
  -2  -7  -5    4.45    0.35
   2  -7   5    3.96    0.31
  -2  -7  -5    4.15    0.35
  -2  -7  -5    3.41    0.29
   2   7   5    4.30    0.32
   3  -7   5    4.62    0.33
  -3  -7  -5    5.26    0.36
  -3  -7  -5    4.86    0.39
  -3  -7  -5    5.65    0.40
   3   7   5    4.93    0.34
  -4  -7  -5    3.28    0.34
  -4  -7  -5    3.56    0.31
  -4  -7  -5    3.28    0.35
   4  -7   5    3.13    0.28
   4   7   5    3.30    0.31
  -5  -7  -5    3.86    0.34
  -5  -7  -5    3.09    0.36
  -5  -7  -5    2.40    0.33
   5  -7   5    2.63    0.28
  -6  -7  -5    4.72    0.37
  -6  -7  -5    4.49    0.43
   6  -7   5    3.76    0.36
   7  -7   5    0.42    0.27
  -7  -7  -5    0.34    0.27
  -7  -7  -5    0.68    0.22
   7   7   5    0.79    0.36
  -8  -7  -5    0.58    0.30
   8  -7   5    0.63    0.29
  -8  -7  -5    0.41    0.25
   8   7   5    0.81    0.39
   9  -7   5    0.89    0.33
  -9  -7  -5    1.13    0.33
   9   7   5    1.12    0.42
  10  -7   5    7.87    0.61
 -10  -7  -5    7.98    0.61
  10   7   5    8.06    0.69
 -10   7  -5    7.33    0.48
  11  -7   5   -0.09    0.35
 -11  -7  -5    0.41    0.36
 -11   7  -5   -0.04    0.24
 -11   7  -5   -0.01    0.28
  11   7   5    0.30    0.47
 -12  -7  -5    1.90    0.44
  12  -7   5    1.74    0.43
 -12   7  -5    2.19    0.38
 -12   7  -5    0.64    0.29
  12   7   5    1.10    0.51
 -13  -7  -5    0.93    0.42
  13  -7   5    1.53    0.45
  13   7   5    1.92    0.58
 -13   7  -5    0.85    0.31
 -14  -7  -5   -0.52    0.38
  14  -7   5    0.40    0.44
  14   7   5    0.06    0.58
  16  -8  -5    1.02    0.55
 -16  -8   5    0.11    0.38
  16   8  -5    0.88    0.64
 -15  -8   5    0.34    0.36
  15  -8  -5    0.34    0.50
  15   8  -5    0.55    0.57
 -14  -8   5    2.01    0.34
 -14  -8   5    2.59    0.43
  14  -8  -5    1.95    0.58
  14   8  -5    1.83    0.65
 -13  -8   5   22.91    1.04
 -13  -8   5   21.16    0.90
  13  -8  -5   17.95    1.16
  13   8  -5   18.71    1.19
  12  -8  -5   -0.21    0.45
 -12  -8   5   -0.03    0.23
 -12  -8   5   -0.11    0.30
  12   8  -5    0.23    0.42
  11  -8  -5    0.79    0.39
 -11  -8   5    1.01    0.31
 -11  -8   5    0.84    0.26
  11   8  -5    0.96    0.44
  10  -8  -5    2.05    0.43
 -10  -8   5    2.34    0.35
 -10  -8   5    1.92    0.27
  10   8  -5    2.20    0.45
  -9  -8   5    4.74    0.35
   9  -8  -5    4.52    0.53
  -9  -8   5    4.98    0.44
   9   8  -5    5.56    0.56
  -9   8   5    3.76    0.40
  -9   8   5    4.54    0.41
   9   8  -5    4.89    0.44
  -8  -8   5   52.87    1.92
  -8  -8   5   52.97    1.76
   8  -8  -5   51.26    2.02
   8   8  -5   54.16    2.04
  -8   8   5   53.11    1.89
   8   8  -5   52.31    1.90
  -7  -8   5    4.13    0.38
   7  -8  -5    2.87    0.41
  -7  -8   5    4.17    0.30
   7   8  -5    3.48    0.43
   7   8  -5    3.72    0.37
  -7   8   5    3.25    0.33
   6  -8  -5    1.48    0.25
  -6  -8   5    1.42    0.21
   6  -8  -5    1.06    0.32
  -6  -8   5    1.89    0.29
   6   8  -5    2.20    0.39
   6   8  -5    1.38    0.28
  -6   8   5    1.00    0.23
  -5  -8   5    1.71    0.20
  -5  -8   5    1.92    0.28
   5  -8  -5    1.21    0.31
   5  -8  -5    1.63    0.24
   5   8  -5    1.79    0.31
   5   8  -5    1.58    0.20
  -5   8   5    1.73    0.25
   5   8  -5    1.60    0.26
  -4  -8   5   14.44    0.68
   4  -8  -5   14.96    0.76
   4  -8  -5   15.52    0.66
  -4  -8   5   15.17    0.69
   4   8  -5   15.04    0.58
   4   8  -5   14.86    0.73
  -4   8   5   14.75    0.65
   4   8  -5   15.26    0.65
  -3  -8   5    1.13    0.20
   3  -8  -5    0.74    0.27
   3  -8  -5    1.13    0.22
  -3   8   5    0.78    0.21
   3   8  -5    0.97    0.18
   3   8  -5    0.95    0.21
   3   8  -5    0.71    0.23
   2  -8  -5   21.84    0.97
  -2  -8   5   22.28    0.91
   2  -8  -5   24.83    0.90
  -2   8   5   23.65    0.90
   2   8  -5   22.78    0.82
   2   8  -5   22.86    0.85
   1  -8  -5   37.98    1.34
  -1  -8   5   37.54    1.34
   1  -8  -5   35.97    1.42
  -1  -8   5   36.76    1.35
  -1   8   5   37.67    1.34
   1   8  -5   36.61    1.27
   0  -8   5   20.11    0.82
   0  -8  -5   21.31    0.92
   0  -8   5   21.83    0.83
   0  -8  -5   20.64    0.85
   0  -8  -5   22.38    0.85
   0   8   5   21.39    0.83
   0   8  -5   21.23    0.75
  -1  -8  -5   60.57    2.18
   1  -8   5   61.79    2.10
  -1  -8  -5   61.01    2.05
   1  -8   5   60.89    2.10
  -1  -8  -5   60.02    2.09
   1   8   5   60.82    2.08
  -2  -8  -5    8.99    0.50
   2  -8   5   12.17    0.54
  -2  -8  -5   12.04    0.64
  -2  -8  -5   12.82    0.60
   2   8   5   12.66    0.55
  -3  -8  -5    3.59    0.37
  -3  -8  -5    5.54    0.44
   3  -8   5    4.22    0.34
   3   8   5    4.29    0.34
   4  -8   5    6.78    0.43
  -4  -8  -5    7.00    0.49
  -4  -8  -5    6.77    0.41
  -4  -8  -5    6.98    0.54
   4   8   5    7.54    0.42
  -5  -8  -5    3.12    0.32
  -5  -8  -5    3.07    0.37
   5  -8   5    2.44    0.30
  -5  -8  -5    3.68    0.39
   6  -8   5   13.05    0.66
  -6  -8  -5   14.02    0.66
  -6  -8  -5   12.74    0.74
  -6  -8  -5   12.97    0.68
  -7  -8  -5    7.00    0.53
  -7  -8  -5    5.91    0.45
   7  -8   5    5.70    0.48
  -7   8  -5    4.90    0.33
   8  -8   5    1.12    0.31
  -8  -8  -5    1.71    0.36
   8   8   5    2.30    0.45
  -8   8  -5    1.69    0.23
  -9  -8  -5    1.55    0.36
   9  -8   5    1.54    0.33
   9   8   5    0.71    0.43
  -9   8  -5    1.08    0.23
 -10  -8  -5   11.84    0.74
  10  -8   5   10.43    0.70
 -10   8  -5   10.66    0.57
  10   8   5   12.42    0.89
 -11  -8  -5    3.95    0.49
  11  -8   5    3.96    0.48
  11   8   5    3.91    0.60
 -11   8  -5    3.49    0.36
  12  -8   5    3.56    0.48
 -12  -8  -5    2.76    0.47
 -12   8  -5    3.19    0.37
  12   8   5    2.15    0.59
  13  -8   5   -0.15    0.39
 -13  -8  -5    0.32    0.40
 -13   8  -5   -0.27    0.26
  13   8   5   -0.54    0.52
 -15  -9   5    0.71    0.41
  15  -9  -5    0.71    0.53
  15   9  -5    0.74    0.60
 -14  -9   5    0.93    0.40
  14  -9  -5    0.99    0.57
  14   9  -5    1.92    0.59
  13  -9  -5    5.03    0.70
 -13  -9   5    6.04    0.55
 -13  -9   5    4.85    0.44
  13   9  -5    5.67    0.73
  12  -9  -5    0.25    0.42
 -12  -9   5    0.59    0.26
 -12  -9   5   -0.25    0.31
  12   9  -5   -0.01    0.46
 -11  -9   5    6.89    0.57
  11  -9  -5    7.90    0.74
 -11  -9   5    7.54    0.48
  11   9  -5    6.55    0.72
 -10  -9   5   -0.01    0.20
 -10  -9   5    0.31    0.29
  10  -9  -5   -0.37    0.36
  10   9  -5   -0.37    0.41
  -9  -9   5   70.36    2.46
   9  -9  -5   66.50    2.57
  -9  -9   5   69.25    2.27
   9   9  -5   67.21    2.59
  -9   9   5   69.19    2.41
  -8  -9   5   12.65    0.57
  -8  -9   5   12.32    0.67
   8  -9  -5    9.78    0.74
  -8   9   5   11.96    0.63
   8   9  -5   11.88    0.68
   8   9  -5   12.30    0.82
   7  -9  -5   -0.28    0.30
  -7  -9   5   -0.09    0.19
  -7  -9   5    0.16    0.26
   7   9  -5   -0.16    0.26
   7   9  -5    0.01    0.32
  -7   9   5   -0.10    0.18
  -6  -9   5   49.16    1.80
  -6  -9   5   50.00    1.64
   6  -9  -5   46.67    1.87
  -6   9   5   50.92    1.76
   6   9  -5   48.42    1.87
   6   9  -5   49.13    1.77
  -5  -9   5    3.25    0.35
   5  -9  -5    4.07    0.33
   5  -9  -5    3.60    0.43
  -5   9   5    4.21    0.35
   5   9  -5    3.86    0.29
   5   9  -5    3.60    0.35
   5   9  -5    3.08    0.39
   4  -9  -5    9.09    0.48
   4  -9  -5    8.11    0.59
  -4  -9   5    8.52    0.51
   4   9  -5    8.84    0.50
   4   9  -5    8.69    0.57
   4   9  -5    8.09    0.41
  -4   9   5    7.73    0.48
  -3  -9   5    2.03    0.26
   3  -9  -5    1.82    0.33
   3  -9  -5    1.86    0.26
   3   9  -5    2.18    0.24
   3   9  -5    1.78    0.26
  -3   9   5    1.94    0.26
   2  -9  -5    3.09    0.38
  -2  -9   5    3.39    0.30
   2  -9  -5    4.56    0.34
   2   9  -5    4.31    0.30
   2   9  -5    3.02    0.27
  -2   9   5    3.80    0.33
  -1  -9   5   -0.12    0.18
   1  -9  -5   -0.06    0.24
  -1  -9   5    0.01    0.14
   1  -9  -5    0.00    0.20
   1   9  -5   -0.01    0.16
  -1   9   5    0.11    0.20
   0  -9   5   20.07    0.83
   0  -9  -5   20.84    0.94
   0  -9   5   20.86    0.83
   0  -9  -5   21.32    0.85
   0   9   5   21.86    0.85
   0   9  -5   20.77    0.77
  -1  -9  -5    0.88    0.27
   1  -9   5    0.89    0.22
  -1  -9  -5    0.84    0.29
  -1  -9  -5    1.07    0.23
   1  -9   5    0.80    0.18
  -1   9  -5    0.68    0.15
   1   9   5    1.02    0.23
   2  -9   5    2.19    0.24
  -2  -9  -5    2.87    0.36
  -2  -9  -5    3.01    0.34
   2  -9   5    2.19    0.27
  -2  -9  -5    2.79    0.30
   2   9   5    2.39    0.28
  -3  -9  -5    1.43    0.25
   3  -9   5    0.86    0.23
  -3  -9  -5    1.54    0.33
  -3  -9  -5    1.43    0.30
   3   9   5    1.12    0.24
   4  -9   5    8.30    0.49
  -4  -9  -5    8.16    0.61
  -4  -9  -5    8.77    0.55
  -4  -9  -5    7.70    0.44
   4   9   5    8.90    0.49
  -5  -9  -5   15.39    0.74
  -5  -9  -5   16.26    0.82
   5  -9   5   15.16    0.71
  -5   9  -5   14.53    0.58
  -6  -9  -5    0.52    0.29
  -6  -9  -5    0.09    0.30
   6  -9   5   -0.12    0.24
  -6   9  -5    0.19    0.16
  -7  -9  -5    6.29    0.54
   7  -9   5    7.11    0.54
  -7  -9  -5    8.18    0.60
  -7   9  -5    6.29    0.38
   8  -9   5    0.65    0.29
  -8  -9  -5    0.20    0.29
  -8   9  -5   -0.01    0.18
   9  -9   5    1.06    0.32
  -9  -9  -5    1.17    0.34
  -9   9  -5    0.67    0.22
  10  -9   5    3.36    0.43
 -10  -9  -5    2.49    0.43
 -10   9  -5    2.81    0.31
  10   9   5    2.54    0.55
 -11  -9  -5   -0.27    0.32
  11  -9   5    0.34    0.37
 -11   9  -5    0.08    0.23
  11   9   5   -0.32    0.48
 -12  -9  -5    3.24    0.49
  12  -9   5    3.34    0.50
 -12   9  -5    3.01    0.37
[truncated: 1,177,369 more chars]
