# Supplementary material for: Crystal structures of monohydrate and methanol solvate compounds of {1-[(3,5-bis{[(4,6-dimethylpyridin-2-yl)amino]methyl}-2,4,6-triethylbenzyl)amino]cyclopentyl}methanol
Source: Acta Crystallogr E Crystallogr Commun. 2020 Sep 25;76(Pt 10):1679–83. doi: 10.1107/S2056989020012554 (PMC7534252; doi:10.1107/S2056989020012554)
Supplement: Supplementary file 2 [file e-76-01679-1asup2.hkl]

data_1a                                                                         
_shelx_title ' Stapf_22_0m in P2(1)/c'                                          
_shelx_refln_list_code          4                                               
_shelx_F_calc_maximum      206.63                                               
_exptl_crystal_F_000      1256.00                                               
_reflns_d_resolution_high  0.7722                                               
                                                                                
loop_                                                                           
 _space_group_symop_operation_xyz                                               
 'x, y, z'                                                                      
 '-x, y+1/2, -z+1/2'                                                            
 '-x, -y, -z'                                                                   
 'x, -y-1/2, z-1/2'                                                             
                                                                                
_cell_length_a    13.2239                                                       
_cell_length_b    15.3576                                                       
_cell_length_c    17.1061                                                       
_cell_angle_alpha  90.000                                                       
_cell_angle_beta  107.029                                                       
_cell_angle_gamma  90.000                                                       
                                                                                
_shelx_F_squared_multiplier     1.000                                           
                                                                                
loop_                                                                           
 _refln_index_h                                                                 
 _refln_index_k                                                                 
 _refln_index_l                                                                 
 _refln_F_squared_calc                                                          
 _refln_F_squared_meas                                                          
 _refln_F_squared_sigma                                                         
 _refln_observed_status                                                         
   2   0   0       1848.97       1822.64        34.75 o                         
   3   0   0      21217.19      20320.64       330.86 o                         
   4   0   0          9.11         10.53         2.50 o                         
   5   0   0       2954.60       3081.57        60.23 o                         
   6   0   0        234.40        245.40        10.24 o                         
   7   0   0        326.76        389.31        14.18 o                         
   8   0   0        173.91        156.93        21.10 o                         
   9   0   0       1926.16       1906.61        95.59 o                         
  10   0   0        170.82        181.89        11.96 o                         
  11   0   0         26.21         20.66         5.88 o                         
  12   0   0        181.95        149.97        18.15 o                         
  13   0   0         28.80         14.11        11.82 o                         
  14   0   0          1.79         -4.27         9.20 o                         
  15   0   0         37.96         36.29        11.94 o                         
  16   0   0         77.58         62.88        24.90 o                         
   1   1   0          0.18          0.15         0.35 o                         
   2   1   0       1434.59       1313.38        22.77 o                         
   3   1   0       3290.94       2989.04        37.61 o                         
   4   1   0       1014.19        996.92        12.70 o                         
   5   1   0       1083.93       1121.37        14.37 o                         
   6   1   0        125.91        151.44         4.64 o                         
   7   1   0        130.76        147.03         4.97 o                         
   8   1   0        718.38        744.25        14.01 o                         
   9   1   0        285.40        302.80         8.56 o                         
  10   1   0        591.83        611.30        16.61 o                         
  11   1   0        379.87        374.62         9.78 o                         
  12   1   0          7.27          6.74         6.23 o                         
  13   1   0         16.46         10.34         6.54 o                         
  14   1   0         35.14         20.29         8.89 o                         
  15   1   0          0.04        -13.83         9.22 o                         
  16   1   0          7.62        -14.25        15.86 o                         
   1   2   0       6469.34       6337.76        83.53 o                         
   2   2   0         48.72         39.08         2.07 o                         
   3   2   0        459.71        433.89         6.85 o                         
   4   2   0         54.27         57.91         2.65 o                         
   5   2   0         58.31         45.75         3.57 o                         
   6   2   0         68.56         92.89         3.78 o                         
   7   2   0       1542.71       1423.86        21.07 o                         
   8   2   0          3.45          9.59         3.18 o                         
   9   2   0         16.85         13.91         4.11 o                         
  10   2   0         17.65         28.91         4.45 o                         
  11   2   0          7.55         10.29         5.28 o                         
  12   2   0        217.96        250.67        10.93 o                         
  13   2   0          5.74          5.03         7.87 o                         
  14   2   0         52.47         65.86         8.05 o                         
  15   2   0          7.39         -5.00         7.95 o                         
  16   2   0         15.40          8.27        13.29 o                         
   1   3   0       2360.88       2214.45        23.16 o                         
   2   3   0      25122.65      24114.13       245.87 o                         
   3   3   0       1002.28        958.11        10.83 o                         
   4   3   0        852.58        770.79        10.33 o                         
   5   3   0         25.62         37.84         4.37 o                         
   6   3   0       2557.05       2610.35        33.47 o                         
   7   3   0        460.19        454.64         8.10 o                         
   8   3   0          7.53          9.94         2.98 o                         
   9   3   0         31.43         27.49         3.98 o                         
  10   3   0          5.57          3.37         3.95 o                         
  11   3   0        282.37        328.82        10.16 o                         
  12   3   0        302.64        295.86        10.53 o                         
  13   3   0          2.86          1.84         7.98 o                         
  14   3   0         41.59         46.76         7.98 o                         
  15   3   0        374.45        437.55        38.97 o                         
  16   3   0         91.47         78.92        12.97 o                         
   0   4   0       6469.16       6714.89        97.31 o                         
   1   4   0       5150.88       5345.88        57.76 o                         
   2   4   0       2689.36       2671.97        28.02 o                         
   3   4   0        598.30        594.06         7.43 o                         
   4   4   0       3062.22       3105.96        34.67 o                         
   5   4   0        777.98        791.38        11.57 o                         
   6   4   0         34.28         58.68         3.65 o                         
   7   4   0         57.87         38.35         3.65 o                         
   8   4   0        314.62        290.93         6.97 o                         
   9   4   0         66.00         81.32         4.53 o                         
  10   4   0       1546.73       1564.17        42.81 o                         
  11   4   0          0.51          6.51         4.68 o                         
  12   4   0        268.40        217.75         9.10 o                         
  13   4   0        558.87        495.43        27.41 o                         
  14   4   0        359.31        378.75        16.51 o                         
  15   4   0          0.43         11.91        10.64 o                         
  16   4   0         81.91         72.64        13.07 o                         
   1   5   0        117.01        128.70         3.13 o                         
   2   5   0          1.82         10.06         1.89 o                         
   3   5   0       6408.15       7076.62        76.82 o                         
   4   5   0        127.47        181.04         4.46 o                         
   5   5   0         54.31         78.64         3.59 o                         
   6   5   0        274.11        256.59         6.07 o                         
   7   5   0         65.27         84.03         4.03 o                         
   8   5   0        600.47        564.57        10.06 o                         
   9   5   0       1080.01       1040.29        17.34 o                         
  10   5   0       1152.41       1162.18        20.01 o                         
  11   5   0         31.16         39.61         5.14 o                         
  12   5   0         91.08        102.76         7.21 o                         
  13   5   0        625.06        622.40        22.48 o                         
  14   5   0          0.23        -10.52         7.16 o                         
  15   5   0        163.14        154.81        14.27 o                         
   0   6   0        986.40        879.11        18.29 o                         
   1   6   0         52.57         63.40         2.61 o                         
   2   6   0       3204.04       3220.02        37.62 o                         
   3   6   0        107.61        111.21         4.39 o                         
   4   6   0       1784.17       1771.00        25.29 o                         
   5   6   0       1987.24       2069.01        27.18 o                         
   6   6   0         59.18         61.67         3.67 o                         
   7   6   0       1268.86       1341.87        19.02 o                         
   8   6   0        535.62        543.82        10.08 o                         
   9   6   0        163.81        179.50         9.24 o                         
  10   6   0         63.57         50.39         5.28 o                         
  11   6   0          2.55         -0.25         4.63 o                         
  12   6   0        491.04        478.65        19.38 o                         
  13   6   0          0.05         18.87         8.13 o                         
  14   6   0          0.54          1.79         9.61 o                         
  15   6   0          3.75         13.29        10.59 o                         
   1   7   0        428.62        480.57         7.51 o                         
   2   7   0        119.25        166.15         5.18 o                         
   3   7   0        941.13       1170.83        17.68 o                         
   4   7   0       3469.61       3603.56        49.32 o                         
   5   7   0       1036.93        986.45        15.68 o                         
   6   7   0        145.85        149.67         7.77 o                         
   7   7   0         17.47         13.20         4.21 o                         
   8   7   0        274.14        297.11         7.66 o                         
   9   7   0         11.95         11.47         4.71 o                         
  10   7   0        937.69        968.91        24.85 o                         
  11   7   0         49.17         45.56         5.55 o                         
  12   7   0        195.47        212.70         9.37 o                         
  13   7   0        142.82        145.64         9.93 o                         
  14   7   0        236.26        229.63        14.98 o                         
  15   7   0         20.76         14.00        11.12 o                         
   0   8   0       6590.51       6742.68       151.26 o                         
   1   8   0        158.70        141.10         4.51 o                         
   2   8   0         36.77         24.96         3.25 o                         
   3   8   0        113.90        189.67        11.88 o                         
   4   8   0        124.57        153.27         9.72 o                         
   5   8   0        313.96        342.35         8.12 o                         
   6   8   0          0.10          5.95         3.57 o                         
   7   8   0        498.21        533.35        10.83 o                         
   8   8   0        590.46        592.16        11.17 o                         
   9   8   0        316.10        325.52        10.27 o                         
  10   8   0        447.07        466.01        16.60 o                         
  11   8   0          4.54         -2.98         5.40 o                         
  12   8   0          0.50         -2.79         5.74 o                         
  13   8   0         42.66         46.88         8.25 o                         
  14   8   0          5.03          4.19        10.08 o                         
   1   9   0          1.86          4.51         3.52 o                         
   2   9   0        890.24        982.92        31.15 o                         
   3   9   0       1286.32       1342.91        20.39 o                         
   4   9   0       1169.86       1162.11        19.75 o                         
   5   9   0         30.42         34.73         4.17 o                         
   6   9   0          2.02         -3.09         3.27 o                         
   7   9   0        112.29        113.70         5.73 o                         
   8   9   0        213.86        249.20        10.33 o                         
   9   9   0        637.39        628.88        21.26 o                         
  10   9   0       1330.04       1332.31        35.83 o                         
  11   9   0          8.50          5.73         5.70 o                         
  12   9   0         13.30          6.69         7.22 o                         
  13   9   0          9.89          6.34         7.51 o                         
  14   9   0        213.25        195.45        23.46 o                         
   0  10   0        877.20        782.35        23.69 o                         
   1  10   0       1115.48       1059.53        21.18 o                         
   2  10   0       1317.73       1342.89        25.60 o                         
   3  10   0        619.27        674.31        12.33 o                         
   4  10   0          0.21          3.85         3.53 o                         
   5  10   0          0.03          4.70         3.90 o                         
   6  10   0          9.38         13.96         4.16 o                         
   7  10   0        506.33        441.83        13.31 o                         
   8  10   0         12.87         15.51         5.89 o                         
   9  10   0         58.53         61.53         7.25 o                         
  10  10   0          6.00         -2.89         5.79 o                         
  11  10   0        700.68        701.99        21.32 o                         
  12  10   0         96.67        105.78        11.58 o                         
  13  10   0          0.22          2.09         9.38 o                         
  14  10   0          0.07          3.14        14.17 o                         
   1  11   0        567.04        555.93        13.93 o                         
   2  11   0         62.40         67.44         7.74 o                         
   3  11   0        652.32        692.11        16.14 o                         
   4  11   0        556.52        491.59        11.85 o                         
   5  11   0         23.17         38.06         5.17 o                         
   6  11   0        440.04        416.55        12.03 o                         
   7  11   0        574.54        576.63        15.55 o                         
   8  11   0        716.58        667.77        17.39 o                         
   9  11   0        126.16        132.75        10.12 o                         
  10  11   0        299.01        320.17        12.85 o                         
  11  11   0         20.46          2.86         8.85 o                         
  12  11   0         15.12         31.30        11.82 o                         
  13  11   0         35.34         32.80        10.48 o                         
   0  12   0        117.03        127.73        10.82 o                         
   1  12   0        281.82        282.49        16.69 o                         
   2  12   0        218.24        253.18        10.24 o                         
   3  12   0         78.12         83.54         6.81 o                         
   4  12   0         81.18         75.58         6.02 o                         
   5  12   0        223.37        234.12        17.42 o                         
   6  12   0        218.31        244.82        22.68 o                         
   7  12   0        295.89        237.87        21.65 o                         
   8  12   0        124.76        155.18        14.65 o                         
   9  12   0         69.66         75.58         8.35 o                         
  10  12   0         24.13         24.41         9.41 o                         
  11  12   0          8.05         12.80         9.42 o                         
  12  12   0          9.12         19.52        16.94 o                         
  13  12   0         28.14         37.12        10.87 o                         
   1  13   0       1422.28       1289.71        28.93 o                         
   2  13   0         78.80         92.14         7.00 o                         
   3  13   0         10.34         23.71         5.99 o                         
   4  13   0        530.31        465.71        16.08 o                         
   5  13   0        672.44        636.64        16.40 o                         
   6  13   0         70.26         76.86         7.43 o                         
   7  13   0          2.21         -1.40         5.61 o                         
   8  13   0        528.26        504.28        17.31 o                         
   9  13   0         75.34         87.70        12.10 o                         
  10  13   0         85.02         79.22        12.37 o                         
  11  13   0         50.00         44.80        10.79 o                         
  12  13   0          0.18          1.17        10.17 o                         
   0  14   0         33.97         51.11         9.61 o                         
   1  14   0        193.45        216.41        14.56 o                         
   2  14   0          8.08         20.28         6.38 o                         
   3  14   0         56.97         69.87         8.50 o                         
   4  14   0        193.67        197.38        11.30 o                         
   5  14   0        253.51        249.07        25.19 o                         
   6  14   0        319.41        315.23        12.08 o                         
   7  14   0         71.69         72.86         8.97 o                         
   8  14   0          1.37         -1.07         7.47 o                         
   9  14   0          9.17         -5.16         7.61 o                         
  10  14   0          0.56         -5.05        10.15 o                         
  11  14   0         40.20         46.51        11.79 o                         
   1  15   0        128.75        134.39        13.39 o                         
   2  15   0          1.21         -3.73         7.78 o                         
   3  15   0        905.81        872.15        24.26 o                         
   4  15   0        164.84        207.36        13.89 o                         
   5  15   0         93.55         70.24        27.43 o                         
   6  15   0        505.22        487.37        24.15 o                         
   7  15   0        356.99        342.13        19.52 o                         
   8  15   0         13.91         12.82         8.40 o                         
   9  15   0         59.37         70.94        10.20 o                         
  10  15   0        167.32        143.79        15.39 o                         
   0  16   0        116.60        115.63        18.15 o                         
   1  16   0        145.18        147.76        23.00 o                         
   2  16   0         70.54         74.63        32.28 o                         
   3  16   0         19.75         20.47        11.18 o                         
   4  16   0         46.94         38.03        10.74 o                         
   5  16   0         17.19         21.42        10.86 o                         
   6  16   0          0.81          4.84        10.69 o                         
   7  16   0        310.97        304.58        19.69 o                         
   8  16   0          3.78          0.71         8.68 o                         
   9  16   0         29.85         37.43         9.99 o                         
   1  17   0          9.75         13.12        11.18 o                         
   2  17   0        244.86        252.49        40.94 o                         
   3  17   0        277.25        309.89        20.43 o                         
   4  17   0        266.58        347.74        51.06 o                         
   5  17   0         75.88         80.45        12.67 o                         
   6  17   0         33.01         52.64        18.57 o                         
   7  17   0         61.92         48.21        26.16 o                         
   8  17   0        184.24        188.56        18.50 o                         
   0  18   0         95.35         92.84        19.41 o                         
   1  18   0          2.66          7.11        11.16 o                         
   2  18   0         47.58         65.50        14.35 o                         
   3  18   0        179.47        209.91        17.42 o                         
   4  18   0         79.99         65.28        12.32 o                         
   5  18   0        118.35        136.03        15.68 o                         
   6  18   0          0.41        -14.53        10.55 o                         
   1  19   0        467.28        465.66        26.24 o                         
   2  19   0         98.68        100.45        15.07 o                         
   3  19   0          0.30         17.46        14.77 o                         
   4  19   0        133.86        162.30        18.17 o                         
 -16   1   1        108.39        116.68        18.49 o                         
 -15   1   1          0.01          4.54         7.62 o                         
 -14   1   1         19.58          3.63         6.93 o                         
 -13   1   1        112.62         88.11         8.26 o                         
 -12   1   1       1120.15       1031.16        31.93 o                         
 -11   1   1       1384.41       1289.73        30.69 o                         
 -10   1   1        115.69        128.76         6.55 o                         
  -9   1   1       2038.52       1961.16        28.85 o                         
  -8   1   1          0.86          5.39         2.86 o                         
  -7   1   1        846.50        790.92        12.93 o                         
  -6   1   1        721.02        664.30        11.00 o                         
  -5   1   1        751.16        679.69         9.52 o                         
  -4   1   1        218.81        238.73         4.62 o                         
  -3   1   1       2922.43       2781.16        39.46 o                         
  -2   1   1       4568.74       4302.54        62.99 o                         
   2   1   1       6859.33       6244.29        72.09 o                         
   3   1   1        666.34        754.11        10.37 o                         
   4   1   1        520.86        527.78         7.38 o                         
   5   1   1       3113.22       3279.97        41.43 o                         
   6   1   1        210.19        154.43         5.03 o                         
   7   1   1        116.26        120.08         4.83 o                         
   8   1   1        446.98        443.03         9.83 o                         
   9   1   1          0.40         -3.39         3.63 o                         
  10   1   1         69.05         59.36         5.24 o                         
  11   1   1         18.15         15.69         4.75 o                         
  12   1   1          0.57         -5.68         6.33 o                         
  13   1   1         72.48         79.00         7.49 o                         
  14   1   1          7.04         -0.14         8.53 o                         
  15   1   1          1.95        -26.70        23.00 o                         
  16   1   1         15.31         -8.83        16.54 o                         
 -16   2   1         29.68         44.53        10.23 o                         
 -15   2   1         70.25         93.85         9.35 o                         
 -14   2   1        104.92         77.87        10.56 o                         
 -13   2   1         97.34         77.34         9.75 o                         
 -12   2   1         47.58         37.81         6.88 o                         
 -11   2   1        180.91        187.17         6.99 o                         
 -10   2   1        111.69         92.37         5.19 o                         
  -9   2   1          6.29          7.74         3.56 o                         
  -8   2   1        308.08        328.43         7.04 o                         
  -7   2   1        614.91        621.13        10.01 o                         
  -6   2   1       1489.44       1509.43        21.99 o                         
  -5   2   1         64.71         76.26         2.99 o                         
  -4   2   1       2556.15       2430.03        29.10 o                         
  -3   2   1        224.69        252.41         4.01 o                         
  -2   2   1       3064.60       2948.06        29.08 o                         
  -1   2   1        452.13        362.79        13.81 o                         
   0   2   1          0.00         -1.29         0.86 o                         
   1   2   1        971.68        924.99        24.48 o                         
   2   2   1       1312.54       1239.31        13.32 o                         
   3   2   1        152.40        150.30         3.30 o                         
   4   2   1       1145.55       1200.47        16.13 o                         
   5   2   1        488.43        573.50        10.43 o                         
   6   2   1        382.47        344.44         6.92 o                         
   7   2   1        533.63        660.54        11.20 o                         
   8   2   1          0.05         -4.54         3.30 o                         
   9   2   1        821.87        773.05        14.98 o                         
  10   2   1          4.05          1.95         4.25 o                         
  11   2   1          1.59          4.95         4.42 o                         
  12   2   1         14.67          1.77         5.94 o                         
  13   2   1         39.44         55.11         8.80 o                         
  14   2   1         12.60          5.37         7.79 o                         
  15   2   1         80.12         76.96        12.85 o                         
  16   2   1          6.57          0.95        13.60 o                         
 -16   3   1         58.84         59.29        13.64 o                         
 -15   3   1         46.59         31.14         8.42 o                         
 -14   3   1         68.19         67.65         8.52 o                         
 -13   3   1        409.22        406.69        26.50 o                         
 -12   3   1         27.57         33.42         6.62 o                         
 -11   3   1        670.71        652.10        14.59 o                         
 -10   3   1          5.72         -0.87         3.76 o                         
  -9   3   1        275.08        225.45         7.16 o                         
  -8   3   1        245.28        282.15        10.23 o                         
  -7   3   1        178.00        178.93         5.59 o                         
  -6   3   1       4021.54       3828.54        48.47 o                         
  -5   3   1       2313.63       2365.74        28.48 o                         
  -4   3   1        266.63        285.78         4.91 o                         
  -3   3   1        221.95        222.50         3.66 o                         
  -2   3   1       4809.68       4795.95        47.07 o                         
  -1   3   1       1009.80        962.38        10.57 o                         
   0   3   1       5269.85       5173.82        59.07 o                         
   1   3   1      24199.46      23646.69       287.24 o                         
   2   3   1       2133.32       2100.13        26.61 o                         
   3   3   1       7576.35       7244.20        83.18 o                         
   4   3   1        227.35        276.76         5.13 o                         
   5   3   1          4.78         12.68         2.66 o                         
   6   3   1        263.65        286.74         6.56 o                         
   7   3   1         32.78         51.37         3.77 o                         
   8   3   1         66.94         80.81         4.48 o                         
   9   3   1        278.52        290.69         7.95 o                         
  10   3   1       2138.84       1970.42        29.43 o                         
  11   3   1        102.70         99.86         5.90 o                         
  12   3   1        368.76        384.89        11.72 o                         
  13   3   1        327.20        310.58        11.36 o                         
  14   3   1        100.82        104.85        12.10 o                         
  15   3   1          9.60         10.55        10.67 o                         
 -16   4   1         47.16         53.92        12.22 o                         
 -15   4   1         45.51         19.83         8.35 o                         
 -14   4   1        812.35        835.12        41.97 o                         
 -13   4   1        258.21        285.67        13.89 o                         
 -12   4   1        153.50        155.66        10.42 o                         
 -11   4   1        401.39        407.54        14.38 o                         
 -10   4   1         16.30         13.47         3.67 o                         
  -9   4   1        148.59        168.22         7.35 o                         
  -8   4   1         34.12         28.66         3.08 o                         
  -7   4   1        425.68        449.21         7.70 o                         
  -6   4   1        322.06        331.24         6.71 o                         
  -5   4   1         20.73         32.64         2.85 o                         
  -4   4   1       3737.35       3852.35        42.68 o                         
  -3   4   1        978.23        910.07         9.99 o                         
  -2   4   1        316.82        322.17         4.55 o                         
  -1   4   1       1668.10       1732.90        19.58 o                         
   0   4   1      16279.62      16119.57       195.98 o                         
   1   4   1       3723.15       3742.46        40.87 o                         
   2   4   1         30.78         37.81         2.09 o                         
   3   4   1       2643.73       2682.60        29.86 o                         
   4   4   1          4.57          4.72         2.14 o                         
   5   4   1       1012.29        976.97        14.98 o                         
   6   4   1          0.98          3.34         2.80 o                         
   7   4   1        195.47        178.22         7.73 o                         
   8   4   1       1388.72       1432.87        20.02 o                         
   9   4   1        143.50        173.04         6.05 o                         
  10   4   1        505.21        480.23         9.93 o                         
  11   4   1         28.74         21.30         4.80 o                         
  12   4   1        159.54        152.58         8.00 o                         
  13   4   1        119.62        117.23         7.89 o                         
  14   4   1         62.93         68.79        11.07 o                         
  15   4   1          0.99          4.79        10.72 o                         
 -16   5   1         60.19         71.09        13.08 o                         
 -15   5   1         14.96         13.08         8.57 o                         
 -14   5   1         68.59         62.47         8.70 o                         
 -13   5   1          3.05          4.37         6.85 o                         
 -12   5   1         55.28         46.61         6.31 o                         
 -11   5   1       1961.60       1857.58        54.48 o                         
 -10   5   1         22.70         10.94         3.95 o                         
  -9   5   1          0.74          2.91         3.29 o                         
  -8   5   1         21.22         22.36         3.26 o                         
  -7   5   1         25.59         22.25         3.13 o                         
  -6   5   1          0.94          3.57         2.69 o                         
  -5   5   1       1694.76       1856.52        24.41 o                         
  -4   5   1       2186.91       2304.93        24.72 o                         
  -3   5   1       1268.18       1284.62        13.72 o                         
  -2   5   1         33.35         55.60         2.36 o                         
  -1   5   1         96.99        113.07         3.25 o                         
   0   5   1       1126.45       1199.10        15.93 o                         
   1   5   1        573.01        512.32         7.06 o                         
   2   5   1       1327.97       1343.47        16.56 o                         
   3   5   1        322.19        344.95         5.62 o                         
   4   5   1        217.48        227.47         5.21 o                         
   5   5   1          5.46          3.83         1.88 o                         
   6   5   1          0.62          2.96         2.04 o                         
   7   5   1        554.65        537.70        10.20 o                         
   8   5   1        367.61        381.88         8.80 o                         
   9   5   1        749.41        715.64        12.22 o                         
  10   5   1       1714.15       1680.61        36.80 o                         
  11   5   1        103.79         93.27         5.97 o                         
  12   5   1         88.09         83.08         6.93 o                         
  13   5   1        348.61        346.84        14.68 o                         
  14   5   1          0.39          7.53        10.17 o                         
  15   5   1         17.53          0.70        11.05 o                         
 -15   6   1        591.94        629.61        32.80 o                         
 -14   6   1        194.39        179.07        10.93 o                         
 -13   6   1        612.46        611.89        39.47 o                         
 -12   6   1        254.29        254.47        12.07 o                         
 -11   6   1        232.94        243.76        11.49 o                         
 -10   6   1        344.48        353.31         9.75 o                         
  -9   6   1        363.64        357.57         7.91 o                         
  -8   6   1        681.18        629.23        11.11 o                         
  -7   6   1        130.30        128.93         5.89 o                         
  -6   6   1        688.61        670.53        10.88 o                         
  -5   6   1         55.07         63.94         3.52 o                         
  -4   6   1          8.92         11.01         2.34 o                         
  -3   6   1       4189.68       4136.59        45.47 o                         
  -2   6   1        738.49        826.39        10.43 o                         
  -1   6   1         84.99        124.33         4.74 o                         
   0   6   1       2540.37       2323.46        27.75 o                         
   1   6   1         75.75         72.92         4.13 o                         
   2   6   1       1824.18       1933.02        23.42 o                         
   3   6   1        262.22        211.65         5.65 o                         
   4   6   1          1.88          1.62         2.54 o                         
   5   6   1        620.13        608.30         9.82 o                         
   6   6   1       2233.54       2241.71        29.47 o                         
   7   6   1        141.55        159.70         6.26 o                         
   8   6   1        162.28        170.19         6.86 o                         
   9   6   1       1306.89       1252.22        30.08 o                         
  10   6   1        937.86        927.22        22.89 o                         
  11   6   1         47.65         41.02         6.17 o                         
  12   6   1        226.64        215.37         9.26 o                         
  13   6   1         35.76         60.25         8.35 o                         
  14   6   1        453.16        504.49        34.86 o                         
  15   6   1        311.11        307.37        17.77 o                         
 -15   7   1         11.67          9.78        10.68 o                         
 -14   7   1         39.82         40.83         8.43 o                         
 -13   7   1         30.34         29.63         7.68 o                         
 -12   7   1         76.26         80.10         7.29 o                         
 -11   7   1       1540.23       1560.34        37.46 o                         
 -10   7   1       1536.82       1527.73        24.39 o                         
  -9   7   1        374.85        378.11         9.03 o                         
  -8   7   1         72.96        103.93         6.81 o                         
  -7   7   1          3.11          7.14         3.31 o                         
  -6   7   1         13.11         13.99         3.19 o                         
  -5   7   1         11.50         24.01         3.21 o                         
  -4   7   1       6326.71       6685.40        89.55 o                         
  -3   7   1        705.79        797.48        10.44 o                         
  -2   7   1       1664.92       1745.06        21.37 o                         
  -1   7   1        950.12        915.28        12.21 o                         
   0   7   1         79.42        114.79         5.19 o                         
   1   7   1       1509.60       1664.01        22.13 o                         
   2   7   1         55.01        115.64         4.81 o                         
   3   7   1        188.65        187.33        10.25 o                         
   4   7   1        303.36        344.62         7.57 o                         
   5   7   1        230.31        278.21         7.03 o                         
   6   7   1        149.46        132.51         6.35 o                         
   7   7   1         34.50         52.41         3.97 o                         
   8   7   1          5.92          8.46         3.61 o                         
   9   7   1         38.61         30.46         6.87 o                         
  10   7   1        322.79        295.46        10.17 o                         
  11   7   1       1093.07       1045.63        29.32 o                         
  12   7   1        218.81        209.05         9.18 o                         
  13   7   1          9.44         14.16         9.83 o                         
  14   7   1        196.00        185.04        14.36 o                         
  15   7   1        139.21        121.18        13.90 o                         
 -15   8   1         55.66         55.23        11.63 o                         
 -14   8   1        457.59        497.29        21.87 o                         
 -13   8   1        124.11        120.83         9.81 o                         
 -12   8   1        732.69        720.07        48.55 o                         
 -11   8   1         17.06          9.62         5.75 o                         
 -10   8   1         88.91         96.38         8.63 o                         
  -9   8   1          0.00          2.85         4.84 o                         
  -8   8   1         90.61        101.88         5.20 o                         
  -7   8   1         24.79         13.28         3.50 o                         
  -6   8   1         30.24         28.64         3.63 o                         
  -5   8   1        234.27        252.59         7.09 o                         
  -4   8   1         15.61         20.57         3.43 o                         
  -3   8   1        461.99        445.15         9.50 o                         
  -2   8   1         66.79         75.09         4.08 o                         
  -1   8   1        237.37        295.14         6.35 o                         
   0   8   1          2.39         -0.07         2.90 o                         
   1   8   1          8.99         14.19         3.48 o                         
   2   8   1          1.16         -4.30         2.87 o                         
   3   8   1         73.36         60.98         4.78 o                         
   4   8   1        248.20        278.75         7.56 o                         
   5   8   1       2190.08       2323.53        33.15 o                         
   6   8   1        144.96        173.67         6.98 o                         
   7   8   1        112.09        138.71         7.83 o                         
   8   8   1        802.50        801.49        14.71 o                         
   9   8   1       1188.82       1190.64        21.84 o                         
  10   8   1         22.14         21.37         5.40 o                         
  11   8   1          0.26         -1.47         5.00 o                         
  12   8   1         15.48         13.63         6.03 o                         
  13   8   1         67.35         66.58        10.75 o                         
  14   8   1        568.90        599.94        23.71 o                         
 -14   9   1          5.20         -2.46         8.09 o                         
 -13   9   1         37.66         22.67         8.13 o                         
 -12   9   1        350.10        394.95        16.87 o                         
 -11   9   1         53.73         61.35        11.07 o                         
 -10   9   1        709.13        678.33        15.72 o                         
  -9   9   1       1806.89       1851.28        31.43 o                         
  -8   9   1        102.84         98.81         6.00 o                         
  -7   9   1          0.17         -5.73         3.82 o                         
  -6   9   1        541.38        519.99        10.74 o                         
  -5   9   1         15.44         23.14         3.91 o                         
  -4   9   1        786.86        827.83        15.17 o                         
  -3   9   1        219.31        258.29         7.59 o                         
  -2   9   1          1.47          6.96         3.60 o                         
  -1   9   1        465.91        505.79        10.07 o                         
   0   9   1        108.77        138.71         7.62 o                         
   1   9   1        755.54        770.40        14.83 o                         
   2   9   1         60.62         62.00         4.15 o                         
   3   9   1         72.92        100.11         5.27 o                         
   4   9   1       1015.11       1056.87        18.32 o                         
   5   9   1         11.54         18.97         3.62 o                         
   6   9   1         24.49         36.99         4.38 o                         
   7   9   1         33.86         31.69         4.44 o                         
   8   9   1        401.33        378.52        12.34 o                         
   9   9   1         10.96         12.09         5.84 o                         
  10   9   1          1.18          1.26         6.05 o                         
  11   9   1         27.65         13.49         6.90 o                         
  12   9   1        341.93        343.18        16.81 o                         
  13   9   1         19.62         29.79        10.38 o                         
  14   9   1         87.53        104.83        13.16 o                         
 -14  10   1         81.03         59.60        11.48 o                         
 -13  10   1         22.65          4.13        11.12 o                         
 -12  10   1          0.06          9.72        12.34 o                         
 -11  10   1          3.21          8.66         8.46 o                         
 -10  10   1        360.13        378.24        13.61 o                         
  -9  10   1       1159.08       1115.01        24.21 o                         
  -8  10   1        425.30        438.57        15.29 o                         
  -7  10   1        422.37        389.60         9.91 o                         
  -6  10   1        342.83        333.39         8.97 o                         
  -5  10   1        140.36        171.15        11.07 o                         
  -4  10   1        794.25        748.79        16.35 o                         
  -3  10   1         76.87        125.31         9.38 o                         
  -2  10   1       2127.24       2194.96        39.18 o                         
  -1  10   1        735.82        717.95        15.84 o                         
   0  10   1        322.08        264.75         8.23 o                         
   1  10   1          8.60         15.21         3.95 o                         
   2  10   1         50.17         54.53         4.66 o                         
   3  10   1         37.92         32.26         3.94 o                         
   4  10   1          0.38          3.56         3.50 o                         
   5  10   1        350.39        307.90         9.23 o                         
   6  10   1        386.45        368.60         9.96 o                         
   7  10   1        931.79        889.89        19.94 o                         
   8  10   1        279.26        265.12        11.02 o                         
   9  10   1         34.11         23.72         6.40 o                         
  10  10   1        134.92        142.24        12.98 o                         
  11  10   1         28.99         27.78         7.30 o                         
  12  10   1         18.38         11.69         9.49 o                         
  13  10   1        199.38        195.22        15.26 o                         
 -13  11   1        139.27        127.76        12.85 o                         
 -12  11   1         76.15         76.44        11.21 o                         
 -11  11   1          6.82          1.66         8.46 o                         
 -10  11   1         15.59         10.90         6.72 o                         
  -9  11   1         96.10         84.47         7.89 o                         
  -8  11   1         43.79         46.98         6.73 o                         
  -7  11   1        943.05        862.99        19.81 o                         
  -6  11   1        998.87        946.61        20.13 o                         
  -5  11   1        213.16        247.61        10.42 o                         
  -4  11   1         22.14         14.58         4.75 o                         
  -3  11   1          5.22          2.72         4.88 o                         
  -2  11   1         31.92         32.57         5.35 o                         
  -1  11   1         17.20         15.24         5.15 o                         
   0  11   1        956.34        931.61        19.54 o                         
   1  11   1        217.81        197.61        17.60 o                         
   2  11   1       1192.94       1190.33        23.65 o                         
   3  11   1        181.51        202.27         9.37 o                         
   4  11   1        424.09        405.50         9.69 o                         
   5  11   1        226.28        238.60        10.13 o                         
   6  11   1        404.30        385.96        20.15 o                         
   7  11   1         41.90         23.51         6.39 o                         
   8  11   1          0.38          5.64         5.95 o                         
   9  11   1        338.19        326.41        12.42 o                         
  10  11   1          8.46         14.42         6.73 o                         
  11  11   1         59.46         57.62         8.05 o                         
  12  11   1          1.98          5.26        10.10 o                         
  13  11   1         11.24         17.36        12.05 o                         
 -13  12   1         69.11         57.12        11.53 o                         
 -12  12   1         23.17         34.13        10.13 o                         
 -11  12   1        119.86        120.64        12.20 o                         
 -10  12   1         55.21         50.69        10.11 o                         
  -9  12   1        616.75        635.84        25.46 o                         
  -8  12   1        357.92        399.61        13.54 o                         
  -7  12   1        462.08        460.48        15.58 o                         
  -6  12   1        338.23        290.15        16.56 o                         
  -5  12   1        423.30        396.60        11.29 o                         
  -4  12   1         61.83         82.50         7.03 o                         
  -3  12   1          7.76          9.80         6.80 o                         
  -2  12   1        783.30        779.59        17.99 o                         
  -1  12   1       1430.02       1285.85        25.71 o                         
   0  12   1       2852.10       2634.91        47.07 o                         
   1  12   1         30.40         35.47         5.78 o                         
   2  12   1       1140.94       1090.88        22.64 o                         
   3  12   1        923.72        858.74        19.22 o                         
   4  12   1        145.96        191.16        12.11 o                         
   5  12   1          4.58          9.42         5.39 o                         
   6  12   1         45.18         48.57         6.20 o                         
   7  12   1        644.13        605.08        22.96 o                         
   8  12   1        110.74        115.37         9.24 o                         
   9  12   1         23.30         28.63         9.73 o                         
  10  12   1        121.38        118.53         9.24 o                         
  11  12   1        118.11        115.69        12.06 o                         
  12  12   1        148.98        137.17        13.11 o                         
 -12  13   1          0.09          1.68        10.24 o                         
 -11  13   1         32.86         27.50        10.21 o                         
 -10  13   1         64.11         60.44        10.52 o                         
  -9  13   1          0.10          1.02         9.37 o                         
  -8  13   1        714.81        676.21        36.04 o                         
  -7  13   1         30.92         30.58         7.19 o                         
  -6  13   1          9.94          4.62         5.36 o                         
  -5  13   1        102.45         98.20         9.08 o                         
  -4  13   1          0.41          0.74         6.19 o                         
  -3  13   1        535.74        529.60        14.79 o                         
  -2  13   1        270.81        260.56        10.74 o                         
  -1  13   1        502.50        420.92        14.18 o                         
   0  13   1        227.12        260.14        20.41 o                         
   1  13   1        982.59        891.03        20.14 o                         
   2  13   1       2865.19       2699.38        48.54 o                         
   3  13   1       1192.48       1031.63        25.88 o                         
   4  13   1        383.71        333.55        13.59 o                         
   5  13   1         68.41         94.90         8.83 o                         
   6  13   1         51.68         39.04         6.55 o                         
   7  13   1        265.97        235.15        12.06 o                         
   8  13   1        161.03        155.90         9.42 o                         
   9  13   1         16.10         27.69         7.60 o                         
  10  13   1         25.64         44.95        11.35 o                         
  11  13   1         69.66         55.22        12.77 o                         
  12  13   1         45.18         47.94        12.86 o                         
 -11  14   1         68.13         81.03        13.11 o                         
 -10  14   1          4.24          4.35        10.15 o                         
  -9  14   1          5.87          5.72         9.52 o                         
  -8  14   1        117.95        113.64        16.94 o                         
  -7  14   1        307.55        246.86        17.01 o                         
  -6  14   1        313.18        324.57        36.02 o                         
  -5  14   1         24.27         21.46         6.80 o                         
  -4  14   1        111.44         98.56         9.04 o                         
  -3  14   1       1753.36       1591.53        36.73 o                         
  -2  14   1        293.01        283.27        12.45 o                         
  -1  14   1        489.27        474.08        14.51 o                         
   0  14   1       1088.04        991.25        22.12 o                         
   1  14   1          4.92          0.40         6.52 o                         
   2  14   1          4.87         11.64         6.35 o                         
   3  14   1        109.70        102.44         9.05 o                         
   4  14   1         13.32         28.29         7.03 o                         
   5  14   1          0.50         -6.39         6.25 o                         
   6  14   1        478.15        453.13        14.65 o                         
   7  14   1       1310.11       1241.47        31.31 o                         
   8  14   1        102.60        104.10         8.60 o                         
   9  14   1         32.79         25.24         8.65 o                         
  10  14   1        218.86        187.16        12.94 o                         
  11  14   1          0.75          6.67        10.67 o                         
 -10  15   1          2.55         -8.92         8.27 o                         
  -9  15   1          4.98          3.86         8.51 o                         
  -8  15   1         13.59         23.74         8.45 o                         
  -7  15   1         10.78          8.80        11.18 o                         
  -6  15   1         86.94         76.24        12.17 o                         
  -5  15   1         94.04         80.55        12.44 o                         
  -4  15   1          0.52          0.57         9.53 o                         
  -3  15   1        265.79        252.19        16.41 o                         
  -2  15   1         65.55         65.46        10.39 o                         
  -1  15   1         11.43          3.13         8.80 o                         
   0  15   1        290.38        275.74        13.72 o                         
   1  15   1        205.77        209.29        13.92 o                         
   2  15   1        646.44        624.50        19.93 o                         
   3  15   1        104.76         96.69         9.40 o                         
   4  15   1        179.13        216.02        18.71 o                         
   5  15   1         44.39         57.28         8.36 o                         
   6  15   1         53.14         75.46         9.40 o                         
   7  15   1         48.57         40.82         9.18 o                         
   8  15   1        339.88        309.80        15.50 o                         
   9  15   1         18.62         22.94         8.87 o                         
  10  15   1         14.89         23.04         9.21 o                         
  -9  16   1        138.43        107.63        11.51 o                         
  -8  16   1        243.26        212.48        40.51 o                         
  -7  16   1        831.85        756.69        31.29 o                         
  -6  16   1          1.15          4.36        13.93 o                         
  -5  16   1        397.29        389.64        26.80 o                         
  -4  16   1         23.76         25.85        10.07 o                         
  -3  16   1        170.80        168.66        18.15 o                         
  -2  16   1       1155.59       1100.71        51.27 o                         
  -1  16   1        669.17        657.87        26.84 o                         
   0  16   1         14.29         14.49         9.99 o                         
   1  16   1          8.03         38.05        14.56 o                         
   2  16   1        537.81        509.23        24.02 o                         
   3  16   1        186.56        165.93        24.69 o                         
   4  16   1         21.10         21.22         9.94 o                         
   5  16   1         46.87         45.07        11.93 o                         
   6  16   1         19.51         24.11        12.24 o                         
   7  16   1        127.72        131.45        15.81 o                         
   8  16   1        374.15        380.02        17.99 o                         
   9  16   1        193.90        191.04        13.87 o                         
  -8  17   1         54.93         31.08        20.26 o                         
  -7  17   1         32.08         42.22        19.62 o                         
  -6  17   1         29.13         39.81        12.55 o                         
  -5  17   1        240.44        255.41        26.80 o                         
  -4  17   1        295.75        287.91        18.69 o                         
  -3  17   1         60.89         46.74        11.59 o                         
  -2  17   1         37.39         31.94        11.33 o                         
  -1  17   1         10.19          3.80         9.83 o                         
   0  17   1          0.02          0.13         9.40 o                         
   1  17   1        727.05        699.02        28.64 o                         
   2  17   1        161.53        185.26        16.08 o                         
   3  17   1         93.82         98.46        14.15 o                         
   4  17   1         32.44         29.05        11.78 o                         
   5  17   1        226.77        233.59        56.97 o                         
   6  17   1         11.63          5.52        11.93 o                         
   7  17   1        379.61        443.12        25.96 o                         
   8  17   1          8.38         -0.66        11.84 o                         
  -7  18   1        237.56        181.84        55.71 o                         
  -6  18   1        100.69        112.06        15.01 o                         
  -5  18   1          8.50          0.35         9.97 o                         
  -4  18   1         76.09         72.26        15.40 o                         
  -3  18   1        158.48        157.84        20.47 o                         
  -2  18   1        227.27        293.46        82.93 o                         
  -1  18   1        105.31        109.01        14.35 o                         
   0  18   1         51.12         61.00        12.23 o                         
   1  18   1         40.60         63.37        13.39 o                         
   2  18   1        103.25        120.42        14.92 o                         
   3  18   1         71.50         83.53        20.26 o                         
   4  18   1        364.35        396.90        23.42 o                         
   5  18   1         23.22         43.39        13.39 o                         
   6  18   1         10.66         18.03        11.14 o                         
  -5  19   1        311.73        348.02        22.83 o                         
  -4  19   1        179.25        197.66        18.05 o                         
  -3  19   1          0.06         11.56        11.05 o                         
  -2  19   1        129.85        167.16        17.87 o                         
  -1  19   1         10.62         31.17        12.49 o                         
   0  19   1          8.79          0.86        11.03 o                         
   1  19   1        435.77        430.34        25.80 o                         
   2  19   1        291.24        317.63        21.62 o                         
   3  19   1         65.76         84.39        35.24 o                         
   4  19   1        225.73        212.26        18.35 o                         
 -16   0   2        115.29         92.55        41.99 o                         
 -15   0   2         52.64         51.42        12.18 o                         
 -14   0   2        154.22        158.98        14.67 o                         
 -13   0   2          0.09         -6.28         9.50 o                         
 -12   0   2         42.91         40.98         7.75 o                         
 -11   0   2         39.75         26.94         5.58 o                         
 -10   0   2          6.85          7.45         5.34 o                         
  -9   0   2        313.73        366.80        12.95 o                         
  -8   0   2       5158.48       5053.57        94.98 o                         
  -7   0   2       2503.50       2797.56        47.66 o                         
  -6   0   2        749.76        675.01        16.04 o                         
  -5   0   2          5.24          1.22         1.22 o                         
  -4   0   2       2735.81       2518.92        42.13 o                         
  -3   0   2      18135.65      17476.22       231.28 o                         
  -2   0   2      12946.93      12114.87       614.41 o                         
   1   0   2       4508.98       4150.31       354.07 o                         
   2   0   2      18229.56      17081.90       395.99 o                         
   3   0   2      25921.80      24696.87       641.16 o                         
   4   0   2       5240.19       4971.45        94.99 o                         
   5   0   2       3340.94       3381.46        80.07 o                         
   6   0   2       7677.94       8042.69       187.20 o                         
   7   0   2       4935.20       4993.02       122.38 o                         
   8   0   2        367.65        388.74        15.19 o                         
   9   0   2        516.07        509.93        18.62 o                         
  10   0   2        108.90         96.13         6.97 o                         
  11   0   2        218.42        198.69        10.13 o                         
  12   0   2        147.60        154.46        11.69 o                         
  13   0   2        158.72        154.53        12.26 o                         
  14   0   2        103.55         94.11        22.37 o                         
  15   0   2         14.03         10.97        21.52 o                         
 -16   1   2         79.65         63.28         9.64 o                         
 -15   1   2          1.12          1.13         7.73 o                         
 -14   1   2         30.02         21.15         7.61 o                         
 -13   1   2         47.88         61.18         8.89 o                         
 -12   1   2          4.28         -0.70         6.27 o                         
 -11   1   2          3.62         -1.15         3.79 o                         
 -10   1   2        505.04        530.80        14.52 o                         
  -9   1   2        169.47        142.21         8.27 o                         
  -8   1   2        578.25        611.06        10.32 o                         
  -7   1   2        991.29       1272.67        17.74 o                         
  -6   1   2       6011.07       6214.53        77.41 o                         
  -5   1   2      10339.40      10569.99       115.25 o                         
  -4   1   2        625.85        576.96         7.25 o                         
  -3   1   2       2335.89       2182.61        22.05 o                         
  -2   1   2       7407.83       6798.08       116.21 o                         
   0   1   2       1204.26       1087.08        26.57 o                         
   1   1   2      23152.42      21736.94       349.14 o                         
   2   1   2      16164.59      15609.02       206.61 o                         
   3   1   2      10317.57      10246.90       136.92 o                         
   4   1   2       1476.71       1607.58        22.72 o                         
   5   1   2        416.45        454.98         8.58 o                         
   6   1   2       3397.22       3711.28        55.60 o                         
   7   1   2         85.54        101.35         4.40 o                         
   8   1   2       1058.41        954.84        16.82 o                         
   9   1   2       1340.56       1346.54        24.36 o                         
  10   1   2        173.90        200.56         7.79 o                         
  11   1   2        199.20        217.35         9.87 o                         
  12   1   2         87.35         82.86         8.87 o                         
  13   1   2         57.53         46.93         6.91 o                         
  14   1   2         87.10        104.79        16.56 o                         
  15   1   2         75.56        106.70        18.01 o                         
 -16   2   2         18.90         16.52         8.71 o                         
 -15   2   2          3.85          0.98         9.10 o                         
 -14   2   2          3.17         -4.40         8.56 o                         
 -13   2   2         82.73         54.12         9.32 o                         
 -12   2   2        381.75        356.57        19.19 o                         
 -11   2   2       1576.01       1434.93        41.01 o                         
 -10   2   2        164.16        158.19         8.48 o                         
  -9   2   2          4.11          9.26         2.17 o                         
  -8   2   2       2848.66       3087.12        44.80 o                         
  -7   2   2        612.12        739.98        11.45 o                         
  -6   2   2       1640.76       1610.66        21.57 o                         
  -5   2   2         36.20         32.47         2.29 o                         
  -4   2   2        681.25        663.86         8.63 o                         
  -3   2   2        442.52        390.30         5.32 o                         
  -2   2   2      23389.75      23707.73       231.07 o                         
  -1   2   2      16736.96      12776.02       496.83 o                         
   0   2   2      10598.81      10196.73       174.72 o                         
   1   2   2       6303.69       5842.55        83.50 o                         
   2   2   2       7257.08       7361.65        79.33 o                         
   3   2   2         51.88         86.67         3.62 o                         
   4   2   2        901.38        830.43        10.83 o                         
   5   2   2        183.51        211.50         5.49 o                         
   6   2   2        975.12       1104.76        18.08 o                         
   7   2   2         26.61         12.24         3.11 o                         
   8   2   2        115.79        119.37         5.24 o                         
   9   2   2        289.97        295.85         8.68 o                         
  10   2   2          2.88         -0.55         4.17 o                         
  11   2   2         58.47         58.67         6.38 o                         
  12   2   2          3.76          6.16         5.78 o                         
  13   2   2         92.08        102.73        10.78 o                         
  14   2   2         60.03         73.32        11.66 o                         
  15   2   2         31.82         28.03        11.66 o                         
 -16   3   2          1.37         -3.24         7.84 o                         
 -15   3   2         23.61         30.39         8.34 o                         
 -14   3   2         35.23         43.52         8.00 o                         
 -13   3   2        108.34         71.89         9.51 o                         
 -12   3   2         97.58         68.31         7.23 o                         
 -11   3   2        965.54        953.68        17.09 o                         
 -10   3   2        428.48        386.08         8.76 o                         
  -9   3   2        183.04        154.92         7.41 o                         
  -8   3   2          8.74          6.90         3.05 o                         
  -7   3   2       3802.17       3823.82        48.72 o                         
  -6   3   2        730.32        762.77        11.53 o                         
  -5   3   2        919.92        879.14        11.12 o                         
  -4   3   2       3849.49       3987.69        41.74 o                         
  -3   3   2       7640.58       7750.82        79.80 o                         
  -2   3   2         29.66         31.23         1.66 o                         
  -1   3   2         89.80         72.26         2.14 o                         
   0   3   2       7166.71       7025.11        85.84 o                         
   1   3   2        144.79        169.74         4.10 o                         
   2   3   2       1754.40       1678.60        18.94 o                         
   3   3   2         27.53         32.05         2.00 o                         
   4   3   2        553.38        526.94         8.19 o                         
   5   3   2        341.43        329.65         6.83 o                         
   6   3   2       2201.35       2308.90        32.29 o                         
   7   3   2        244.92        229.13         6.98 o                         
   8   3   2         97.25        115.17         5.91 o                         
   9   3   2       2022.35       2022.62        29.72 o                         
  10   3   2         11.20         10.86         4.10 o                         
  11   3   2         15.15         22.72         5.24 o                         
  12   3   2         82.43         70.07         5.80 o                         
  13   3   2        109.20         86.01         8.98 o                         
  14   3   2        203.35        221.55        14.94 o                         
  15   3   2         56.04         64.21        12.34 o                         
 -16   4   2          0.05         -7.51         8.62 o                         
 -15   4   2         73.50        100.66         9.73 o                         
 -14   4   2         29.75         24.45         9.38 o                         
 -13   4   2         38.41         45.31         7.59 o                         
 -12   4   2        142.75        140.63        10.31 o                         
 -11   4   2          6.28          2.11         4.44 o                         
 -10   4   2          0.12          0.98         3.45 o                         
  -9   4   2        195.78        178.70        10.27 o                         
  -8   4   2          0.83          2.92         2.80 o                         
  -7   4   2         37.66         36.82         3.67 o                         
  -6   4   2        549.78        545.41         9.12 o                         
  -5   4   2        807.21        823.89        10.63 o                         
  -4   4   2       1115.02       1116.73        12.78 o                         
  -3   4   2       2929.04       2976.92        29.80 o                         
  -2   4   2        139.88        147.04         3.14 o                         
  -1   4   2       3246.71       3378.72        35.08 o                         
   0   4   2       6708.74       6744.69        72.95 o                         
   1   4   2         82.45         88.97         3.64 o                         
   2   4   2          2.76          2.30         1.57 o                         
   3   4   2        353.36        399.66         6.40 o                         
   4   4   2       2363.62       2597.35        33.15 o                         
   5   4   2       2178.43       2370.80        32.96 o                         
   6   4   2       2103.20       2151.74        30.37 o                         
   7   4   2         21.09         32.80         4.97 o                         
   8   4   2        173.35        165.83         6.72 o                         
   9   4   2        621.19        626.48        12.17 o                         
  10   4   2        236.56        238.66         7.89 o                         
  11   4   2          0.16         -6.48         4.32 o                         
  12   4   2          3.84          1.10         4.79 o                         
  13   4   2        271.65        292.12        13.32 o                         
  14   4   2         48.76         61.45        11.50 o                         
  15   4   2          0.14        -15.04        10.98 o                         
 -16   5   2         77.65         88.97        13.30 o                         
 -15   5   2        431.13        423.03        29.06 o                         
 -14   5   2         23.07         22.75        10.42 o                         
 -13   5   2         44.09         41.15        11.03 o                         
 -12   5   2       1117.19       1146.57        39.00 o                         
 -11   5   2        216.31        229.05        14.04 o                         
 -10   5   2          4.48          0.38         3.60 o                         
  -9   5   2       1026.16       1010.30        16.07 o                         
  -8   5   2        116.47        122.79         6.16 o                         
  -7   5   2         25.60         31.50         3.31 o                         
  -6   5   2        469.29        456.83         8.28 o                         
  -5   5   2        528.82        529.69         8.18 o                         
  -4   5   2       4100.13       4450.63        46.34 o                         
  -3   5   2       6303.93       6410.29        63.05 o                         
  -2   5   2          0.83          3.50         1.78 o                         
  -1   5   2        187.65        160.17         3.62 o                         
   0   5   2        272.34        323.58         5.46 o                         
   1   5   2         26.78         30.86         2.07 o                         
   2   5   2        328.42        361.97         6.12 o                         
   3   5   2          4.07         15.06         3.11 o                         
   4   5   2          0.05         -1.48         2.57 o                         
   5   5   2          5.39          9.03         2.85 o                         
   6   5   2       2455.36       2411.10        33.96 o                         
   7   5   2        650.72        619.51        12.59 o                         
   8   5   2        781.73        785.44        15.24 o                         
   9   5   2       3787.07       3716.06        47.95 o                         
  10   5   2        309.52        330.08         9.21 o                         
  11   5   2         85.67         89.62         5.87 o                         
  12   5   2         30.35         39.44         5.59 o                         
  13   5   2         19.09         15.39         7.78 o                         
  14   5   2         53.54         43.58        12.56 o                         
  15   5   2         73.94         66.91        12.77 o                         
 -15   6   2        416.91        494.91        44.16 o                         
 -14   6   2         65.78         67.93         8.91 o                         
 -13   6   2         34.12         23.63         8.65 o                         
 -12   6   2        704.30        698.57        21.21 o                         
 -11   6   2         43.46         37.34         5.29 o                         
 -10   6   2        362.22        365.54         9.85 o                         
  -9   6   2       1199.78       1245.44        18.44 o                         
  -8   6   2        301.31        291.01         7.37 o                         
  -7   6   2        478.15        494.62        12.18 o                         
  -6   6   2       1013.65        949.42        14.12 o                         
  -5   6   2         50.06         52.61         3.09 o                         
  -4   6   2       1167.48       1193.60        13.75 o                         
  -3   6   2        282.70        301.14         5.11 o                         
  -2   6   2       3696.10       3907.33        45.77 o                         
  -1   6   2        544.27        597.99         8.03 o                         
   0   6   2        422.67        422.91         6.80 o                         
   1   6   2       1178.01       1168.27        14.03 o                         
   2   6   2       4918.70       5421.13        72.51 o                         
   3   6   2         17.64         42.43         3.18 o                         
   4   6   2       2121.23       2163.38        30.32 o                         
   5   6   2        483.04        453.97         9.62 o                         
   6   6   2        101.65        160.78        12.37 o                         
   7   6   2        208.77        224.10         6.18 o                         
   8   6   2        935.16        931.06        15.79 o                         
   9   6   2       1314.83       1278.18        20.55 o                         
  10   6   2        190.77        219.82        10.69 o                         
  11   6   2        162.55        153.18         8.24 o                         
  12   6   2        514.81        492.93        13.66 o                         
  13   6   2         31.28         27.45         8.06 o                         
  14   6   2         52.26         60.95        11.73 o                         
  15   6   2        291.27        287.90        18.28 o                         
 -15   7   2          5.15          7.22         8.34 o                         
 -14   7   2        421.17        470.82        22.05 o                         
 -13   7   2          5.74         -5.13         6.93 o                         
 -12   7   2        885.65        907.97        35.76 o                         
 -11   7   2          0.08         -2.47         5.24 o                         
 -10   7   2       1349.27       1376.51        22.46 o                         
  -9   7   2         45.52         42.78         4.36 o                         
  -8   7   2        376.15        378.32         8.58 o                         
  -7   7   2        148.42        156.88         7.76 o                         
  -6   7   2         77.22         77.27         4.11 o                         
  -5   7   2        544.47        584.16         9.85 o                         
  -4   7   2        224.23        264.22         5.32 o                         
  -3   7   2        126.33        111.69         4.87 o                         
  -2   7   2       2052.30       2184.54        28.20 o                         
  -1   7   2       1152.46       1160.61        14.85 o                         
   0   7   2         10.36         22.67         3.69 o                         
   1   7   2       1386.74       1500.18        21.72 o                         
   2   7   2        220.88        244.61         6.17 o                         
   3   7   2          1.57         -2.59         2.51 o                         
   4   7   2        114.00        116.27         6.95 o                         
   5   7   2        589.55        589.44        12.12 o                         
   6   7   2        251.44        220.30         6.56 o                         
   7   7   2         14.04         12.46         3.33 o                         
   8   7   2        311.00        319.09        10.84 o                         
   9   7   2        504.09        492.59        12.29 o                         
  10   7   2         25.55         20.65         5.26 o                         
  11   7   2        451.71        434.16        11.11 o                         
  12   7   2        143.60        131.14         9.44 o                         
  13   7   2        424.71        444.18        19.43 o                         
  14   7   2        118.21        117.03        13.05 o                         
 -15   8   2        323.53        372.18        23.82 o                         
 -14   8   2          4.77         13.56         8.17 o                         
 -13   8   2        101.50         89.74        10.36 o                         
 -12   8   2         13.46         23.19         7.99 o                         
 -11   8   2        300.32        312.34        11.10 o                         
 -10   8   2        488.13        507.46        12.08 o                         
  -9   8   2       2160.23       2061.35        34.66 o                         
  -8   8   2         26.51         31.21         4.18 o                         
  -7   8   2         47.62         58.60         4.36 o                         
  -6   8   2         77.19         51.10         3.99 o                         
  -5   8   2         12.26         10.97         3.15 o                         
  -4   8   2        618.42        661.07        11.65 o                         
  -3   8   2         90.57        115.20         4.07 o                         
  -2   8   2        936.16       1067.19        14.16 o                         
  -1   8   2         17.17         29.72         3.42 o                         
   0   8   2        224.42        225.28         6.17 o                         
   1   8   2          3.89          9.44         3.06 o                         
   2   8   2         34.94         56.07         4.11 o                         
   3   8   2       3471.32       3574.68        49.07 o                         
   4   8   2         50.61         80.25         4.44 o                         
   5   8   2        104.54        126.27         8.38 o                         
   6   8   2        463.89        448.08         9.65 o                         
   7   8   2         60.78         65.92         4.82 o                         
   8   8   2         82.04         80.20         9.20 o                         
   9   8   2        328.83        316.91        13.46 o                         
  10   8   2        340.72        333.55        12.32 o                         
  11   8   2          0.01         -6.33         5.42 o                         
  12   8   2        132.10        132.92         9.54 o                         
  13   8   2         16.05          6.15         9.80 o                         
  14   8   2         35.58         41.04        11.49 o                         
 -14   9   2         11.16          7.67         8.25 o                         
 -13   9   2          0.30          7.56         7.42 o                         
 -12   9   2         86.38         93.33         8.99 o                         
 -11   9   2         10.50          9.99         6.97 o                         
 -10   9   2          4.11         11.46         5.65 o                         
  -9   9   2         52.27         43.37         5.80 o                         
  -8   9   2        168.32        172.78         6.41 o                         
  -7   9   2        141.01        146.94         6.54 o                         
  -6   9   2         23.49         30.72         4.11 o                         
  -5   9   2          0.00         -1.59         3.40 o                         
  -4   9   2       3306.03       3254.67        49.72 o                         
  -3   9   2       1182.58       1257.36        27.58 o                         
  -2   9   2        363.20        416.25         8.81 o                         
  -1   9   2        264.99        253.88         6.92 o                         
   0   9   2        338.95        373.20         8.18 o                         
   1   9   2        112.08        177.28        12.33 o                         
   2   9   2        440.90        475.24         9.42 o                         
   3   9   2         26.43         36.60         3.94 o                         
   4   9   2        555.81        580.04        11.01 o                         
   5   9   2        840.02        834.15        15.40 o                         
   6   9   2         98.35        122.17         5.71 o                         
   7   9   2        658.16        675.18        13.23 o                         
   8   9   2          6.34         -0.58         5.85 o                         
   9   9   2        683.12        703.93        17.72 o                         
  10   9   2         57.82         45.87         7.03 o                         
  11   9   2         15.92         15.80         8.41 o                         
  12   9   2          1.30        -10.40        10.11 o                         
  13   9   2        160.51        170.63        13.99 o                         
  14   9   2         18.09         24.35        11.57 o                         
 -14  10   2          9.34         18.00        12.77 o                         
 -13  10   2         11.38         15.16         8.11 o                         
 -12  10   2         34.06         36.97         8.06 o                         
 -11  10   2        235.50        245.99        14.86 o                         
 -10  10   2        172.34        184.70        10.30 o                         
  -9  10   2       1935.49       1820.09        31.31 o                         
  -8  10   2        206.00        210.36        15.16 o                         
  -7  10   2         17.36         10.07         5.02 o                         
  -6  10   2         16.36          4.67         4.89 o                         
  -5  10   2          6.70          8.85         4.42 o                         
  -4  10   2        933.58        961.07        19.56 o                         
  -3  10   2       2514.50       2613.76        46.13 o                         
  -2  10   2        266.80        236.31         8.79 o                         
  -1  10   2       1453.97       1379.60        23.49 o                         
   0  10   2         32.39         40.96         3.90 o                         
   1  10   2         92.62        126.78         7.61 o                         
   2  10   2       1118.27       1101.61        19.26 o                         
   3  10   2          6.36          6.79         4.52 o                         
   4  10   2        671.37        715.23        13.01 o                         
   5  10   2        175.28        213.45        10.79 o                         
   6  10   2         88.32         98.97         9.60 o                         
   7  10   2        959.08        848.34        19.29 o                         
   8  10   2        522.90        499.51        14.57 o                         
   9  10   2         34.84         26.58         6.42 o                         
  10  10   2          9.64         12.40         6.44 o                         
  11  10   2        249.51        243.01        11.77 o                         
  12  10   2        258.27        262.96        15.47 o                         
  13  10   2         10.67         24.73        12.08 o                         
 -14  11   2          1.65          8.59         9.82 o                         
 -13  11   2          7.06          6.22         9.67 o                         
 -12  11   2        177.02        152.81        12.88 o                         
 -11  11   2        157.49        139.03        12.00 o                         
 -10  11   2         25.66         22.18         8.74 o                         
  -9  11   2        309.54        279.26        18.15 o                         
  -8  11   2         85.92        109.92         8.07 o                         
  -7  11   2        111.15        134.18         8.71 o                         
  -6  11   2        298.37        286.37         9.82 o                         
  -5  11   2         70.05         73.18         6.44 o                         
  -4  11   2          5.27          2.06         4.96 o                         
  -3  11   2       2751.99       2641.79        47.02 o                         
  -2  11   2        144.01        180.63        10.24 o                         
  -1  11   2         76.41         65.18         5.82 o                         
   0  11   2       2440.16       2284.37        36.70 o                         
   1  11   2          5.65          9.79         3.85 o                         
   2  11   2         41.00         46.99         6.64 o                         
   3  11   2        274.43        283.60         8.03 o                         
   4  11   2         74.66         79.01         5.96 o                         
   5  11   2        567.89        556.83        16.11 o                         
   6  11   2         36.16         55.69         6.31 o                         
   7  11   2        186.68        225.73        18.09 o                         
   8  11   2          1.50          0.10         6.18 o                         
   9  11   2        101.22        109.63         8.69 o                         
  10  11   2          0.34          2.54         6.22 o                         
  11  11   2         32.78         35.10         7.46 o                         
  12  11   2          8.31         14.58         9.42 o                         
  13  11   2          1.35          3.82        13.04 o                         
 -13  12   2        102.58         78.07        11.72 o                         
 -12  12   2         48.17         47.14        11.16 o                         
 -11  12   2        233.74        184.69        13.23 o                         
 -10  12   2         91.95         90.76        10.93 o                         
  -9  12   2        821.50        771.99        33.39 o                         
  -8  12   2        356.14        327.81        27.90 o                         
  -7  12   2        154.60        182.26        10.34 o                         
  -6  12   2         19.85         28.03         6.13 o                         
  -5  12   2        542.69        551.43        15.01 o                         
  -4  12   2        198.23        214.49         9.33 o                         
  -3  12   2          7.63         11.34         5.60 o                         
  -2  12   2        529.63        498.58        13.87 o                         
  -1  12   2          0.15         -2.57         5.12 o                         
   0  12   2       1557.39       1517.26        29.28 o                         
   1  12   2        670.96        686.75        14.74 o                         
   2  12   2        301.68        288.02        10.64 o                         
   3  12   2        155.67        197.77        11.24 o                         
   4  12   2         33.66         44.40         8.10 o                         
   5  12   2       1552.85       1484.78        29.07 o                         
   6  12   2         61.08         60.84         6.52 o                         
   7  12   2         17.38         24.21         8.63 o                         
   8  12   2          2.55         -2.19        10.17 o                         
   9  12   2         48.61         31.17         7.52 o                         
  10  12   2         29.28         22.65         7.93 o                         
  11  12   2          0.01          2.00        10.30 o                         
  12  12   2        160.98        161.16        13.82 o                         
 -12  13   2          0.44         -7.63         9.46 o                         
 -11  13   2        195.58        207.45        17.17 o                         
 -10  13   2          7.11         13.54        14.03 o                         
  -9  13   2        146.30        142.21        19.79 o                         
  -8  13   2         82.94         69.48        11.32 o                         
  -7  13   2         26.31         17.87         6.72 o                         
  -6  13   2          1.34          4.73         6.02 o                         
  -5  13   2        313.63        276.81        12.78 o                         
  -4  13   2          3.00          0.58         5.36 o                         
  -3  13   2       1619.55       1474.44        29.34 o                         
  -2  13   2        479.71        472.12        13.87 o                         
  -1  13   2          0.18         -3.80         5.31 o                         
   0  13   2       2050.57       1948.47        36.67 o                         
   1  13   2          1.24         -8.13         6.76 o                         
   2  13   2        286.40        279.52        12.98 o                         
   3  13   2        904.71        803.29        21.75 o                         
   4  13   2         61.96         90.66         7.55 o                         
   5  13   2          8.52         10.22         5.47 o                         
   6  13   2        659.78        575.82        15.88 o                         
   7  13   2          0.01         -4.42         7.13 o                         
   8  13   2          4.78          7.19         8.89 o                         
   9  13   2        198.06        193.76        13.64 o                         
  10  13   2         20.91         13.64        10.34 o                         
  11  13   2          1.08          4.26        10.61 o                         
 -11  14   2          0.30          1.58         9.43 o                         
 -10  14   2          6.28          8.18         9.77 o                         
  -9  14   2         50.70         53.03        10.77 o                         
  -8  14   2         54.58         58.20        11.09 o                         
  -7  14   2        444.48        391.94        16.43 o                         
  -6  14   2          0.16         -1.97         8.90 o                         
  -5  14   2         58.44         68.53        11.72 o                         
  -4  14   2        322.05        314.96        14.22 o                         
  -3  14   2          1.56         -2.58         5.44 o                         
  -2  14   2        212.10        243.03        10.47 o                         
  -1  14   2        832.74        818.94        25.62 o                         
   0  14   2         92.92         91.91         8.86 o                         
   1  14   2        141.67        141.90         9.98 o                         
   2  14   2        174.38        197.47        15.03 o                         
   3  14   2         62.47         74.91         7.98 o                         
   4  14   2        110.56        120.55         9.67 o                         
   5  14   2          6.29         17.50         6.16 o                         
   6  14   2          0.02          3.07         5.81 o                         
   7  14   2        789.80        777.17        19.64 o                         
   8  14   2        115.15        118.92         8.96 o                         
   9  14   2          3.06         -7.03         8.32 o                         
  10  14   2         25.74         20.19         8.90 o                         
  11  14   2         94.39         92.01        17.01 o                         
 -11  15   2         60.77         44.31        21.52 o                         
 -10  15   2         58.09         40.61        12.10 o                         
  -9  15   2        204.85        210.65        13.50 o                         
  -8  15   2          9.81         -6.88        10.61 o                         
  -7  15   2         17.64         13.63        10.13 o                         
  -6  15   2          1.65         -8.17         9.02 o                         
  -5  15   2          1.75        -11.83         9.06 o                         
  -4  15   2         64.84         68.81        17.09 o                         
  -3  15   2        612.77        554.34        24.08 o                         
  -2  15   2        386.77        372.83        20.23 o                         
  -1  15   2         31.09         29.40         7.47 o                         
   0  15   2          1.79          4.97         6.86 o                         
   1  15   2         30.87         41.31         7.99 o                         
   2  15   2       1040.61        971.42        25.95 o                         
   3  15   2        102.95         95.85         9.04 o                         
   4  15   2         35.81         37.90         8.67 o                         
   5  15   2        230.64        247.54        23.53 o                         
   6  15   2        654.05        613.33        17.55 o                         
   7  15   2         94.68        106.39         8.99 o                         
   8  15   2         51.61         56.25        11.07 o                         
   9  15   2          0.17         12.45         8.83 o                         
  10  15   2        197.65        216.79        14.46 o                         
 -10  16   2         36.35         33.72        14.56 o                         
  -9  16   2         37.07         16.10        12.06 o                         
  -8  16   2          1.43         -9.88        13.50 o                         
  -7  16   2        167.85        157.59        25.11 o                         
  -6  16   2         28.23         58.63        12.36 o                         
  -5  16   2        296.53        330.86        19.99 o                         
  -4  16   2         14.63         22.81        11.18 o                         
  -3  16   2        228.44        256.24        18.31 o                         
  -2  16   2        491.16        471.90        23.22 o                         
  -1  16   2        116.45        116.93        12.66 o                         
   0  16   2        767.65        766.85        29.38 o                         
   1  16   2        233.01        248.32        25.11 o                         
   2  16   2        815.92        801.81        30.28 o                         
   3  16   2        424.82        392.71        17.20 o                         
   4  16   2         55.01         36.42        10.69 o                         
   5  16   2        145.11        134.83        14.45 o                         
   6  16   2          3.02          6.18        11.19 o                         
   7  16   2        175.25        149.39        12.46 o                         
   8  16   2        126.59        138.50        12.34 o                         
   9  16   2          1.24          1.36         9.10 o                         
  -8  17   2         23.60         34.97        12.88 o                         
  -7  17   2         81.99         94.05        14.18 o                         
  -6  17   2         93.72         95.92        14.31 o                         
  -5  17   2        255.25        274.78        19.89 o                         
  -4  17   2          0.33         -2.77         9.42 o                         
  -3  17   2        181.91        167.67        15.44 o                         
  -2  17   2        115.49        121.80        24.05 o                         
  -1  17   2         27.04         37.09        11.16 o                         
   0  17   2          0.66          0.68        10.97 o                         
   1  17   2          0.20          4.64         9.85 o                         
   2  17   2          1.41         24.17        11.39 o                         
   3  17   2         19.30          6.63        10.39 o                         
   4  17   2         64.29         58.86        14.35 o                         
   5  17   2         72.69         97.03        13.72 o                         
   6  17   2         14.93         44.93        12.49 o                         
   7  17   2          5.92          2.79        11.45 o                         
  -7  18   2        190.64        220.65        19.50 o                         
  -6  18   2         56.58         65.83        17.09 o                         
  -5  18   2         15.80         29.07        12.06 o                         
  -4  18   2        178.15        185.69        24.90 o                         
  -3  18   2         35.37         33.70        11.76 o                         
  -2  18   2         12.11          5.09        13.08 o                         
  -1  18   2         59.44         68.26        13.28 o                         
   0  18   2         23.14         47.02        11.93 o                         
   1  18   2        351.13        357.94        27.43 o                         
   2  18   2         14.39         27.47        12.66 o                         
   3  18   2        133.77        147.92        17.72 o                         
   4  18   2        141.35        234.17        19.46 o                         
   5  18   2         27.67         51.08        13.58 o                         
   6  18   2         23.48          7.52        17.51 o                         
  -5  19   2        100.35        136.37        16.94 o                         
  -4  19   2          0.08          5.13        10.92 o                         
  -3  19   2         42.96         28.20        22.16 o                         
  -2  19   2        513.04        608.00        30.39 o                         
  -1  19   2          4.41         22.72        11.76 o                         
   0  19   2         87.96        128.52        15.96 o                         
   1  19   2         90.33        109.72        14.61 o                         
   2  19   2        105.01        119.00        16.24 o                         
   3  19   2        235.60        226.20        18.49 o                         
   4  19   2         62.04        102.34        16.21 o                         
 -16   1   3         13.39          4.99         8.70 o                         
 -15   1   3          9.67         16.87         8.35 o                         
 -14   1   3          8.78          7.60         7.30 o                         
 -13   1   3         39.76         39.75         7.52 o                         
 -12   1   3         60.93         63.46         7.47 o                         
 -11   1   3         57.89         58.23         4.52 o                         
 -10   1   3          6.78          4.60         3.09 o                         
  -9   1   3         79.69         76.76         3.91 o                         
  -8   1   3          0.28          5.10         2.41 o                         
  -7   1   3        293.08        271.39         6.25 o                         
  -6   1   3       1794.08       1794.73        22.21 o                         
  -5   1   3        771.07        853.32         9.35 o                         
  -4   1   3       3485.75       3339.97        32.07 o                         
  -3   1   3       4504.86       4467.99        44.30 o                         
  -2   1   3       1150.82       1024.46        11.91 o                         
  -1   1   3       3346.24       3183.91        39.31 o                         
   0   1   3      10648.98       9763.95       111.16 o                         
   1   1   3       5852.97       5380.18        77.45 o                         
   2   1   3       8522.90       8385.64       135.46 o                         
   3   1   3        487.84        450.11         8.07 o                         
   4   1   3        340.45        324.56         7.00 o                         
   5   1   3          2.01          4.63         2.52 o                         
   6   1   3         34.69         31.69         2.94 o                         
   7   1   3       1177.15       1131.66        18.83 o                         
   8   1   3         20.19         36.52         3.79 o                         
   9   1   3         14.26          9.88         3.93 o                         
  10   1   3         57.00         52.49         4.99 o                         
  11   1   3        362.79        345.53         9.03 o                         
  12   1   3         55.66         47.56         7.90 o                         
  13   1   3          1.40        -17.89        11.93 o                         
  14   1   3        216.45        233.19        34.82 o                         
  15   1   3         88.13        117.53        13.90 o                         
 -16   2   3        428.90        492.08        33.38 o                         
 -15   2   3         13.39          1.90         8.25 o                         
 -14   2   3         31.16         23.68        13.14 o                         
 -13   2   3          5.04         -4.35         8.17 o                         
 -12   2   3        298.96        277.85        11.70 o                         
 -11   2   3         78.70         71.52         5.70 o                         
 -10   2   3        236.30        264.78         7.45 o                         
  -9   2   3        139.45        145.28         4.88 o                         
  -8   2   3        116.37        106.42         4.06 o                         
  -7   2   3       1157.40       1166.51        20.19 o                         
  -6   2   3        181.96        178.79         5.06 o                         
  -5   2   3       2634.10       2643.21        28.41 o                         
  -4   2   3         26.45         16.95         1.77 o                         
  -3   2   3       3115.59       3136.19        30.04 o                         
  -2   2   3       5200.35       4970.69        49.02 o                         
  -1   2   3       6809.41       6818.33        77.96 o                         
   0   2   3          6.58         10.78         1.86 o                         
   1   2   3       3195.06       3002.78        39.97 o                         
   2   2   3       1201.28       1256.23        17.55 o                         
   3   2   3       6032.32       5579.15        74.64 o                         
   4   2   3        834.99        904.63        13.43 o                         
   5   2   3       3474.39       3399.47        50.58 o                         
   6   2   3        310.82        353.07         8.74 o                         
   7   2   3        632.72        676.97        12.51 o                         
   8   2   3       1118.93       1111.18        19.15 o                         
   9   2   3        355.63        372.70         9.62 o                         
  10   2   3         92.26         80.82         5.47 o                         
  11   2   3        414.39        388.65        12.15 o                         
  12   2   3        209.26        216.38        10.85 o                         
  13   2   3          1.23          8.90         9.54 o                         
  14   2   3         22.11         -2.20        10.19 o                         
  15   2   3         23.12          7.38        11.49 o                         
 -16   3   3         38.24         30.58         8.05 o                         
 -15   3   3         92.98         94.06         9.75 o                         
 -14   3   3        337.04        303.27        16.77 o                         
 -13   3   3       1549.42       1354.74       109.73 o                         
 -12   3   3        133.82        133.17         8.78 o                         
 -11   3   3        458.90        470.31        14.03 o                         
 -10   3   3          1.58          2.17         3.45 o                         
  -9   3   3        219.09        214.28         6.08 o                         
  -8   3   3        130.50        114.61         4.22 o                         
  -7   3   3        862.06        757.41        10.97 o                         
  -6   3   3        436.44        443.40         7.38 o                         
  -5   3   3        987.75       1049.82        12.23 o                         
  -4   3   3        670.80        619.17         7.43 o                         
  -3   3   3       1024.58        927.33        10.07 o                         
  -2   3   3       6625.56       6563.37        64.63 o                         
  -1   3   3       5918.62       5900.39        72.87 o                         
   0   3   3       1028.67       1057.91        29.30 o                         
   1   3   3         20.57         25.39         2.50 o                         
   2   3   3         39.18         43.03         2.49 o                         
   3   3   3         10.34          8.49         1.70 o                         
   4   3   3       1700.05       1754.72        22.70 o                         
   5   3   3          0.95          2.10         2.32 o                         
   6   3   3        473.01        446.84         9.71 o                         
   7   3   3        125.01        131.78        12.71 o                         
   8   3   3       1440.58       1423.60        21.56 o                         
   9   3   3       1615.91       1524.76        23.32 o                         
  10   3   3        476.17        461.15        10.48 o                         
  11   3   3          0.03          4.22         4.97 o                         
  12   3   3          3.48          3.06         6.83 o                         
  13   3   3        319.86        355.18        17.19 o                         
  14   3   3         78.31         85.91        12.79 o                         
  15   3   3         15.83         25.11        12.06 o                         
 -16   4   3         41.16         44.60         9.54 o                         
 -15   4   3         56.74         33.43         8.60 o                         
 -14   4   3         43.84         30.54         7.60 o                         
 -13   4   3        123.32        122.32        13.44 o                         
 -12   4   3        247.73        284.37        10.48 o                         
 -11   4   3        677.63        659.10        13.49 o                         
 -10   4   3         48.45         49.95         3.85 o                         
  -9   4   3        637.12        633.34        10.40 o                         
  -8   4   3        456.48        442.13         7.60 o                         
  -7   4   3       1615.54       1553.81        18.68 o                         
  -6   4   3          8.35          5.28         2.18 o                         
  -5   4   3          1.11          2.53         2.09 o                         
  -4   4   3       9792.08      10194.65       100.00 o                         
  -3   4   3        137.67        146.33         2.95 o                         
  -2   4   3       4148.69       4178.70        41.36 o                         
  -1   4   3       2297.02       2502.80        26.42 o                         
   0   4   3          1.73         -0.97         1.29 o                         
   1   4   3        164.58        147.79         6.24 o                         
   2   4   3       1153.70       1137.13        14.27 o                         
   3   4   3       2638.80       2750.45        37.62 o                         
   4   4   3        702.32        777.98        12.23 o                         
   5   4   3       3180.14       3087.98        46.50 o                         
   6   4   3         79.81        102.30         7.53 o                         
   7   4   3          9.76          8.59         3.59 o                         
   8   4   3          8.62         10.43         3.99 o                         
   9   4   3        415.51        405.29         9.57 o                         
  10   4   3        797.33        734.62        16.53 o                         
  11   4   3       1398.12       1323.46        24.86 o                         
  12   4   3        120.56        132.04        15.53 o                         
  13   4   3        648.83        710.50        19.79 o                         
  14   4   3          0.55         -8.23         9.93 o                         
  15   4   3        196.31        189.08        16.22 o                         
 -16   5   3          1.01        -12.80         8.53 o                         
 -15   5   3         96.69         99.92        16.42 o                         
 -14   5   3        100.27        100.96        11.72 o                         
 -13   5   3        370.92        371.67        14.20 o                         
 -12   5   3         88.11        111.31         8.58 o                         
 -11   5   3        136.11        132.77         8.53 o                         
 -10   5   3         44.35         52.78         3.99 o                         
  -9   5   3         28.96         20.89         3.38 o                         
  -8   5   3         43.72         52.53         3.62 o                         
  -7   5   3        830.80        910.72        15.55 o                         
  -6   5   3        477.44        499.80         8.12 o                         
  -5   5   3        589.95        632.39         8.85 o                         
  -4   5   3         17.29         18.55         2.06 o                         
  -3   5   3        554.84        591.95         6.87 o                         
  -2   5   3       1282.43       1452.84        15.20 o                         
  -1   5   3       2186.95       2352.74        30.01 o                         
   0   5   3         81.93         94.15         3.75 o                         
   1   5   3       3362.10       3691.58        49.83 o                         
   2   5   3        115.83        156.65         5.87 o                         
   3   5   3        963.69        984.13        16.12 o                         
   4   5   3        505.64        459.42         9.45 o                         
   5   5   3       3786.08       3957.79        59.07 o                         
   6   5   3        300.59        327.69        12.37 o                         
   7   5   3        224.59        224.18         7.38 o                         
   8   5   3         77.64         89.36         5.33 o                         
   9   5   3        199.23        208.37         8.66 o                         
  10   5   3          1.04          1.20         4.82 o                         
  11   5   3          3.59          2.93         4.85 o                         
  12   5   3         29.01         27.21         6.36 o                         
  13   5   3        124.17        118.75         9.87 o                         
  14   5   3         89.58        114.01        12.94 o                         
  15   5   3         86.40         68.43        13.10 o                         
 -16   6   3        292.90        369.25        32.65 o                         
 -15   6   3        278.75        287.95        15.21 o                         
 -14   6   3        274.08        307.10        26.62 o                         
 -13   6   3         28.95         25.45         7.61 o                         
 -12   6   3       1176.30       1257.73        65.60 o                         
 -11   6   3        642.72        652.38        18.24 o                         
 -10   6   3        716.76        645.26        11.40 o                         
  -9   6   3         70.80         84.94         5.70 o                         
  -8   6   3          3.08          0.78         2.98 o                         
  -7   6   3        182.84        197.27         5.80 o                         
  -6   6   3       1262.43       1276.69        16.74 o                         
  -5   6   3        105.96        138.35         5.72 o                         
  -4   6   3          2.67         -3.13         2.09 o                         
  -3   6   3       6648.90       7099.48        69.60 o                         
  -2   6   3       4181.25       4708.70        51.55 o                         
  -1   6   3         30.36         67.93         3.14 o                         
   0   6   3        876.27        945.98        12.47 o                         
   1   6   3          0.15         -2.65         2.87 o                         
   2   6   3        955.80        896.47        17.12 o                         
   3   6   3       2418.13       2554.61        43.49 o                         
   4   6   3       1107.17       1161.44        21.74 o                         
   5   6   3        785.27        785.01        14.48 o                         
   6   6   3       3584.92       3605.17        54.69 o                         
   7   6   3        588.72        546.69        13.76 o                         
   8   6   3        477.44        447.87        12.99 o                         
   9   6   3        181.75        194.31         9.50 o                         
  10   6   3        129.63        120.36         6.32 o                         
  11   6   3         88.50         79.72         5.83 o                         
  12   6   3        166.84        199.60         9.43 o                         
  13   6   3         32.89         14.19         9.14 o                         
  14   6   3        210.69        232.32        15.78 o                         
 -15   7   3          0.10         -9.46         8.01 o                         
 -14   7   3          4.53          7.97         7.57 o                         
 -13   7   3          2.58          7.39         7.20 o                         
 -12   7   3        520.71        535.75        34.17 o                         
 -11   7   3        640.81        676.52        16.46 o                         
 -10   7   3        709.69        683.27        15.28 o                         
  -9   7   3        261.01        263.96         7.20 o                         
  -8   7   3        368.34        402.98         8.86 o                         
  -7   7   3        722.56        689.09        11.63 o                         
  -6   7   3          4.88          5.71         3.00 o                         
  -5   7   3        563.06        641.52         9.08 o                         
  -4   7   3        285.70        321.36         5.57 o                         
  -3   7   3          1.90          1.25         2.29 o                         
  -2   7   3       5606.22       6239.77        77.14 o                         
  -1   7   3        765.24        776.91        11.54 o                         
   0   7   3       1195.21       1380.85        20.25 o                         
   1   7   3         67.84         97.45         3.97 o                         
   2   7   3       2384.58       2310.89        32.21 o                         
   3   7   3         21.97         33.63         3.13 o                         
   4   7   3        355.74        327.83        10.83 o                         
   5   7   3        138.17        150.00         5.71 o                         
   6   7   3        890.61        906.44        16.51 o                         
   7   7   3        689.01        691.87        14.04 o                         
   8   7   3        607.58        587.70        13.19 o                         
   9   7   3          0.48         -0.45         5.62 o                         
  10   7   3          0.00         -5.71         5.75 o                         
  11   7   3          4.08         -0.93         5.63 o                         
  12   7   3         34.12         29.93         7.52 o                         
  13   7   3          2.49          3.61         7.69 o                         
  14   7   3          3.46          2.59        10.88 o                         
 -15   8   3        132.26        122.96        10.73 o                         
 -14   8   3         16.49         20.95         8.03 o                         
 -13   8   3        183.70        203.04        14.98 o                         
 -12   8   3         44.77         52.75         8.03 o                         
 -11   8   3         60.16         67.82         6.88 o                         
 -10   8   3         94.38        114.21         7.23 o                         
  -9   8   3         18.38         28.61         5.50 o                         
  -8   8   3        486.78        473.93         9.92 o                         
  -7   8   3         15.04         11.12         3.53 o                         
  -6   8   3        249.18        207.17         7.44 o                         
  -5   8   3        288.18        273.92         6.76 o                         
  -4   8   3         91.66        127.89         4.75 o                         
  -3   8   3        112.33        157.63         7.64 o                         
  -2   8   3       1884.51       2075.03        29.42 o                         
  -1   8   3        108.95        159.58         4.85 o                         
   0   8   3        109.19        105.76         7.27 o                         
   1   8   3        295.11        332.28         7.80 o                         
   2   8   3         17.51         26.10         3.28 o                         
   3   8   3          1.27          2.15         2.84 o                         
   4   8   3         15.60         15.12         3.31 o                         
   5   8   3        339.07        323.86         8.32 o                         
   6   8   3        562.23        522.50        10.51 o                         
   7   8   3         54.78         65.58         5.09 o                         
   8   8   3        258.83        271.64        10.50 o                         
   9   8   3         83.02         95.80         8.22 o                         
  10   8   3          3.20          0.76         5.86 o                         
  11   8   3        183.31        175.59         9.81 o                         
  12   8   3          8.80          3.17         6.79 o                         
  13   8   3          5.04         -1.25        10.00 o                         
  14   8   3         21.24         23.07        14.16 o                         
 -15   9   3        121.70        144.80        11.64 o                         
 -14   9   3        161.39        176.45        14.07 o                         
 -13   9   3          7.28          6.59         7.60 o                         
 -12   9   3        143.23        149.59        10.15 o                         
 -11   9   3       3055.02       3065.96        92.40 o                         
 -10   9   3         80.85         93.83         7.06 o                         
  -9   9   3        972.17        922.84        21.17 o                         
  -8   9   3        981.95        957.17        16.97 o                         
  -7   9   3          0.06         -0.34         4.21 o                         
  -6   9   3        148.59        138.44         6.05 o                         
  -5   9   3        114.45        119.06         6.30 o                         
  -4   9   3        390.57        428.95        11.88 o                         
  -3   9   3        490.92        501.07        10.90 o                         
  -2   9   3       1530.09       1614.67        24.04 o                         
  -1   9   3         47.66         36.98         3.68 o                         
   0   9   3         78.13         81.64         5.82 o                         
   1   9   3        276.83        301.13         6.90 o                         
   2   9   3        647.74        597.99        10.96 o                         
   3   9   3        198.37        214.98         6.49 o                         
   4   9   3        859.92        819.79        13.96 o                         
   5   9   3        282.14        277.92         8.45 o                         
   6   9   3        432.99        421.82        10.30 o                         
   7   9   3          0.61         -2.86         4.99 o                         
   8   9   3        792.43        795.22        18.54 o                         
   9   9   3        704.18        689.88        17.56 o                         
  10   9   3        147.51        146.54        17.42 o                         
  11   9   3         59.41         66.62         8.71 o                         
  12   9   3          3.37          9.78         7.80 o                         
  13   9   3         11.06         13.98        10.58 o                         
 -14  10   3         64.11         69.18         9.52 o                         
 -13  10   3          8.53          8.57         7.72 o                         
 -12  10   3        121.71        118.32         9.61 o                         
 -11  10   3        370.04        387.08        20.68 o                         
 -10  10   3        218.56        233.31        11.15 o                         
  -9  10   3        347.89        319.76        16.07 o                         
  -8  10   3          0.03         -7.24         4.83 o                         
  -7  10   3          8.08          2.76         5.21 o                         
  -6  10   3        147.12        155.62        11.15 o                         
  -5  10   3         88.89        106.46         6.10 o                         
  -4  10   3        386.18        377.92        13.10 o                         
  -3  10   3          4.44         10.41         5.51 o                         
  -2  10   3        432.15        439.32         9.52 o                         
  -1  10   3         43.90         43.75         4.17 o                         
   0  10   3        155.32        170.51         7.08 o                         
   1  10   3        269.91        296.24         7.73 o                         
   2  10   3        707.66        732.25        14.32 o                         
   3  10   3        117.49        129.85         5.56 o                         
   4  10   3         53.17         84.06         7.64 o                         
   5  10   3         92.14         84.76         5.08 o                         
   6  10   3        237.11        248.50        12.41 o                         
   7  10   3       1209.61       1189.06        27.36 o                         
   8  10   3        819.36        777.17        18.65 o                         
   9  10   3        254.53        259.09        11.30 o                         
  10  10   3          9.93          8.60         6.36 o                         
  11  10   3         32.11         28.51         8.59 o                         
  12  10   3         42.67         54.42         7.93 o                         
  13  10   3        216.87        229.32        15.59 o                         
 -14  11   3        157.85        146.92        14.87 o                         
 -13  11   3         22.42         20.51         8.33 o                         
 -12  11   3        175.57        183.07        14.05 o                         
 -11  11   3        413.70        399.62        17.73 o                         
 -10  11   3          2.48          6.70         7.97 o                         
  -9  11   3         77.82         92.06        10.36 o                         
  -8  11   3       1707.66       1601.54        31.55 o                         
  -7  11   3       1102.03       1051.70        22.66 o                         
  -6  11   3       2019.85       1892.82        31.62 o                         
  -5  11   3         12.64         19.05         6.39 o                         
  -4  11   3        468.11        468.60        15.26 o                         
  -3  11   3        311.58        321.34        10.94 o                         
  -2  11   3        936.73        799.63        17.78 o                         
  -1  11   3       1013.19        913.18        17.40 o                         
   0  11   3       1223.22       1254.37        19.89 o                         
   1  11   3        288.08        258.88         7.82 o                         
   2  11   3         53.79         52.34         5.25 o                         
   3  11   3        257.51        275.19         8.09 o                         
   4  11   3        114.45        113.97         7.45 o                         
   5  11   3        443.92        420.99        12.59 o                         
   6  11   3        251.71        207.43        10.66 o                         
   7  11   3         89.39         99.58         7.40 o                         
   8  11   3         18.96         32.98         6.89 o                         
   9  11   3         47.32         51.76         7.52 o                         
  10  11   3         52.44         59.97         8.07 o                         
  11  11   3          7.46          2.21         6.59 o                         
  12  11   3          0.32          5.24         9.42 o                         
 -13  12   3          0.06         -9.66        22.79 o                         
 -12  12   3         57.89         67.94        10.69 o                         
 -11  12   3          0.01        -12.49         8.33 o                         
 -10  12   3         85.76         95.75        10.54 o                         
  -9  12   3         18.72         37.21        19.91 o                         
  -8  12   3         93.73         87.23        11.41 o                         
  -7  12   3         39.73         26.90         7.68 o                         
  -6  12   3         57.19         65.10         7.61 o                         
  -5  12   3          6.64         -2.73         6.38 o                         
  -4  12   3       1009.94        917.20        20.50 o                         
  -3  12   3         19.69         32.81         5.87 o                         
  -2  12   3        189.20        186.75         8.45 o                         
  -1  12   3        367.23        321.62        11.29 o                         
   0  12   3        353.42        344.97        10.30 o                         
   1  12   3        119.21        145.66         7.12 o                         
   2  12   3          1.60          6.93         4.53 o                         
   3  12   3        279.90        283.87         8.71 o                         
   4  12   3         46.84         54.70         6.26 o                         
   5  12   3        536.58        492.85        13.91 o                         
   6  12   3         32.03         21.79         5.63 o                         
   7  12   3         13.63          6.80         5.54 o                         
   8  12   3        115.08        105.77         8.11 o                         
   9  12   3        613.05        574.31        16.55 o                         
  10  12   3          0.44          1.34         7.25 o                         
  11  12   3         72.79         72.88         9.15 o                         
  12  12   3         82.46         56.66        15.40 o                         
 -12  13   3         19.84         33.02        15.81 o                         
 -11  13   3         32.72         31.46         9.74 o                         
 -10  13   3         76.55         81.12        10.65 o                         
  -9  13   3          4.47          1.06         8.19 o                         
  -8  13   3        133.03        105.79        10.77 o                         
  -7  13   3        268.33        242.15        32.07 o                         
  -6  13   3          0.02         15.61        14.77 o                         
  -5  13   3        418.41        328.09        14.00 o                         
  -4  13   3        277.34        272.96        11.31 o                         
  -3  13   3         40.98         42.83         6.42 o                         
  -2  13   3       2332.89       2191.70        40.58 o                         
  -1  13   3       1331.89       1242.33        25.53 o                         
   0  13   3       1182.89       1177.20        24.46 o                         
   1  13   3       1047.34        986.26        25.07 o                         
   2  13   3       1900.07       1802.93        39.71 o                         
   3  13   3          0.10          0.30         5.99 o                         
   4  13   3        348.40        301.18        11.41 o                         
   5  13   3       1337.04       1280.13        26.42 o                         
   6  13   3         72.37         73.49         7.21 o                         
   7  13   3        388.33        377.59        13.95 o                         
   8  13   3         76.01         67.94         7.48 o                         
   9  13   3          3.95         -6.86         6.05 o                         
  10  13   3         15.72          0.49         6.67 o                         
  11  13   3          1.80          2.07         8.93 o                         
 -12  14   3         19.70         37.71        17.18 o                         
 -11  14   3         78.79         67.75        19.20 o                         
 -10  14   3          0.07         -5.55        11.35 o                         
  -9  14   3         92.57        108.80        20.05 o                         
  -8  14   3         36.38         27.09         9.83 o                         
  -7  14   3          1.40         10.55        16.88 o                         
  -6  14   3         11.02         27.18        11.82 o                         
  -5  14   3        131.62        132.92        28.28 o                         
  -4  14   3         30.73         36.66        10.63 o                         
  -3  14   3         43.85         34.87         8.15 o                         
  -2  14   3         24.07         21.09         7.44 o                         
  -1  14   3          9.87         11.34         6.89 o                         
   0  14   3         12.53         22.44         7.11 o                         
   1  14   3        307.29        324.69        24.63 o                         
   2  14   3          0.85          5.74         6.45 o                         
   3  14   3        147.61        164.93        10.39 o                         
   4  14   3        534.03        508.81        17.32 o                         
   5  14   3         17.54         12.00         6.15 o                         
   6  14   3        657.98        596.23        16.93 o                         
   7  14   3         32.44         24.30         6.59 o                         
   8  14   3        311.10        283.14        12.31 o                         
   9  14   3         20.89         17.38         6.66 o                         
  10  14   3          0.96          6.52         9.79 o                         
 -11  15   3          4.96         25.32        21.94 o                         
 -10  15   3          1.19         12.24        19.83 o                         
  -9  15   3          0.52          3.39         9.65 o                         
  -8  15   3         53.15         50.27        17.94 o                         
  -7  15   3          1.04         13.35         9.91 o                         
  -6  15   3         21.45          5.98         9.51 o                         
  -5  15   3         78.70         52.36        12.66 o                         
  -4  15   3         61.22         39.48        10.14 o                         
  -3  15   3        371.14        367.26        20.31 o                         
  -2  15   3        108.29        111.19         9.65 o                         
  -1  15   3        768.88        758.34        22.42 o                         
   0  15   3        217.74        223.30        15.43 o                         
   1  15   3       1178.81       1148.85        29.12 o                         
   2  15   3        387.79        382.24        15.95 o                         
   3  15   3          1.63          7.66         7.25 o                         
   4  15   3         96.51        108.96         9.77 o                         
   5  15   3          4.77         -1.53         6.00 o                         
   6  15   3        621.28        597.85        17.32 o                         
   7  15   3        817.22        812.31        20.80 o                         
   8  15   3        231.91        246.48        12.20 o                         
   9  15   3         16.22         15.14         8.86 o                         
 -10  16   3        131.22        124.35        26.59 o                         
  -9  16   3         36.02         29.69        12.97 o                         
  -8  16   3         28.28         11.82        11.66 o                         
  -7  16   3          9.61         -7.12        10.55 o                         
  -6  16   3        213.67        278.90        38.40 o                         
  -5  16   3         22.31         14.71         9.60 o                         
  -4  16   3         23.09         46.06        11.35 o                         
  -3  16   3         61.55         61.71        12.14 o                         
  -2  16   3         49.38         55.21        12.45 o                         
  -1  16   3          0.34          2.05         9.54 o                         
   0  16   3        111.77        124.58        13.72 o                         
   1  16   3        475.86        449.09        17.60 o                         
   2  16   3        267.40        292.86        14.44 o                         
   3  16   3         37.45         47.69         8.73 o                         
   4  16   3          0.33          6.04         7.76 o                         
   5  16   3        528.23        545.98        20.72 o                         
   6  16   3         75.15         75.69        14.56 o                         
   7  16   3        186.69        192.04        13.61 o                         
   8  16   3        172.03        206.03        13.93 o                         
  -8  17   3         15.84         -3.50        12.15 o                         
  -7  17   3          0.63         11.34        14.56 o                         
  -6  17   3        360.35        445.52        47.27 o                         
  -5  17   3         20.98         35.88        11.72 o                         
  -4  17   3        218.31        251.58        21.52 o                         
  -3  17   3          2.26          3.36        10.33 o                         
  -2  17   3          0.56         -0.70         9.63 o                         
  -1  17   3          6.16          3.14        11.61 o                         
   0  17   3        289.96        273.58        17.87 o                         
   1  17   3        186.09        187.01        15.91 o                         
   2  17   3          2.13          2.96        10.39 o                         
   3  17   3         13.10          5.46        10.43 o                         
   4  17   3          7.23          5.91        11.34 o                         
   5  17   3        270.65        277.10        19.50 o                         
   6  17   3          3.61         -3.92        11.46 o                         
   7  17   3        149.67        151.33        29.75 o                         
  -7  18   3         29.65         48.25        22.79 o                         
  -6  18   3          7.11         15.30        12.02 o                         
  -5  18   3         69.32         59.24        13.46 o                         
  -4  18   3         48.17         71.96        13.82 o                         
  -3  18   3          4.47          7.06        10.44 o                         
  -2  18   3         11.25          7.38        13.72 o                         
  -1  18   3        259.08        257.49        24.27 o                         
   0  18   3         27.93         31.06        11.76 o                         
   1  18   3        304.55        330.28        20.43 o                         
   2  18   3        684.65        700.30        30.12 o                         
   3  18   3        148.04        159.19        16.40 o                         
   4  18   3         79.39         74.14        14.84 o                         
   5  18   3         83.11        111.79        15.21 o                         
  -4  19   3         62.81         65.95        19.83 o                         
  -3  19   3          3.53         -7.53        10.83 o                         
  -2  19   3        422.95        492.81        27.08 o                         
  -1  19   3         39.71         37.71        22.79 o                         
   0  19   3         11.19         14.75        11.59 o                         
   1  19   3        183.32        175.81        17.01 o                         
   2  19   3        140.49        161.40        16.94 o                         
   3  19   3          1.31         15.07        13.28 o                         
 -17   0   4         41.77         33.99        14.58 o                         
 -16   0   4         44.78         29.10        13.90 o                         
 -15   0   4         62.46         44.89        29.96 o                         
 -14   0   4          2.34         -6.36        10.67 o                         
 -13   0   4       1498.45       1313.11       146.44 o                         
 -12   0   4       2952.46       2463.66       253.84 o                         
 -11   0   4        700.77        594.61        15.11 o                         
 -10   0   4        467.51        494.33        15.55 o                         
  -9   0   4        129.66        136.74        11.09 o                         
  -8   0   4       1186.94       1287.74        24.12 o                         
  -7   0   4         58.97         85.76         8.31 o                         
  -6   0   4       5761.86       6242.56       102.84 o                         
  -5   0   4       5801.47       5481.96        73.86 o                         
  -4   0   4       1412.16       1328.28        21.71 o                         
  -3   0   4      18824.13      18579.19       452.23 o                         
  -2   0   4      24414.93      23020.44       391.71 o                         
  -1   0   4      10742.04      10467.58       166.77 o                         
   0   0   4      13396.67      12920.04       340.25 o                         
   1   0   4      18757.15      17713.69       547.35 o                         
   2   0   4       9617.22       9188.14       213.66 o                         
   3   0   4       8761.45       8609.81       200.83 o                         
   4   0   4        235.99        237.22         9.37 o                         
   5   0   4       4287.89       4467.75       104.70 o                         
   6   0   4        269.43        256.82        10.65 o                         
   7   0   4        608.37        633.75        21.52 o                         
   8   0   4       1784.38       1732.70        35.56 o                         
   9   0   4       1407.54       1381.42        29.74 o                         
  10   0   4         13.85         11.97         5.09 o                         
  11   0   4        126.09        113.02         7.50 o                         
  12   0   4         93.75        145.60        21.52 o                         
  13   0   4          2.04         -7.60        18.15 o                         
  14   0   4        704.90        774.40        46.42 o                         
  15   0   4        521.90        688.73        46.84 o                         
 -16   1   4        122.08        111.61        12.73 o                         
 -15   1   4         13.85          4.67         8.33 o                         
 -14   1   4        211.67        174.02        11.37 o                         
 -13   1   4        543.30        436.10        28.88 o                         
 -12   1   4        646.46        565.78        36.47 o                         
 -11   1   4          9.20          6.69         3.22 o                         
 -10   1   4        277.82        278.57        10.95 o                         
  -9   1   4         16.89         26.42         3.24 o                         
  -8   1   4        188.46        173.83         4.79 o                         
  -7   1   4        433.71        504.35         7.78 o                         
  -6   1   4       1577.40       1742.35        18.52 o                         
  -5   1   4        534.40        518.75         6.43 o                         
  -4   1   4       9900.78       9770.96       117.90 o                         
  -3   1   4        670.56        649.96         7.32 o                         
  -2   1   4      42694.43      40541.64       377.87 o                         
  -1   1   4       2025.90       2091.53        26.81 o                         
   0   1   4        415.90        318.40         6.13 o                         
   1   1   4       8107.68       7891.29       112.97 o                         
   2   1   4       6461.80       6251.79       126.27 o                         
   3   1   4       6826.30       6641.52        88.50 o                         
   4   1   4         31.80         15.12         2.56 o                         
   5   1   4       2656.70       2857.73        56.01 o                         
   6   1   4          3.38         22.54         5.78 o                         
   7   1   4        223.83        225.97         6.44 o                         
   8   1   4        588.29        569.09        11.47 o                         
   9   1   4        504.70        519.25        11.44 o                         
  10   1   4        416.92        426.34        10.53 o                         
  11   1   4         26.08         20.13         6.93 o                         
  12   1   4        246.84        262.51        13.83 o                         
  13   1   4        428.71        440.60        24.76 o                         
  14   1   4        310.45        378.41        18.82 o                         
  15   1   4         72.88         74.57        13.71 o                         
 -16   2   4          0.24         -6.44         8.82 o                         
 -15   2   4         58.74         60.95         9.44 o                         
 -14   2   4         54.15         40.37        10.37 o                         
 -13   2   4        288.86        255.70        22.77 o                         
 -12   2   4          2.28         -7.53         7.41 o                         
 -11   2   4         96.84        107.50         7.90 o                         
 -10   2   4        643.42        598.49        11.18 o                         
  -9   2   4         65.75         56.30         4.26 o                         
  -8   2   4        312.31        333.34         6.79 o                         
  -7   2   4        969.14        934.27        13.89 o                         
  -6   2   4       3481.45       3665.49        38.96 o                         
  -5   2   4         31.41         29.33         2.13 o                         
  -4   2   4        605.57        573.43         6.71 o                         
  -3   2   4       9424.75       9408.68        92.36 o                         
  -2   2   4        390.75        383.82         4.87 o                         
  -1   2   4       6498.35       6393.16        65.46 o                         
   0   2   4         38.47         34.10         2.29 o                         
   1   2   4       1743.14       1744.54        26.21 o                         
   2   2   4      17702.77      17490.03       249.88 o                         
   3   2   4        112.37        151.70         5.36 o                         
   4   2   4        396.88        376.02         7.75 o                         
   5   2   4        350.87        261.81         8.59 o                         
   6   2   4         25.23         29.34         4.14 o                         
   7   2   4        385.26        363.00         7.69 o                         
   8   2   4       1180.12       1204.52        18.69 o                         
   9   2   4        587.84        535.07        10.81 o                         
  10   2   4        144.67        145.86         7.21 o                         
  11   2   4        149.96        148.42         7.64 o                         
  12   2   4        437.08        460.67        15.72 o                         
  13   2   4        221.34        262.04        15.62 o                         
  14   2   4          0.51         16.33        11.05 o                         
  15   2   4         96.66        114.84        14.09 o                         
 -16   3   4          7.59         -6.63         8.33 o                         
 -15   3   4        135.74        136.49        10.37 o                         
 -14   3   4        529.12        535.15        48.65 o                         
 -13   3   4         31.53         34.23         9.17 o                         
 -12   3   4        588.97        565.87        31.25 o                         
 -11   3   4        127.65        127.02         5.71 o                         
 -10   3   4        132.59        137.27         6.88 o                         
  -9   3   4        702.36        735.49        13.48 o                         
  -8   3   4        506.25        555.28        10.38 o                         
  -7   3   4       3057.09       3122.20        40.33 o                         
  -6   3   4       6516.03       6848.76        75.12 o                         
  -5   3   4        500.86        498.46         6.86 o                         
  -4   3   4        676.95        654.80         7.83 o                         
  -3   3   4       4598.95       4556.65        43.35 o                         
  -2   3   4         71.23         61.97         2.28 o                         
  -1   3   4       9780.17      10036.83       108.12 o                         
   0   3   4      39752.45      39610.96       478.25 o                         
   1   3   4         13.31         25.67         2.57 o                         
   2   3   4       4720.49       4482.76        59.62 o                         
   3   3   4          7.49         13.60         3.23 o                         
   4   3   4        129.48        114.31         5.07 o                         
   5   3   4         22.94         32.09         4.20 o                         
   6   3   4        142.08        142.25         8.11 o                         
   7   3   4        502.36        432.40         9.63 o                         
   8   3   4        790.42        794.48        13.61 o                         
   9   3   4         17.04         23.34         4.07 o                         
  10   3   4         50.17         64.63         4.81 o                         
  11   3   4         10.20         17.10         6.64 o                         
  12   3   4        114.01        132.54         9.34 o                         
  13   3   4          9.26          7.81        10.22 o                         
  14   3   4         44.45         34.62        11.21 o                         
  15   3   4         49.69         49.50        12.63 o                         
 -16   4   4         34.77         20.12         8.69 o                         
 -15   4   4          9.01          8.35         8.83 o                         
 -14   4   4         76.22         86.35         9.04 o                         
 -13   4   4        158.82        163.10        11.27 o                         
 -12   4   4        233.10        196.88        17.85 o                         
 -11   4   4         38.53         32.55         5.54 o                         
 -10   4   4        105.87        109.98         4.72 o                         
  -9   4   4        933.74        920.57        14.25 o                         
  -8   4   4         97.83        111.73         5.00 o                         
  -7   4   4        688.61        644.25         9.25 o                         
  -6   4   4        249.82        303.28         5.64 o                         
  -5   4   4        432.17        420.33         5.90 o                         
  -4   4   4        312.63        375.28         5.32 o                         
  -3   4   4         84.83         98.93         3.73 o                         
  -2   4   4        436.68        408.42         5.74 o                         
  -1   4   4       1814.73       1857.89        22.44 o                         
   0   4   4       4362.26       4350.19        58.01 o                         
   1   4   4       5577.21       5914.10        85.28 o                         
   2   4   4          3.14          7.24         2.94 o                         
   3   4   4        382.53        485.95        11.65 o                         
   4   4   4        921.48       1039.26        15.55 o                         
   5   4   4       2110.08       2156.41        37.42 o                         
   6   4   4        465.48        427.80        11.04 o                         
   7   4   4        467.93        469.51        10.41 o                         
   8   4   4        214.59        210.90        11.45 o                         
   9   4   4          1.15          0.46         3.85 o                         
  10   4   4         68.71         79.77         5.22 o                         
  11   4   4          1.37         -1.66         6.50 o                         
  12   4   4        147.44        142.35        11.86 o                         
  13   4   4         39.64         32.53        10.52 o                         
  14   4   4        124.41        149.71        14.21 o                         
 -16   5   4        120.84        133.86        11.06 o                         
 -15   5   4         45.58         56.68         9.15 o                         
 -14   5   4        194.95        195.34        11.05 o                         
 -13   5   4         16.58         23.49         7.11 o                         
 -12   5   4          7.80          0.40         6.27 o                         
 -11   5   4        402.86        370.72        11.07 o                         
 -10   5   4        105.06         93.56         5.33 o                         
  -9   5   4        188.13        181.29         5.24 o                         
  -8   5   4         14.70         17.94         2.93 o                         
  -7   5   4        681.32        699.00         9.89 o                         
  -6   5   4         96.71         96.44         4.10 o                         
  -5   5   4         80.65         95.78         3.12 o                         
  -4   5   4       1127.41       1083.60        11.86 o                         
  -3   5   4        795.32        838.84         9.52 o                         
  -2   5   4        132.66        105.45         3.92 o                         
  -1   5   4        641.45        626.83         8.81 o                         
   0   5   4        781.04        893.22        12.63 o                         
   1   5   4       8736.56       8914.76       129.39 o                         
   2   5   4       4526.27       4603.33        67.79 o                         
   3   5   4         81.55         60.99         3.21 o                         
   4   5   4        758.54        900.01        15.43 o                         
   5   5   4        723.32        702.49        14.81 o                         
   6   5   4       2377.54       2485.85        43.32 o                         
   7   5   4          2.34         -0.59         4.55 o                         
   8   5   4        628.80        609.18        15.12 o                         
   9   5   4         65.42         71.22         6.70 o                         
  10   5   4        858.32        870.87        17.24 o                         
  11   5   4         24.49         26.06         7.11 o                         
  12   5   4         43.96         46.71         6.81 o                         
  13   5   4         34.72         42.33         8.38 o                         
  14   5   4          9.74          5.68        12.49 o                         
 -16   6   4        335.22        394.14        31.30 o                         
 -15   6   4        259.23        256.19        13.07 o                         
 -14   6   4        298.63        312.06        25.28 o                         
 -13   6   4        197.53        188.96        10.71 o                         
 -12   6   4        275.77        290.60        17.71 o                         
 -11   6   4        301.60        282.23        15.54 o                         
 -10   6   4        437.04        431.92         9.27 o                         
  -9   6   4        189.09        178.41         5.57 o                         
  -8   6   4         41.03         40.22         3.42 o                         
  -7   6   4        312.25        333.97         6.52 o                         
  -6   6   4        153.35        163.09         4.43 o                         
  -5   6   4       2818.45       2977.59        31.91 o                         
  -4   6   4        753.35        861.97         9.92 o                         
  -3   6   4          6.48          4.32         2.05 o                         
  -2   6   4       1041.10       1110.61        14.38 o                         
  -1   6   4       2245.19       2478.69        34.52 o                         
   0   6   4       1081.24       1196.49        16.55 o                         
   1   6   4        371.72        398.64         8.54 o                         
   2   6   4       6252.04       6578.50        96.57 o                         
   3   6   4        495.55        611.11        11.57 o                         
   4   6   4       1593.60       1630.10        28.69 o                         
   5   6   4        131.40        153.64        10.96 o                         
   6   6   4        149.38        190.56         8.15 o                         
   7   6   4          0.55         -6.40         4.55 o                         
   8   6   4        528.04        515.27        14.06 o                         
   9   6   4        470.68        468.36        14.02 o                         
  10   6   4         21.13         25.97         8.60 o                         
  11   6   4          2.04          2.46         5.75 o                         
  12   6   4         69.18         81.12         7.49 o                         
  13   6   4         34.17         28.51         8.09 o                         
  14   6   4        112.17         90.05        13.10 o                         
 -15   7   4         71.52         82.60         9.75 o                         
 -14   7   4         34.07         28.56         8.16 o                         
 -13   7   4        110.14        123.70        19.61 o                         
 -12   7   4         24.36         34.49         7.38 o                         
 -11   7   4        590.99        624.70        25.77 o                         
 -10   7   4        365.00        339.18        14.47 o                         
  -9   7   4       1228.25       1205.88        16.10 o                         
  -8   7   4          7.31          2.64         3.09 o                         
  -7   7   4         75.44         92.36         5.50 o                         
  -6   7   4       1206.82       1248.07        15.59 o                         
  -5   7   4         33.22         47.84         2.77 o                         
  -4   7   4       3555.02       3549.36        37.55 o                         
  -3   7   4       3121.73       3594.68        42.70 o                         
  -2   7   4        343.65        313.34         6.59 o                         
  -1   7   4       3336.16       3241.42        44.75 o                         
   0   7   4          0.39         -1.65         2.48 o                         
   1   7   4         96.86        139.87         6.61 o                         
   2   7   4        414.15        422.73        22.86 o                         
   3   7   4         49.42         55.92         4.72 o                         
   4   7   4        532.25        521.71        12.75 o                         
   5   7   4        236.08        244.32         8.55 o                         
   6   7   4        642.08        589.13        16.81 o                         
   7   7   4       2507.51       2363.59        42.47 o                         
   8   7   4        113.31        116.13         6.59 o                         
   9   7   4         29.16         40.05         6.37 o                         
  10   7   4        123.43        144.19        10.54 o                         
  11   7   4        153.26        148.30         8.11 o                         
  12   7   4         62.27         71.23         8.38 o                         
  13   7   4         32.32         46.10         9.20 o                         
  14   7   4          4.13          9.20        11.13 o                         
 -15   8   4         70.20         64.60         9.35 o                         
 -14   8   4         12.92         21.70         7.99 o                         
 -13   8   4          2.05          7.53         7.42 o                         
 -12   8   4         12.91         16.53         7.18 o                         
 -11   8   4        689.70        757.60        21.87 o                         
 -10   8   4       1649.18       1585.52        33.68 o                         
  -9   8   4       1543.29       1540.09        21.59 o                         
  -8   8   4          4.30          2.49         3.89 o                         
  -7   8   4        931.41        885.31        14.20 o                         
  -6   8   4          0.95          4.56         3.44 o                         
  -5   8   4        103.86         98.91         4.21 o                         
  -4   8   4        848.72        902.29        12.86 o                         
  -3   8   4        193.63        227.81         5.99 o                         
  -2   8   4        622.42        598.88        10.63 o                         
  -1   8   4         69.01         72.29         3.58 o                         
   0   8   4       3629.61       3849.29        52.90 o                         
   1   8   4         75.45         90.21         6.10 o                         
   2   8   4        488.48        496.00        10.13 o                         
   3   8   4        297.36        324.53         8.63 o                         
   4   8   4        359.57        314.61        16.27 o                         
   5   8   4        136.42        133.98         5.73 o                         
   6   8   4        124.55        154.81         7.72 o                         
   7   8   4         75.65         81.54         5.76 o                         
   8   8   4        735.10        705.87        16.84 o                         
   9   8   4         82.12         88.40         7.30 o                         
  10   8   4         93.64         86.51         7.78 o                         
  11   8   4        259.00        257.59        11.78 o                         
  12   8   4         33.33         18.07         7.48 o                         
  13   8   4          2.39         -5.55        12.18 o                         
 -15   9   4        268.47        327.20        34.65 o                         
 -14   9   4          0.74         18.75         7.99 o                         
 -13   9   4        520.17        583.38        31.19 o                         
 -12   9   4        224.41        227.14        21.35 o                         
 -11   9   4         23.55         11.36         6.82 o                         
 -10   9   4          0.37          5.74         6.44 o                         
  -9   9   4       2055.33       2105.00        35.11 o                         
  -8   9   4        518.06        502.21        11.56 o                         
  -7   9   4        103.67        126.25         8.28 o                         
  -6   9   4         57.41         59.60         4.78 o                         
  -5   9   4         47.87         60.12         4.53 o                         
  -4   9   4        212.52        239.91         7.91 o                         
  -3   9   4        256.76        272.01         8.17 o                         
  -2   9   4         90.87        123.21         4.91 o                         
  -1   9   4          0.86          2.21         3.28 o                         
   0   9   4        351.16        324.22         7.58 o                         
   1   9   4        389.03        452.08         8.54 o                         
   2   9   4        522.12        529.16        10.23 o                         
   3   9   4         18.22         23.70         3.93 o                         
   4   9   4        363.62        356.03         8.26 o                         
   5   9   4         71.58         88.63         5.35 o                         
   6   9   4        150.91        170.88        10.21 o                         
   7   9   4        273.21        287.45        21.50 o                         
   8   9   4         28.74         18.06         5.56 o                         
   9   9   4        111.40        108.74         7.98 o                         
  10   9   4        177.14        159.38         9.23 o                         
  11   9   4          7.19          6.62         6.58 o                         
  12   9   4        400.04        449.50        15.79 o                         
  13   9   4        105.32        117.64        15.24 o                         
 -14  10   4         45.39         50.21        12.55 o                         
 -13  10   4        125.68        144.86        13.16 o                         
 -12  10   4         57.42         58.35         8.56 o                         
 -11  10   4         69.65         63.96         7.99 o                         
 -10  10   4        697.43        650.27        20.16 o                         
  -9  10   4         84.72         93.01         6.91 o                         
  -8  10   4          0.77         -2.72         6.64 o                         
  -7  10   4        244.05        232.79         8.30 o                         
  -6  10   4          0.03         -0.33         4.61 o                         
  -5  10   4          3.42          5.69         5.47 o                         
  -4  10   4        256.70        281.73        11.68 o                         
  -3  10   4        148.37        199.68         7.37 o                         
  -2  10   4       1718.76       1644.63        24.86 o                         
  -1  10   4        123.45        154.40         5.66 o                         
   0  10   4         30.04         31.66         3.90 o                         
   1  10   4       1095.20       1054.06        18.24 o                         
   2  10   4       2498.15       2234.13        32.24 o                         
   3  10   4        576.29        557.67        11.04 o                         
   4  10   4         51.44         52.95         4.49 o                         
   5  10   4       2046.71       1967.09        29.15 o                         
   6  10   4       1105.09       1039.98        21.52 o                         
   7  10   4         66.09         60.40         6.32 o                         
   8  10   4        757.40        726.23        22.59 o                         
   9  10   4         57.94         57.04         7.53 o                         
  10  10   4          3.84          2.61         5.98 o                         
  11  10   4        400.96        435.79        15.05 o                         
  12  10   4         52.36         72.63        11.76 o                         
 -14  11   4        167.19        186.45        15.82 o                         
 -13  11   4        130.79        108.98        21.11 o                         
 -12  11   4         21.25         34.85         8.25 o                         
 -11  11   4        144.47        125.65        11.21 o                         
 -10  11   4         48.79         53.93        13.64 o                         
  -9  11   4        344.28        358.07        14.56 o                         
  -8  11   4         20.13         35.77         6.49 o                         
  -7  11   4        179.14        161.70        11.02 o                         
  -6  11   4        209.28        204.68         8.15 o                         
  -5  11   4        560.68        544.32        15.08 o                         
  -4  11   4       1456.75       1417.72        31.99 o                         
  -3  11   4        304.23        296.71        10.66 o                         
  -2  11   4        619.89        607.08        13.82 o                         
  -1  11   4        178.62        208.09        14.82 o                         
   0  11   4        318.66        322.65         8.56 o                         
   1  11   4        174.67        180.50         7.34 o                         
   2  11   4        155.65        183.31        10.59 o                         
   3  11   4        353.80        328.99         8.80 o                         
   4  11   4        584.17        545.07        12.58 o                         
   5  11   4       1036.62        867.99        19.00 o                         
   6  11   4         18.03         19.28         5.30 o                         
   7  11   4         15.70         22.04         5.79 o                         
   8  11   4         10.29         14.72         5.91 o                         
   9  11   4          1.94          1.33         8.54 o                         
  10  11   4         55.41         41.22         7.64 o                         
  11  11   4         18.81         21.70         7.57 o                         
  12  11   4        111.16        104.22        22.16 o                         
 -13  12   4         10.02          9.37        15.98 o                         
 -12  12   4         71.34         76.54        17.12 o                         
 -11  12   4        158.43        159.42        12.28 o                         
 -10  12   4        911.95        861.20        25.26 o                         
  -9  12   4        831.58        795.09        28.35 o                         
  -8  12   4         25.10         29.72         8.08 o                         
  -7  12   4        246.53        245.19        12.65 o                         
  -6  12   4        218.11        205.68        14.98 o                         
  -5  12   4         18.49         18.99         6.75 o                         
  -4  12   4         38.11         40.07         6.37 o                         
  -3  12   4        799.79        737.27        17.58 o                         
  -2  12   4         15.03         18.23         5.76 o                         
  -1  12   4         22.61         13.21         5.37 o                         
   0  12   4        616.04        636.97        19.34 o                         
   1  12   4        699.49        691.75        14.70 o                         
   2  12   4          2.18         -3.40         4.46 o                         
   3  12   4        507.57        513.78        14.02 o                         
   4  12   4        201.38        222.74        11.94 o                         
   5  12   4        159.22        202.89         9.33 o                         
   6  12   4          6.67          7.65         5.23 o                         
   7  12   4        583.13        518.37        14.90 o                         
   8  12   4          0.08          2.45         5.54 o                         
   9  12   4         18.28         14.21         6.38 o                         
  10  12   4         21.33         16.51         6.57 o                         
  11  12   4         64.13         61.82         8.02 o                         
 -12  13   4          0.02         -4.27        16.08 o                         
 -11  13   4         32.35         29.70        16.46 o                         
 -10  13   4         79.79         59.87        15.03 o                         
  -9  13   4        107.84        113.18        10.69 o                         
  -8  13   4        164.13        149.55        11.40 o                         
  -7  13   4         33.50         18.15        15.19 o                         
  -6  13   4          5.73         -8.86        15.61 o                         
  -5  13   4        196.63        172.17        15.32 o                         
  -4  13   4         35.99         13.32         8.50 o                         
  -3  13   4         20.53         20.22         6.31 o                         
  -2  13   4        159.48        188.67         9.40 o                         
  -1  13   4       1611.22       1480.80        34.03 o                         
   0  13   4         90.46        101.99         8.62 o                         
   1  13   4        288.51        306.86        13.39 o                         
   2  13   4       1044.97        962.92        24.43 o                         
   3  13   4         72.11         70.03         6.72 o                         
   4  13   4        498.33        455.77        13.76 o                         
   5  13   4          1.65          1.22         5.48 o                         
   6  13   4        172.67        179.34         9.38 o                         
   7  13   4        127.35        136.13         8.43 o                         
   8  13   4        153.45        156.99         9.20 o                         
   9  13   4          1.03         -8.82         5.88 o                         
  10  13   4         12.14          8.82         6.81 o                         
  11  13   4          7.67          0.58         9.11 o                         
 -12  14   4         18.70         28.32        24.27 o                         
 -11  14   4         66.39         63.56        17.75 o                         
 -10  14   4         94.31         76.46        17.11 o                         
  -9  14   4        130.54        114.02        11.08 o                         
  -8  14   4         42.34         35.03        18.99 o                         
  -7  14   4        105.02        106.77        21.94 o                         
  -6  14   4        510.28        470.07        23.84 o                         
  -5  14   4          3.72          1.94         8.67 o                         
  -4  14   4          5.16          3.35         7.01 o                         
  -3  14   4         28.57         29.75         7.83 o                         
  -2  14   4         74.49         87.23         9.29 o                         
  -1  14   4        632.53        578.62        18.68 o                         
   0  14   4        912.77        848.85        23.16 o                         
   1  14   4        643.08        612.79        19.03 o                         
   2  14   4       1809.94       1748.38        39.36 o                         
   3  14   4        956.45        869.96        29.90 o                         
   4  14   4        329.58        327.81        12.61 o                         
   5  14   4        123.39        147.70         8.97 o                         
   6  14   4        303.96        318.58        15.84 o                         
   7  14   4         59.91         47.65         7.61 o                         
   8  14   4          1.21         11.66         6.26 o                         
   9  14   4         86.47         69.67         8.54 o                         
  10  14   4          5.40          1.13         9.19 o                         
 -11  15   4         89.48         87.36        25.32 o                         
 -10  15   4        100.98         82.29        22.79 o                         
  -9  15   4         29.24         37.14        21.52 o                         
  -8  15   4         22.43         19.41        18.15 o                         
  -7  15   4         11.30         -0.28         9.99 o                         
  -6  15   4         21.86          7.10         9.42 o                         
  -5  15   4        515.45        460.62        23.13 o                         
  -4  15   4          0.03         -4.14        20.47 o                         
  -3  15   4          0.00         -9.77         8.04 o                         
  -2  15   4       2282.49       2151.39        47.77 o                         
  -1  15   4        426.72        396.24        16.58 o                         
   0  15   4          0.39          3.90         7.25 o                         
   1  15   4          3.83         12.57         7.94 o                         
   2  15   4         31.63         23.79         7.63 o                         
   3  15   4        645.46        648.12        20.44 o                         
   4  15   4        216.27        203.40        18.10 o                         
   5  15   4         38.13         37.02         7.12 o                         
   6  15   4         42.07         33.57         7.16 o                         
   7  15   4        214.14        219.66        15.11 o                         
   8  15   4        162.73        171.65        10.32 o                         
   9  15   4        197.47        186.16        13.44 o                         
 -10  16   4          1.09          5.49        21.94 o                         
  -9  16   4         15.92          7.67        13.08 o                         
  -8  16   4         20.44         10.06        11.31 o                         
  -7  16   4         62.86         62.35        12.86 o                         
  -6  16   4          7.47          4.39         9.51 o                         
  -5  16   4        361.17        324.35        19.63 o                         
  -4  16   4         58.80         25.00        12.66 o                         
  -3  16   4         14.12         27.08         9.60 o                         
  -2  16   4         25.03         40.93        11.35 o                         
  -1  16   4          1.16          7.17         9.83 o                         
   0  16   4         58.03         66.84         9.18 o                         
   1  16   4        247.09        282.03        18.47 o                         
   2  16   4        153.75        140.72        10.68 o                         
   3  16   4         14.68          5.29         7.69 o                         
   4  16   4        139.13        167.64        23.50 o                         
   5  16   4         56.72         49.32         8.73 o                         
   6  16   4         11.61         16.98         7.14 o                         
   7  16   4        221.21        216.25        21.74 o                         
   8  16   4          3.68          2.81         9.11 o                         
  -8  17   4        122.42         91.81        14.98 o                         
  -7  17   4         13.13          2.69        10.92 o                         
  -6  17   4        171.03        220.54        18.32 o                         
  -5  17   4         52.05         70.10        13.18 o                         
  -4  17   4         21.64         21.30        15.19 o                         
  -3  17   4          3.23        -14.17         9.44 o                         
  -2  17   4         43.27         43.71        11.75 o                         
  -1  17   4         20.14         23.14        10.93 o                         
   0  17   4         11.55         11.34        10.93 o                         
   1  17   4         13.17          9.36        10.99 o                         
   2  17   4         82.45         81.30        17.72 o                         
   3  17   4         32.25         45.45        12.22 o                         
   4  17   4          7.45          0.35        16.46 o                         
   5  17   4         10.53         24.42        11.93 o                         
   6  17   4        354.70        385.28        24.48 o                         
   7  17   4         16.56          9.87        15.46 o                         
  -7  18   4          4.33        -11.42        22.16 o                         
  -6  18   4          1.61         11.82        10.83 o                         
  -5  18   4         41.62         39.59        27.43 o                         
  -4  18   4        218.53        244.54        35.03 o                         
  -3  18   4        133.31        104.53        19.20 o                         
  -2  18   4         44.78         63.92        18.36 o                         
  -1  18   4        177.88        172.66        16.04 o                         
   0  18   4        347.44        379.63        22.22 o                         
   1  18   4         27.10         27.50        13.50 o                         
   2  18   4         40.75         48.95        13.26 o                         
   3  18   4        157.53        183.08        16.54 o                         
   4  18   4          2.31         24.35        11.93 o                         
   5  18   4        231.04        260.21        19.33 o                         
  -4  19   4          0.59         17.56        11.63 o                         
  -3  19   4         56.50         78.00        14.88 o                         
  -2  19   4          0.96          8.99        11.45 o                         
  -1  19   4         81.03         91.93        14.78 o                         
   0  19   4         14.23         17.85        23.84 o                         
   1  19   4        233.23        298.58        23.00 o                         
   2  19   4         46.65         67.13        13.72 o                         
 -17   1   5          2.03        -14.36         9.57 o                         
 -16   1   5         20.86         18.64         9.54 o                         
 -15   1   5          3.47         -6.27         8.30 o                         
 -14   1   5        189.22        160.08        10.82 o                         
 -13   1   5        436.82        405.52        18.13 o                         
 -12   1   5          4.40          1.21         8.08 o                         
 -11   1   5          0.82         -3.04         3.73 o                         
 -10   1   5       1210.85       1222.93        18.44 o                         
  -9   1   5        833.61        748.98        10.90 o                         
  -8   1   5        347.67        410.68         7.16 o                         
  -7   1   5       2250.80       2350.40        25.79 o                         
  -6   1   5        112.23        135.78         3.29 o                         
  -5   1   5       1290.47       1216.92        13.40 o                         
  -4   1   5      15546.62      15241.21       142.87 o                         
  -3   1   5        193.52        197.89         3.09 o                         
  -2   1   5       1018.84        971.55         9.86 o                         
  -1   1   5         70.65         66.57         4.02 o                         
   0   1   5       3168.11       3004.04        39.81 o                         
   1   1   5        180.21        157.79         4.30 o                         
   2   1   5       3892.64       3812.30        72.30 o                         
   3   1   5         69.70         58.61         7.85 o                         
   4   1   5        460.42        466.15         8.80 o                         
   5   1   5       6390.23       6457.34       123.34 o                         
   6   1   5        118.62        126.39         5.46 o                         
   7   1   5        161.47        151.67         6.66 o                         
   8   1   5        147.42        166.03         7.20 o                         
   9   1   5        219.87        206.83         8.54 o                         
  10   1   5        333.02        360.41        11.86 o                         
  11   1   5          9.26         13.32         5.87 o                         
  12   1   5          0.19          9.41         9.31 o                         
  13   1   5         10.02          5.85        10.36 o                         
  14   1   5        110.94        126.31        15.85 o                         
 -16   2   5         20.65         10.38         9.49 o                         
 -15   2   5        141.42        134.50        10.88 o                         
 -14   2   5         66.64         71.20        11.06 o                         
 -13   2   5        310.97        288.28        23.29 o                         
 -12   2   5          7.26         11.67         7.78 o                         
 -11   2   5         83.04         89.94         5.42 o                         
 -10   2   5        760.76        711.78        11.65 o                         
  -9   2   5        272.47        289.47         6.91 o                         
  -8   2   5         10.39          4.56         2.80 o                         
  -7   2   5        185.23        227.95         5.23 o                         
  -6   2   5        776.44        706.53         9.17 o                         
  -5   2   5       1717.26       1737.19        16.87 o                         
  -4   2   5       1199.38       1169.64        12.12 o                         
  -3   2   5        556.72        521.01         6.41 o                         
  -2   2   5       4197.07       4156.27        43.16 o                         
  -1   2   5       3020.96       2868.18        31.39 o                         
   0   2   5        362.14        389.52         6.90 o                         
   1   2   5       1323.76       1315.72        22.51 o                         
   2   2   5       3917.99       4075.96        66.89 o                         
   3   2   5        448.18        515.28        12.33 o                         
   4   2   5        447.48        437.37         9.72 o                         
   5   2   5         13.68          5.51         3.40 o                         
   6   2   5         40.86         44.41         4.65 o                         
   7   2   5         21.47         16.99         3.85 o                         
   8   2   5         85.28        111.78         5.85 o                         
   9   2   5        135.75        123.39         6.51 o                         
  10   2   5         20.82         16.81         5.25 o                         
  11   2   5        726.50        745.12        16.39 o                         
  12   2   5          2.68         13.53         7.23 o                         
  13   2   5         34.71         38.72        11.16 o                         
  14   2   5         21.17         35.15        11.75 o                         
 -16   3   5        173.37        206.37        12.79 o                         
 -15   3   5         32.55         18.75        10.55 o                         
 -14   3   5        366.21        404.60        26.23 o                         
 -13   3   5        547.82        509.92        51.26 o                         
 -12   3   5         79.51         76.41        13.23 o                         
 -11   3   5        515.76        503.97        22.42 o                         
 -10   3   5         80.40         85.54         4.57 o                         
  -9   3   5          9.93          4.31         3.30 o                         
  -8   3   5        302.88        309.28         6.69 o                         
  -7   3   5        112.96        117.27         3.76 o                         
  -6   3   5        177.88        179.95         4.33 o                         
  -5   3   5        107.72        117.24         3.21 o                         
  -4   3   5        190.47        154.86         3.26 o                         
  -3   3   5       5509.23       5881.92        64.61 o                         
  -2   3   5       4644.62       4782.60        52.44 o                         
  -1   3   5          1.92          9.01         1.72 o                         
   0   3   5          4.28          6.40         1.86 o                         
   1   3   5       1959.59       1991.30        33.47 o                         
   2   3   5       2390.99       2429.70        46.99 o                         
   3   3   5       5678.12       5923.12       111.26 o                         
   4   3   5        439.09        345.51        13.00 o                         
   5   3   5        693.79        715.99        14.56 o                         
   6   3   5        638.88        700.93        14.91 o                         
   7   3   5         64.67         50.49         5.37 o                         
   8   3   5         18.33         16.08         4.52 o                         
   9   3   5        109.17        106.57         6.28 o                         
  10   3   5        175.24        169.35         7.56 o                         
  11   3   5         18.35         13.03         6.84 o                         
  12   3   5        124.50        117.55         9.06 o                         
  13   3   5         16.93         30.93        10.86 o                         
  14   3   5        145.33        174.56        14.99 o                         
 -16   4   5         20.82          8.98        12.55 o                         
 -15   4   5        124.01         99.78         9.80 o                         
 -14   4   5        176.57        195.43        11.16 o                         
 -13   4   5        257.40        292.16        12.55 o                         
 -12   4   5        323.64        315.18        12.39 o                         
 -11   4   5          0.12          2.52         5.20 o                         
 -10   4   5        791.04        757.97        17.66 o                         
  -9   4   5        218.97        202.03         5.59 o                         
  -8   4   5        179.85        175.83         4.53 o                         
  -7   4   5        761.45        794.48        10.21 o                         
  -6   4   5       2318.99       2441.64        25.27 o                         
  -5   4   5       2347.93       2535.75        25.97 o                         
  -4   4   5        531.45        499.66         6.52 o                         
  -3   4   5        438.53        528.28         7.06 o                         
  -2   4   5         12.27         21.83         2.07 o                         
  -1   4   5       7337.60       7364.42        79.86 o                         
   0   4   5       2409.06       2291.57        31.47 o                         
   1   4   5        349.38        355.38         8.40 o                         
   2   4   5       2561.11       2591.43        43.38 o                         
   3   4   5         51.98         45.32         3.48 o                         
   4   4   5          0.53          0.23         4.13 o                         
   5   4   5         55.25         65.60         5.88 o                         
   6   4   5        156.69        172.04         7.24 o                         
   7   4   5        477.80        504.54        12.97 o                         
   8   4   5       1027.80       1058.40        21.88 o                         
   9   4   5       1346.44       1320.44        27.81 o                         
  10   4   5        360.95        371.85        11.20 o                         
  11   4   5         70.57         79.23         7.85 o                         
  12   4   5        498.97        536.68        16.77 o                         
  13   4   5         60.57         90.87        12.12 o                         
  14   4   5          1.70          6.52        11.12 o                         
 -16   5   5        192.17        200.89        14.32 o                         
 -15   5   5         48.03         45.30         8.67 o                         
 -14   5   5         36.02         39.62         8.05 o                         
 -13   5   5         32.10         34.31         8.22 o                         
 -12   5   5        251.08        256.67        11.46 o                         
 -11   5   5        155.19        152.59         7.78 o                         
 -10   5   5        836.74        799.72        13.63 o                         
  -9   5   5        615.08        649.35        10.72 o                         
  -8   5   5       1760.81       1823.34        20.78 o                         
  -7   5   5        645.95        688.66         9.31 o                         
  -6   5   5         97.81        128.31         5.26 o                         
  -5   5   5        576.93        550.22         7.16 o                         
  -4   5   5       3245.80       3511.07        39.29 o                         
  -3   5   5       1379.04       1438.05        18.31 o                         
  -2   5   5      10802.54      11652.85       134.72 o                         
  -1   5   5          0.18          1.64         2.10 o                         
   0   5   5       1851.63       2119.27        29.61 o                         
   1   5   5        927.99        944.87        17.69 o                         
   2   5   5        567.80        596.18        12.50 o                         
   3   5   5        434.30        446.81        11.91 o                         
   4   5   5       1107.65       1151.67        30.13 o                         
   5   5   5         27.25         14.02         5.06 o                         
   6   5   5         10.58         11.57         4.59 o                         
   7   5   5        777.96        717.93        17.79 o                         
   8   5   5         18.03         13.85         5.39 o                         
   9   5   5         11.02         16.37         5.36 o                         
  10   5   5         10.77         -0.05         6.23 o                         
  11   5   5          5.17          6.10         6.76 o                         
  12   5   5        139.20        149.45        10.03 o                         
  13   5   5          0.99         -8.82         7.74 o                         
  14   5   5         99.95        118.96        13.39 o                         
 -16   6   5          1.14         12.01         8.64 o                         
 -15   6   5        113.59        133.02        12.45 o                         
 -14   6   5        126.15        105.75         9.85 o                         
 -13   6   5         61.71         68.11         8.19 o                         
 -12   6   5       1648.30       1650.81        83.88 o                         
 -11   6   5        134.13        127.70         8.56 o                         
 -10   6   5         79.46         79.80         4.89 o                         
  -9   6   5        104.56         98.68         5.26 o                         
  -8   6   5        115.03        137.93         4.85 o                         
  -7   6   5        137.69        181.36         4.59 o                         
  -6   6   5         70.82         66.09         3.03 o                         
  -5   6   5        322.68        352.93         6.20 o                         
  -4   6   5        243.71        243.33         5.43 o                         
  -3   6   5        214.59        236.26         5.16 o                         
  -2   6   5        368.25        393.25         6.65 o                         
  -1   6   5       1526.52       1672.17        35.41 o                         
   0   6   5          2.99          1.90         2.08 o                         
   1   6   5        800.34        821.35        14.30 o                         
   2   6   5        334.91        321.81        10.17 o                         
   3   6   5       1548.05       1498.99        26.92 o                         
   4   6   5         51.91         52.14         4.80 o                         
   5   6   5        186.02        198.44         8.82 o                         
   6   6   5        272.12        296.10         9.92 o                         
   7   6   5        297.06        310.67        10.77 o                         
   8   6   5        574.51        566.34        14.96 o                         
   9   6   5          5.13         11.80         7.51 o                         
  10   6   5        219.64        234.62        13.06 o                         
  11   6   5        502.31        512.08        16.13 o                         
  12   6   5         64.58         76.62         7.31 o                         
  13   6   5          0.10          0.32         7.88 o                         
  14   6   5         36.97         45.08        12.22 o                         
 -16   7   5        100.37        121.27        20.16 o                         
 -15   7   5         31.87         52.08         9.07 o                         
 -14   7   5         82.65        103.03         9.60 o                         
 -13   7   5        178.30        174.97        15.72 o                         
 -12   7   5         54.75         56.95         7.82 o                         
 -11   7   5        736.25        685.03        33.44 o                         
 -10   7   5        948.40        983.74        24.81 o                         
  -9   7   5       1964.09       1836.00        25.79 o                         
  -8   7   5        374.67        382.52         8.75 o                         
  -7   7   5       1321.64       1333.03        19.16 o                         
  -6   7   5        171.36        163.01         5.66 o                         
  -5   7   5         12.02         22.24         2.70 o                         
  -4   7   5        678.95        626.79         9.64 o                         
  -3   7   5          0.70          2.04         2.51 o                         
  -2   7   5       8121.16       8457.93       104.43 o                         
  -1   7   5       2902.64       2919.18        44.36 o                         
   0   7   5       6299.21       6524.84        87.70 o                         
   1   7   5        960.93        910.60        15.77 o                         
   2   7   5        177.52        170.65         6.27 o                         
   3   7   5        191.69        213.18         6.81 o                         
   4   7   5        121.98        139.71         5.95 o                         
   5   7   5        111.52        128.56        11.70 o                         
   6   7   5        187.01        183.11        11.05 o                         
   7   7   5         17.97         23.26         5.65 o                         
   8   7   5         19.57         24.74         6.25 o                         
   9   7   5         49.61         44.11         8.61 o                         
  10   7   5        313.93        326.76        12.28 o                         
  11   7   5         10.42          3.59         5.94 o                         
  12   7   5         45.21         67.80        10.48 o                         
  13   7   5         65.34         52.45        10.17 o                         
 -15   8   5          0.61         16.73        10.97 o                         
 -14   8   5         88.99         91.84         9.58 o                         
 -13   8   5        834.35        871.20        45.14 o                         
 -12   8   5          3.47         -1.43         6.62 o                         
 -11   8   5         29.87         37.95         6.94 o                         
 -10   8   5         81.54         88.86         7.43 o                         
  -9   8   5        225.25        198.22         6.90 o                         
  -8   8   5       2189.50       2228.13        32.99 o                         
  -7   8   5        178.01        156.87         7.61 o                         
  -6   8   5         58.11         63.22         5.52 o                         
  -5   8   5         54.19         70.40         3.68 o                         
  -4   8   5        634.76        633.65         9.98 o                         
  -3   8   5         21.88         40.48         3.40 o                         
  -2   8   5        932.09        974.70        15.45 o                         
  -1   8   5       1503.69       1566.24        23.11 o                         
   0   8   5        816.57        898.15        13.27 o                         
   1   8   5       2606.38       2568.30        36.16 o                         
   2   8   5        512.98        496.55        22.79 o                         
   3   8   5        158.56        185.93        13.71 o                         
   4   8   5        299.70        296.70         8.51 o                         
   5   8   5        111.81        129.24         7.95 o                         
   6   8   5        602.54        558.83        14.41 o                         
   7   8   5        209.61        241.41        14.07 o                         
   8   8   5         62.58         71.66         7.31 o                         
   9   8   5         50.02         53.11         7.92 o                         
  10   8   5        481.01        472.13        19.31 o                         
  11   8   5        166.71        159.22         9.68 o                         
  12   8   5        131.86        130.16        11.21 o                         
  13   8   5          0.01         -6.47         7.54 o                         
 -15   9   5         32.75         30.32        12.04 o                         
 -14   9   5         19.87         52.58        12.39 o                         
 -13   9   5        230.72        226.66        11.99 o                         
 -12   9   5          7.34          7.39         7.07 o                         
 -11   9   5        283.43        307.21        12.63 o                         
 -10   9   5          0.76         -2.81         6.33 o                         
  -9   9   5       2908.79       2895.88        46.27 o                         
  -8   9   5        574.59        505.26        11.57 o                         
  -7   9   5          0.04         -3.26         4.04 o                         
  -6   9   5       2115.34       2074.90        30.66 o                         
  -5   9   5        135.89        157.99         5.79 o                         
  -4   9   5        310.37        356.31         7.92 o                         
  -3   9   5         70.67         82.72         4.56 o                         
  -2   9   5        123.88        158.75         9.97 o                         
  -1   9   5          0.24         -0.46         3.08 o                         
   0   9   5        907.02        884.41        14.48 o                         
   1   9   5         46.44         36.60         3.34 o                         
   2   9   5        100.06        106.93         5.98 o                         
   3   9   5         59.85         53.81         4.95 o                         
   4   9   5        389.67        352.60         9.56 o                         
   5   9   5        645.03        641.74        14.68 o                         
   6   9   5          0.96          6.82         4.74 o                         
   7   9   5        319.71        289.11        16.51 o                         
   8   9   5          6.16          9.75         6.87 o                         
   9   9   5         30.34         39.46         6.75 o                         
  10   9   5        137.43        120.67         8.52 o                         
  11   9   5         10.72         -0.84         6.65 o                         
  12   9   5        108.84        137.50         9.97 o                         
 -14  10   5         96.59        109.62        13.85 o                         
 -13  10   5        286.76        286.63        32.15 o                         
 -12  10   5        243.57        254.15        12.27 o                         
 -11  10   5        195.69        177.65        10.51 o                         
 -10  10   5        603.18        569.00        16.75 o                         
  -9  10   5         13.74         15.85         6.27 o                         
  -8  10   5        330.68        338.14         9.85 o                         
  -7  10   5        344.10        338.74        13.45 o                         
  -6  10   5          1.10          4.94         4.95 o                         
  -5  10   5        325.93        361.88        12.05 o                         
  -4  10   5        296.21        314.24         9.72 o                         
  -3  10   5         18.38         12.45         4.45 o                         
  -2  10   5        181.13        185.18         7.71 o                         
  -1  10   5          3.57          5.31         3.55 o                         
   0  10   5        117.48        122.55         5.18 o                         
   1  10   5        965.20        942.55        14.50 o                         
   2  10   5         58.29         75.21         5.17 o                         
   3  10   5          0.02          2.55         3.52 o                         
   4  10   5         42.04         38.99         4.12 o                         
   5  10   5         23.50         41.90         5.52 o                         
   6  10   5        333.81        312.87        10.61 o                         
   7  10   5         81.60        112.95         7.17 o                         
   8  10   5        138.73        131.20         7.79 o                         
   9  10   5         84.83         75.62         7.83 o                         
  10  10   5         11.94          1.74         6.36 o                         
  11  10   5        381.06        388.57        15.84 o                         
  12  10   5        412.23        464.40        17.89 o                         
 -14  11   5        135.85        116.54        14.62 o                         
 -13  11   5          7.81         22.99        11.58 o                         
 -12  11   5        154.35        130.07        13.16 o                         
 -11  11   5         35.27         32.85         7.64 o                         
 -10  11   5         16.85         30.08         7.92 o                         
  -9  11   5        551.74        510.10        15.73 o                         
  -8  11   5         10.55          3.31         6.02 o                         
  -7  11   5          9.73         18.53         5.17 o                         
  -6  11   5       1139.76       1117.23        24.01 o                         
  -5  11   5         88.06        107.28         7.71 o                         
  -4  11   5       1263.53       1215.30        28.57 o                         
  -3  11   5       1509.00       1402.48        24.56 o                         
  -2  11   5        277.84        299.70         8.36 o                         
  -1  11   5        245.67        229.72         7.92 o                         
   0  11   5        233.72        252.26         7.69 o                         
   1  11   5       1134.33       1053.19        17.47 o                         
   2  11   5        461.00        404.11        11.46 o                         
   3  11   5       1970.12       1789.95        29.60 o                         
   4  11   5         96.20        114.75        14.67 o                         
   5  11   5         62.08         53.48         5.86 o                         
   6  11   5          5.02          2.38         4.83 o                         
   7  11   5         71.46         72.78         6.66 o                         
   8  11   5         59.29         59.36         6.73 o                         
   9  11   5         31.41         28.60         6.19 o                         
  10  11   5          0.39          3.54         5.86 o                         
  11  11   5          0.00         -9.95         6.63 o                         
 -13  12   5         75.71         71.99        13.46 o                         
 -12  12   5         51.91         62.31        12.17 o                         
 -11  12   5        816.77        808.85        27.24 o                         
 -10  12   5       1004.01       1006.24        27.73 o                         
  -9  12   5        393.40        413.40        18.66 o                         
  -8  12   5         21.27         14.94         7.70 o                         
  -7  12   5        240.03        206.30        20.26 o                         
  -6  12   5         30.93         22.75         8.72 o                         
  -5  12   5          2.29          1.71         6.81 o                         
  -4  12   5        117.61        112.97         7.49 o                         
  -3  12   5        190.11        193.67         9.13 o                         
  -2  12   5          0.77         -1.86         5.36 o                         
  -1  12   5         14.84         18.72         4.94 o                         
   0  12   5        493.35        462.40        11.80 o                         
   1  12   5       4464.98       4197.58        72.38 o                         
   2  12   5        440.33        386.92        12.15 o                         
   3  12   5        126.51        138.63         7.71 o                         
   4  12   5        228.00        278.44        17.60 o                         
   5  12   5        452.38        435.03        15.96 o                         
   6  12   5        549.17        462.87        13.65 o                         
   7  12   5        518.56        493.59        14.49 o                         
   8  12   5         25.09         12.35         5.95 o                         
   9  12   5        158.81        165.11         9.60 o                         
  10  12   5          4.01          2.98         6.19 o                         
  11  12   5        174.86        166.86        11.29 o                         
 -12  13   5        249.68        257.57        23.61 o                         
 -11  13   5          1.76         -1.87        20.47 o                         
 -10  13   5        141.27        147.43        17.71 o                         
  -9  13   5         67.85         68.53         9.99 o                         
  -8  13   5        318.00        279.38        55.92 o                         
  -7  13   5         27.26         16.88        15.61 o                         
  -6  13   5        136.38         73.85        17.72 o                         
  -5  13   5        191.78        190.28        15.53 o                         
  -4  13   5         20.02         15.18         7.48 o                         
  -3  13   5          5.49         18.23         7.56 o                         
  -2  13   5        672.77        602.01        23.32 o                         
  -1  13   5        645.21        632.44        19.04 o                         
   0  13   5        437.26        461.40        16.01 o                         
   1  13   5         46.34         53.06        10.37 o                         
   2  13   5          0.88         -3.50         5.66 o                         
   3  13   5         15.52          8.21         5.48 o                         
   4  13   5        525.54        467.65        13.80 o                         
   5  13   5         28.84         34.46         6.09 o                         
   6  13   5          7.50          5.62         5.37 o                         
   7  13   5        129.41        124.26         8.48 o                         
   8  13   5        152.42        158.63         9.36 o                         
   9  13   5          0.48         -3.16         6.08 o                         
  10  13   5         47.19         39.92         7.54 o                         
 -12  14   5        358.14        357.31        25.75 o                         
 -11  14   5          6.52         16.86        20.05 o                         
 -10  14   5         51.94         55.97        16.24 o                         
  -9  14   5        126.23        149.30        28.70 o                         
  -8  14   5        219.94        233.37        26.59 o                         
  -7  14   5         74.98         57.39        18.15 o                         
  -6  14   5          6.84          2.21         9.91 o                         
  -5  14   5          8.64         13.93        18.57 o                         
  -4  14   5         43.73         33.55         8.15 o                         
  -3  14   5        822.73        745.22        22.05 o                         
  -2  14   5        431.03        401.70        16.07 o                         
  -1  14   5        678.86        647.99        22.73 o                         
   0  14   5        104.77        111.16        10.18 o                         
   1  14   5       2188.87       2094.46        45.70 o                         
   2  14   5         67.83         65.01         8.96 o                         
   3  14   5        198.19        185.19        10.63 o                         
   4  14   5         77.04         98.11         9.20 o                         
   5  14   5        229.28        242.48        11.09 o                         
   6  14   5        236.45        253.26        12.43 o                         
   7  14   5        977.33        890.21        21.36 o                         
   8  14   5        120.65        114.99        10.90 o                         
   9  14   5          6.54         15.37         6.79 o                         
 -11  15   5        325.14        313.79        68.58 o                         
 -10  15   5          0.03         -2.95        19.41 o                         
  -9  15   5        150.81        155.30        25.32 o                         
  -8  15   5          0.43         -3.80        17.30 o                         
  -7  15   5        122.28        112.81        14.06 o                         
  -6  15   5        261.81        223.20        17.09 o                         
  -5  15   5        113.57        105.82        12.77 o                         
  -4  15   5         16.03          5.06         9.37 o                         
  -3  15   5        123.70        114.10        10.06 o                         
  -2  15   5         22.39         16.76         8.05 o                         
  -1  15   5          2.13         10.97         7.21 o                         
   0  15   5         90.47         75.41         9.03 o                         
   1  15   5          5.28         14.68         7.56 o                         
   2  15   5         38.46         39.39         8.52 o                         
   3  15   5         64.54         59.82         8.35 o                         
   4  15   5         35.25         37.46         7.85 o                         
   5  15   5        256.65        273.06        12.10 o                         
   6  15   5          2.94         -2.61         6.21 o                         
   7  15   5         27.33         20.42         7.00 o                         
   8  15   5         71.18         62.92         8.14 o                         
 -10  16   5         42.84         49.38        22.37 o                         
  -9  16   5          2.62         11.24        11.18 o                         
  -8  16   5        179.82        174.08        51.49 o                         
  -7  16   5         15.24         12.15        10.53 o                         
  -6  16   5          1.65          3.49        17.51 o                         
  -5  16   5         71.12         67.60        12.17 o                         
  -4  16   5          0.50         -7.58         9.58 o                         
  -3  16   5         68.13         73.32        12.32 o                         
  -2  16   5          4.77         -2.77        13.08 o                         
  -1  16   5         98.90         93.46         9.87 o                         
   0  16   5          3.95         12.87         8.30 o                         
   1  16   5        592.39        546.50        19.46 o                         
   2  16   5        381.41        367.86        16.24 o                         
   3  16   5          0.05          0.29         7.84 o                         
   4  16   5          0.06          6.07         7.51 o                         
   5  16   5         58.71         63.02         9.72 o                         
   6  16   5         86.37         86.72         8.80 o                         
   7  16   5        239.56        218.62        11.74 o                         
  -8  17   5         14.80         31.59        12.88 o                         
  -7  17   5          0.00         -3.28        10.67 o                         
  -6  17   5         10.98         14.18        12.66 o                         
  -5  17   5          0.35          7.80        11.46 o                         
  -4  17   5        231.01        218.15        41.57 o                         
  -3  17   5         58.06         82.63        15.40 o                         
  -2  17   5          0.37         14.71        13.72 o                         
  -1  17   5          0.13         -2.37        10.97 o                         
   0  17   5        115.38        123.22        13.99 o                         
   1  17   5        117.39        110.35        24.69 o                         
   2  17   5        118.96        157.19        12.49 o                         
   3  17   5         48.44         53.63         9.69 o                         
   4  17   5        200.03        253.29        14.76 o                         
   5  17   5         10.27         18.30        12.08 o                         
   6  17   5        487.68        546.38        27.28 o                         
  -7  18   5         91.41        132.61        22.16 o                         
  -6  18   5         64.21         83.44        15.00 o                         
  -5  18   5         16.88         30.58        11.61 o                         
  -4  18   5          5.76         13.07        12.06 o                         
  -3  18   5          0.47         -8.14        10.13 o                         
  -2  18   5         94.47         98.99        20.47 o                         
  -1  18   5          2.20          6.09        11.15 o                         
   0  18   5         93.49        115.94        14.78 o                         
   1  18   5         53.80         39.61        16.88 o                         
   2  18   5          2.40          3.52        11.78 o                         
   3  18   5         28.21         32.70        12.38 o                         
   4  18   5          5.25          7.39        11.64 o                         
  -4  19   5        322.35        346.87        30.60 o                         
  -3  19   5          1.42         16.12        12.57 o                         
  -2  19   5         60.14         72.85        14.40 o                         
  -1  19   5         10.21         -1.17        11.65 o                         
   0  19   5          0.76         22.87        12.19 o                         
   1  19   5        283.80        337.18        21.86 o                         
 -17   0   6         52.55         39.33        15.50 o                         
 -16   0   6        354.77        318.79        36.50 o                         
 -15   0   6         33.80         16.01        12.72 o                         
 -14   0   6         89.46         86.48        13.49 o                         
 -13   0   6       1025.74        886.71       112.47 o                         
 -12   0   6        181.81        122.80        12.33 o                         
 -11   0   6         54.44         43.29         5.41 o                         
 -10   0   6        204.86        190.93         8.34 o                         
  -9   0   6        167.46        188.61         7.85 o                         
  -8   0   6       3068.92       3296.25        56.40 o                         
  -7   0   6         82.04         88.01         4.74 o                         
  -6   0   6       1402.50       1718.59        27.32 o                         
  -5   0   6      14643.39      14645.70       292.53 o                         
  -4   0   6       8748.94       8482.50       198.04 o                         
  -3   0   6       3835.97       3569.61        69.57 o                         
  -2   0   6          7.78          3.07         1.85 o                         
  -1   0   6        208.86        186.96         4.74 o                         
   0   0   6       1407.08       1147.41        44.97 o                         
   1   0   6        822.32        692.10        17.58 o                         
   2   0   6          0.35         -7.17         6.33 o                         
   3   0   6        954.72        957.98        34.61 o                         
   4   0   6        440.85        544.82        23.21 o                         
   5   0   6         14.70         26.16         8.02 o                         
   6   0   6       1058.48        943.46        43.47 o                         
   7   0   6        607.89        612.39        21.52 o                         
   8   0   6       3091.67       3234.77       163.95 o                         
   9   0   6       2162.41       2102.11        84.19 o                         
  10   0   6        884.53        840.84        57.39 o                         
  11   0   6          3.11         -0.32        12.24 o                         
  12   0   6        102.51        134.20        21.10 o                         
  13   0   6          0.02          4.67        12.66 o                         
  14   0   6        488.82        633.19        89.26 o                         
 -17   1   6        580.37        636.37        30.46 o                         
 -16   1   6        116.82         92.81        15.17 o                         
 -15   1   6        106.87         97.90        11.21 o                         
 -14   1   6        403.44        410.40        24.18 o                         
 -13   1   6          0.45         -9.40         6.95 o                         
 -12   1   6         42.68         35.42         8.93 o                         
 -11   1   6        185.80        165.78        11.63 o                         
 -10   1   6        127.64        162.42         9.79 o                         
  -9   1   6        487.93        472.46         8.28 o                         
  -8   1   6        170.65        196.36         4.87 o                         
  -7   1   6         26.81         35.55         2.58 o                         
  -6   1   6        266.42        339.23         5.42 o                         
  -5   1   6        166.56        184.25         4.57 o                         
  -4   1   6       4363.77       4312.54        39.56 o                         
  -3   1   6       3616.32       3556.35        34.60 o                         
  -2   1   6       3033.72       3173.84        34.83 o                         
  -1   1   6       1526.09       1540.06        16.39 o                         
   0   1   6        732.12        726.63        10.82 o                         
   1   1   6        678.58        664.63        11.09 o                         
   2   1   6        205.65        240.46        12.45 o                         
   3   1   6      15070.74      15548.64       446.70 o                         
   4   1   6       7943.39       7921.96       128.73 o                         
   5   1   6        604.29        569.03        12.16 o                         
   6   1   6        260.92        290.98         8.80 o                         
   7   1   6        128.60        129.40         5.57 o                         
   8   1   6          6.22          5.93         4.41 o                         
   9   1   6       1448.49       1435.94        34.33 o                         
  10   1   6        461.83        499.58        12.69 o                         
  11   1   6         48.02         50.89         6.04 o                         
  12   1   6         49.94         66.66        10.70 o                         
  13   1   6          0.26        -10.25        10.03 o                         
  14   1   6          0.24        -15.41        14.47 o                         
 -17   2   6        127.98        156.39        18.47 o                         
 -16   2   6         30.83         32.76        10.22 o                         
 -15   2   6        512.64        546.59        30.70 o                         
 -14   2   6         29.27         23.35        10.11 o                         
 -13   2   6         19.52         32.19         9.49 o                         
 -12   2   6          0.76         -5.77         7.55 o                         
 -11   2   6        323.22        350.15        12.30 o                         
 -10   2   6        144.95        128.93         5.03 o                         
  -9   2   6        181.83        193.86         5.75 o                         
  -8   2   6        373.73        465.57         7.85 o                         
  -7   2   6       1879.22       2126.22        23.59 o                         
  -6   2   6        172.72        214.94         4.25 o                         
  -5   2   6          3.36         -1.10         1.48 o                         
  -4   2   6       1989.40       2078.33        19.65 o                         
  -3   2   6       3032.41       3104.30        29.79 o                         
  -2   2   6          0.35          0.83         1.59 o                         
  -1   2   6          0.69          0.43         1.09 o                         
   0   2   6        991.65        991.36        14.49 o                         
   1   2   6          1.85         -4.04         2.87 o                         
   2   2   6       6916.86       6866.27       128.07 o                         
   3   2   6       1077.48       1248.45        25.47 o                         
   4   2   6       1199.43       1246.43        27.50 o                         
   5   2   6          0.32          1.70         3.46 o                         
   6   2   6        333.16        324.88         9.42 o                         
   7   2   6        364.47        368.26        12.61 o                         
   8   2   6       3471.91       3458.59        52.87 o                         
   9   2   6        474.42        492.71        11.99 o                         
  10   2   6         55.97         49.31         7.56 o                         
  11   2   6         71.13         66.34         7.68 o                         
  12   2   6         50.37         68.14         8.21 o                         
  13   2   6          8.26         -3.89        10.12 o                         
  14   2   6        159.26        217.60        15.79 o                         
 -16   3   6        433.32        488.02        60.22 o                         
 -15   3   6          0.59          8.30        10.75 o                         
 -14   3   6        257.45        244.65        22.01 o                         
 -13   3   6        240.60        242.17        14.16 o                         
 -12   3   6         32.91         36.19         8.79 o                         
 -11   3   6        354.56        367.40        13.89 o                         
 -10   3   6          5.08          3.04         3.50 o                         
  -9   3   6         66.59         63.25         3.97 o                         
  -8   3   6         53.72         57.34         3.46 o                         
  -7   3   6        765.88        813.02        11.06 o                         
  -6   3   6          6.52          7.36         2.21 o                         
  -5   3   6         15.35         30.65         2.58 o                         
  -4   3   6        429.83        544.84         7.77 o                         
  -3   3   6       1276.96       1319.46        14.03 o                         
  -2   3   6       4181.82       4314.48        47.47 o                         
  -1   3   6       3244.95       3326.00        38.71 o                         
   0   3   6        334.67        362.05         7.06 o                         
   1   3   6         83.28        104.77         5.40 o                         
   2   3   6        441.68        481.67        12.12 o                         
   3   3   6       2156.75       2431.29        47.48 o                         
   4   3   6        852.79        859.50        23.09 o                         
   5   3   6        432.65        374.19        11.49 o                         
   6   3   6          6.41         12.63         4.34 o                         
   7   3   6        501.51        463.94        12.32 o                         
   8   3   6       1273.34       1286.19        22.22 o                         
   9   3   6        263.37        250.80         9.01 o                         
  10   3   6          1.54          8.38         5.00 o                         
  11   3   6        682.25        665.62        17.83 o                         
  12   3   6         27.44         14.02         7.53 o                         
  13   3   6         36.84         52.55        11.51 o                         
  14   3   6         52.97         69.49        17.07 o                         
 -16   4   6          0.12          7.75         8.62 o                         
 -15   4   6         48.14         58.45        13.40 o                         
 -14   4   6          8.12          8.10         7.16 o                         
 -13   4   6        119.05        134.16         9.25 o                         
 -12   4   6        398.77        355.91        12.97 o                         
 -11   4   6        355.75        370.07        12.72 o                         
 -10   4   6        320.45        328.11         7.20 o                         
  -9   4   6        282.45        293.56         6.49 o                         
  -8   4   6          9.01         23.35         2.78 o                         
  -7   4   6         33.10         66.92         3.00 o                         
  -6   4   6        156.51        205.16         4.65 o                         
  -5   4   6         35.93         15.25         2.05 o                         
  -4   4   6        239.37        240.79         4.68 o                         
  -3   4   6          3.44          2.39         1.79 o                         
  -2   4   6        954.26        934.11        11.66 o                         
  -1   4   6        715.57        686.19         8.95 o                         
   0   4   6        143.60        147.05         4.33 o                         
   1   4   6        440.73        554.64         9.92 o                         
   2   4   6        161.84        218.13        13.81 o                         
   3   4   6       1789.98       1834.79        36.92 o                         
   4   4   6          9.45         15.27         4.33 o                         
   5   4   6         14.09         14.22         4.85 o                         
   6   4   6          5.26          5.29         4.24 o                         
   7   4   6       1778.91       1894.87        34.45 o                         
   8   4   6         54.17         46.83         7.13 o                         
   9   4   6          8.32          7.57         6.07 o                         
  10   4   6         35.20         18.33         6.63 o                         
  11   4   6          2.38          1.26         6.80 o                         
  12   4   6         63.68         73.65        10.90 o                         
  13   4   6         29.11         51.06        11.43 o                         
  14   4   6         32.52         46.97        12.29 o                         
 -16   5   6          8.35          5.83        11.33 o                         
 -15   5   6          8.40          4.41         8.10 o                         
 -14   5   6         19.38         26.07         8.01 o                         
 -13   5   6          0.23          0.57         6.71 o                         
 -12   5   6        332.70        336.04        14.01 o                         
 -11   5   6        182.39        200.82        13.52 o                         
 -10   5   6        495.06        487.79         8.91 o                         
  -9   5   6        843.54        771.15        12.53 o                         
  -8   5   6        179.85        207.39         5.14 o                         
  -7   5   6       1896.38       2017.21        23.77 o                         
  -6   5   6         76.73         66.39         3.31 o                         
  -5   5   6       1500.45       1630.70        19.50 o                         
  -4   5   6       1775.76       1867.64        21.86 o                         
  -3   5   6       4083.01       4527.69        50.36 o                         
  -2   5   6         46.60         44.00         3.06 o                         
  -1   5   6         13.91         23.93         2.48 o                         
   0   5   6       4403.02       4539.21        67.21 o                         
   1   5   6         22.08         22.47         3.53 o                         
   2   5   6       1240.18       1288.21        23.22 o                         
   3   5   6        116.12        123.96         6.94 o                         
   4   5   6        875.70        915.73        33.23 o                         
   5   5   6         72.11         94.71         7.91 o                         
   6   5   6       1139.78       1061.66        33.29 o                         
   7   5   6        353.87        338.87        11.21 o                         
   8   5   6        775.19        779.47        17.86 o                         
   9   5   6         43.27         36.85         6.03 o                         
  10   5   6        145.57        149.67         8.90 o                         
  11   5   6         32.17         38.33         7.66 o                         
  12   5   6        124.11        148.19        10.13 o                         
  13   5   6         28.64         31.18        12.74 o                         
 -16   6   6        107.03        132.63        46.58 o                         
 -15   6   6          6.58         12.63         8.03 o                         
 -14   6   6         23.56         16.60         7.58 o                         
 -13   6   6         98.02         85.88         8.68 o                         
 -12   6   6        445.53        453.91        15.08 o                         
 -11   6   6        548.47        518.91        26.67 o                         
 -10   6   6        204.04        212.43         7.22 o                         
  -9   6   6        163.46        174.66         6.78 o                         
  -8   6   6        493.11        468.67         8.23 o                         
  -7   6   6        382.27        398.54         7.22 o                         
  -6   6   6        126.30        132.79         5.16 o                         
  -5   6   6         57.28         49.02         3.34 o                         
  -4   6   6         79.79         74.93         3.77 o                         
  -3   6   6        880.08        950.94        13.96 o                         
  -2   6   6        126.64        141.58         4.49 o                         
  -1   6   6       4504.96       4756.81        70.79 o                         
   0   6   6       1296.05       1220.88        18.37 o                         
   1   6   6        330.29        278.64         8.42 o                         
   2   6   6          8.93         10.27         3.89 o                         
   3   6   6        736.06        816.98        19.54 o                         
   4   6   6        144.09        167.10         9.45 o                         
   5   6   6         44.34         45.82         6.08 o                         
   6   6   6         17.57         31.45         7.20 o                         
   7   6   6       2055.14       2054.09        37.50 o                         
   8   6   6         35.14         45.31         9.38 o                         
   9   6   6         89.48        100.94        10.16 o                         
  10   6   6         82.10         89.08        10.25 o                         
  11   6   6         83.14         86.07         8.55 o                         
  12   6   6        136.08        175.83        10.69 o                         
  13   6   6        246.48        275.96        14.26 o                         
 -16   7   6        111.73        136.98        24.13 o                         
 -15   7   6          5.63          4.13        16.33 o                         
 -14   7   6          4.13          8.95         8.53 o                         
 -13   7   6         87.89         91.66        12.75 o                         
 -12   7   6         27.03         31.84         7.18 o                         
 -11   7   6         12.24         22.46         6.33 o                         
 -10   7   6        106.26        117.67         7.76 o                         
  -9   7   6        715.36        740.02        13.17 o                         
  -8   7   6          8.54          8.60         3.82 o                         
  -7   7   6          0.96          2.31         3.08 o                         
  -6   7   6         81.29         75.20         4.03 o                         
  -5   7   6        462.16        490.87         9.38 o                         
  -4   7   6        659.04        627.64        10.64 o                         
  -3   7   6          0.10          3.36         2.98 o                         
  -2   7   6       3817.64       3844.29        48.45 o                         
  -1   7   6       8068.62       7876.75       286.58 o                         
   0   7   6       4824.86       5045.95        74.88 o                         
   1   7   6        534.64        575.29        15.41 o                         
   2   7   6       1074.16       1000.73        19.52 o                         
   3   7   6        564.30        524.61        15.11 o                         
   4   7   6       1101.43       1086.46        25.14 o                         
   5   7   6        326.65        354.27        13.02 o                         
   6   7   6        110.23        129.96         7.25 o                         
   7   7   6        177.55        181.17        17.72 o                         
   8   7   6        749.53        746.26        27.32 o                         
   9   7   6        198.24        205.65        12.06 o                         
  10   7   6        149.00        174.26        12.16 o                         
  11   7   6        345.40        383.37        14.43 o                         
  12   7   6          6.95         -0.10         6.37 o                         
  13   7   6          2.18         -9.63         7.84 o                         
 -15   8   6        246.39        291.16        39.98 o                         
 -14   8   6        250.04        267.00        29.47 o                         
 -13   8   6        390.72        426.75        36.00 o                         
 -12   8   6         40.07         48.12         7.44 o                         
 -11   8   6         16.88         26.79         6.66 o                         
 -10   8   6        654.96        617.99        18.27 o                         
  -9   8   6        558.97        528.32        11.93 o                         
  -8   8   6        653.66        645.94        11.92 o                         
  -7   8   6        371.24        325.56         8.07 o                         
  -6   8   6       1016.66       1029.37        15.67 o                         
  -5   8   6         10.89          9.71         3.19 o                         
  -4   8   6        465.69        493.36         8.50 o                         
  -3   8   6        111.77        100.82         4.10 o                         
  -2   8   6        614.87        611.55        11.51 o                         
  -1   8   6         37.69         17.46         3.06 o                         
   0   8   6        130.17        141.23         5.14 o                         
   1   8   6       1190.92       1282.27        21.43 o                         
   2   8   6         56.49         52.69         5.10 o                         
   3   8   6       1252.63       1228.88        27.74 o                         
   4   8   6          3.51         13.70         6.12 o                         
   5   8   6        211.52        238.62        13.78 o                         
   6   8   6        431.77        412.73        15.29 o                         
   7   8   6        250.87        241.24        18.57 o                         
   8   8   6          0.87          4.29        11.61 o                         
   9   8   6         92.19         99.65        11.46 o                         
  10   8   6         61.30         74.53         7.78 o                         
  11   8   6         70.47         86.18        10.23 o                         
  12   8   6         19.17         15.39         7.63 o                         
 -15   9   6        125.26        140.27        14.81 o                         
 -14   9   6         66.93         78.49        13.12 o                         
 -13   9   6        111.23        124.61        13.10 o                         
 -12   9   6        139.16        130.55         9.32 o                         
 -11   9   6          2.30          2.99         6.37 o                         
 -10   9   6        115.47        111.66         8.35 o                         
  -9   9   6       1586.54       1625.62        31.92 o                         
  -8   9   6        145.40        145.37         7.30 o                         
  -7   9   6          4.34          5.43         4.31 o                         
  -6   9   6        114.19        122.71         7.63 o                         
  -5   9   6         65.19         77.49         4.48 o                         
  -4   9   6          7.15          1.74         3.22 o                         
  -3   9   6        516.95        551.22         9.87 o                         
  -2   9   6        150.23        143.56         5.33 o                         
  -1   9   6        640.81        659.59        11.79 o                         
   0   9   6        294.73        313.67         7.20 o                         
   1   9   6        502.18        485.43        10.05 o                         
   2   9   6          7.74          4.07         3.32 o                         
   3   9   6          1.80          2.19         2.32 o                         
   4   9   6       1348.78       1284.87        38.19 o                         
   5   9   6         16.40         12.46         5.18 o                         
   6   9   6        496.72        438.17        20.10 o                         
   7   9   6          1.47         -4.43         5.18 o                         
   8   9   6        187.45        199.77        17.42 o                         
   9   9   6        110.53        120.19         7.86 o                         
  10   9   6        360.80        377.82        16.88 o                         
  11   9   6        135.50        145.59        10.42 o                         
  12   9   6         30.95         16.46         8.08 o                         
 -14  10   6        356.63        354.44        46.64 o                         
 -13  10   6        105.01        103.95        13.42 o                         
 -12  10   6        322.49        298.19        18.16 o                         
 -11  10   6        106.66        103.45        14.86 o                         
 -10  10   6        134.55        135.19         9.02 o                         
  -9  10   6          5.70          8.70         6.09 o                         
  -8  10   6        238.12        234.81         9.14 o                         
  -7  10   6        531.76        571.01        12.30 o                         
  -6  10   6        153.49        146.81         8.77 o                         
  -5  10   6       1503.85       1439.23        28.36 o                         
  -4  10   6         25.46         28.30         4.34 o                         
  -3  10   6        109.06        129.56         6.20 o                         
  -2  10   6        443.74        464.17         9.98 o                         
  -1  10   6        284.39        272.08         7.71 o                         
   0  10   6        818.29        837.28        14.28 o                         
   1  10   6         36.98         45.77         3.85 o                         
   2  10   6       1635.72       1536.16        21.49 o                         
   3  10   6        599.74        592.67        13.02 o                         
   4  10   6         17.44         30.63         5.90 o                         
   5  10   6        137.60        137.36         9.62 o                         
   6  10   6       1045.72        906.15        19.44 o                         
   7  10   6        242.25        202.61         9.00 o                         
   8  10   6         90.74         72.04         9.62 o                         
   9  10   6        214.12        242.46        15.90 o                         
  10  10   6         65.03         55.03         7.24 o                         
  11  10   6         45.11         48.97         9.55 o                         
  12  10   6         50.48         73.99        15.85 o                         
 -14  11   6         13.60         21.10        12.28 o                         
 -13  11   6         54.92         41.56        11.98 o                         
 -12  11   6         11.53         17.29        11.01 o                         
 -11  11   6         83.62         80.24        11.95 o                         
 -10  11   6         68.66         81.79         8.36 o                         
  -9  11   6        717.26        659.71        17.82 o                         
  -8  11   6         28.94         16.31         6.25 o                         
  -7  11   6        289.48        299.67        14.66 o                         
  -6  11   6         84.35         59.84         7.40 o                         
  -5  11   6         36.87         40.08         6.63 o                         
  -4  11   6        602.09        561.57        17.54 o                         
  -3  11   6         15.29         19.37         4.27 o                         
  -2  11   6        201.02        205.33         8.46 o                         
  -1  11   6        431.65        446.03        10.08 o                         
   0  11   6        140.34        153.31         7.71 o                         
   1  11   6         90.45         89.93         4.74 o                         
   2  11   6        453.19        446.07        11.22 o                         
   3  11   6         13.10         24.59         4.63 o                         
   4  11   6         29.12         29.83         5.09 o                         
   5  11   6          9.13          2.67         4.62 o                         
   6  11   6         23.81         43.05         6.70 o                         
   7  11   6          5.01         -0.45         5.05 o                         
   8  11   6         24.85         26.05         5.80 o                         
   9  11   6         18.22         15.17         7.61 o                         
  10  11   6          0.00         -0.07         6.45 o                         
  11  11   6        176.94        195.53        23.51 o                         
 -13  12   6        589.15        589.83        40.95 o                         
 -12  12   6       1257.62       1300.06        73.57 o                         
 -11  12   6        332.12        304.20        17.44 o                         
 -10  12   6         98.54         99.66        15.63 o                         
  -9  12   6        145.10        145.59        10.88 o                         
  -8  12   6         36.39         49.41        12.38 o                         
  -7  12   6       1302.22       1213.96        39.54 o                         
  -6  12   6        190.10        197.36        22.65 o                         
  -5  12   6         47.15         39.36        10.24 o                         
  -4  12   6        492.86        449.18        20.47 o                         
  -3  12   6        482.86        426.80        15.48 o                         
  -2  12   6        954.14        900.06        19.87 o                         
  -1  12   6         51.59         53.27         7.26 o                         
   0  12   6       1432.77       1328.23        30.43 o                         
   1  12   6          0.95          2.87         5.80 o                         
   2  12   6        591.46        540.19        14.36 o                         
   3  12   6        345.17        308.67        11.82 o                         
   4  12   6         82.89         73.65         6.44 o                         
   5  12   6        108.20        131.45         7.55 o                         
   6  12   6          4.06          3.95         5.23 o                         
   7  12   6         35.07         31.32         6.15 o                         
   8  12   6          8.15          4.38         5.54 o                         
   9  12   6         58.21         58.14         7.24 o                         
  10  12   6        152.31        166.80        24.69 o                         
 -12  13   6        174.59        187.51        21.32 o                         
 -11  13   6          0.06         -0.36        14.54 o                         
 -10  13   6        159.12        180.99        19.04 o                         
  -9  13   6         11.68         -0.55        13.09 o                         
  -8  13   6         48.30         55.48        13.09 o                         
  -7  13   6         58.54         45.49        12.98 o                         
  -6  13   6        147.35        132.93        20.68 o                         
  -5  13   6         48.27         59.48        11.26 o                         
  -4  13   6       1557.53       1443.40        34.17 o                         
  -3  13   6        531.02        534.74        17.69 o                         
  -2  13   6        387.00        386.21        15.12 o                         
  -1  13   6       1081.98       1024.10        25.72 o                         
   0  13   6        681.09        724.00        27.51 o                         
   1  13   6        146.31        138.23         9.12 o                         
   2  13   6        177.25        205.32        10.37 o                         
   3  13   6         77.61        105.21         7.35 o                         
   4  13   6        126.24        135.86         7.95 o                         
   5  13   6          3.34          9.34         5.34 o                         
   6  13   6        105.86         98.24         7.45 o                         
   7  13   6         48.05         60.24         6.82 o                         
   8  13   6        135.77        137.96         8.94 o                         
   9  13   6          0.26          7.49         6.35 o                         
  10  13   6          5.66          4.10         7.47 o                         
 -12  14   6          0.52         13.61        16.70 o                         
 -11  14   6        151.88        151.89        19.20 o                         
 -10  14   6         26.63          4.58        16.04 o                         
  -9  14   6         36.14         25.79        26.16 o                         
  -8  14   6        226.65        208.05        27.85 o                         
  -7  14   6          5.75          3.80        18.57 o                         
  -6  14   6          7.22          0.00        16.88 o                         
  -5  14   6          3.82          2.01         9.51 o                         
  -4  14   6          5.35          4.87         7.56 o                         
  -3  14   6        137.62        136.56        17.57 o                         
  -2  14   6        262.32        253.93        21.46 o                         
  -1  14   6        133.36        140.65        10.13 o                         
   0  14   6        144.07        155.49        13.38 o                         
   1  14   6          6.35          4.56         6.63 o                         
   2  14   6         39.00         37.40         7.22 o                         
   3  14   6         19.33         37.69         6.51 o                         
   4  14   6        173.42        170.02         9.12 o                         
   5  14   6        102.32         99.92         8.03 o                         
   6  14   6         71.80         92.06         7.73 o                         
   7  14   6        260.62        262.91        13.95 o                         
   8  14   6         42.26         47.73         7.13 o                         
   9  14   6         31.01         26.06         7.09 o                         
 -11  15   6         14.14         34.07        17.75 o                         
 -10  15   6          7.40         -2.95        19.41 o                         
  -9  15   6         47.20         54.02        21.94 o                         
  -8  15   6          3.08         -9.71        19.83 o                         
  -7  15   6        214.24        197.20        17.11 o                         
  -6  15   6        103.96        137.93        14.24 o                         
  -5  15   6          8.16         11.37         9.68 o                         
  -4  15   6        410.30        358.21        20.66 o                         
  -3  15   6        139.39        158.03        11.20 o                         
  -2  15   6         11.23          8.81         7.50 o                         
  -1  15   6         46.79         57.28         8.75 o                         
   0  15   6        785.01        710.42        23.83 o                         
   1  15   6         13.64         19.45         7.85 o                         
   2  15   6        404.23        380.19        17.99 o                         
   3  15   6          4.42          1.52         6.87 o                         
   4  15   6         20.58         21.11         6.67 o                         
   5  15   6        133.61        135.49         9.17 o                         
   6  15   6          2.04          9.00         6.51 o                         
   7  15   6         14.79          8.61         6.67 o                         
   8  15   6          3.65         21.70         7.17 o                         
 -10  16   6        136.30        104.66        25.32 o                         
  -9  16   6         93.54        105.08        26.16 o                         
  -8  16   6         10.46          5.75        10.85 o                         
  -7  16   6          0.35          9.79        11.24 o                         
  -6  16   6         16.96         28.75        23.84 o                         
  -5  16   6        162.56        185.30        35.03 o                         
  -4  16   6         17.78         41.96        11.35 o                         
  -3  16   6         40.72         34.08        10.95 o                         
  -2  16   6        110.24         83.15        12.73 o                         
  -1  16   6         15.60         26.17         8.72 o                         
   0  16   6         11.84         12.42         8.39 o                         
   1  16   6         70.54         63.00         9.10 o                         
   2  16   6          5.69          7.19         9.15 o                         
   3  16   6          2.46          7.69         7.72 o                         
   4  16   6         92.21         86.10         9.53 o                         
   5  16   6          4.84          6.85         7.09 o                         
   6  16   6        535.18        544.27        27.29 o                         
   7  16   6          9.55         15.24         7.25 o                         
  -8  17   6          4.30          8.30        12.01 o                         
  -7  17   6         22.92         19.94        11.69 o                         
  -6  17   6          1.33         -4.27        19.20 o                         
  -5  17   6        143.29        129.22        14.59 o                         
  -4  17   6        130.38         96.06        13.38 o                         
  -3  17   6         33.97         31.99        11.23 o                         
  -2  17   6         63.31         74.57        12.74 o                         
  -1  17   6        162.44        215.63        26.16 o                         
   0  17   6          0.86        -14.95         9.97 o                         
   1  17   6        124.95        143.82        11.81 o                         
   2  17   6        130.02        176.34        12.37 o                         
   3  17   6          7.70         24.98         8.90 o                         
   4  17   6          0.43          0.12        10.71 o                         
   5  17   6         16.50         21.47         9.03 o                         
  -6  18   6         24.68         24.56        11.94 o                         
  -5  18   6        695.45        751.64        32.20 o                         
  -4  18   6         63.40         74.65        13.96 o                         
  -3  18   6        116.20        128.19        15.19 o                         
  -2  18   6         20.61         35.41        12.74 o                         
  -1  18   6          5.12          3.49        19.83 o                         
   0  18   6          3.08        -16.40        10.93 o                         
   1  18   6          0.08          0.93        11.72 o                         
   2  18   6         38.00         40.05        12.74 o                         
   3  18   6          7.73         49.04        13.22 o                         
   4  18   6          5.76         10.03        11.93 o                         
  -3  19   6         71.26         75.60        14.91 o                         
  -2  19   6        120.12        157.28        17.33 o                         
  -1  19   6         33.49         37.57        13.29 o                         
   0  19   6        297.13        313.92        21.13 o                         
 -17   1   7         18.63         -1.18        10.49 o                         
 -16   1   7        241.01        251.08        18.33 o                         
 -15   1   7         30.60         16.97         9.17 o                         
 -14   1   7         22.47          7.17         8.27 o                         
 -13   1   7          0.00        -10.29         6.86 o                         
 -12   1   7        122.97        101.78        14.74 o                         
 -11   1   7        250.63        236.25        10.43 o                         
 -10   1   7        205.66        198.61         5.78 o                         
  -9   1   7        102.81         87.45         3.99 o                         
  -8   1   7        170.35        180.41         4.48 o                         
  -7   1   7       1369.14       1284.19        15.11 o                         
  -6   1   7          0.10          0.93         1.90 o                         
  -5   1   7        754.42        784.08         8.66 o                         
  -4   1   7        629.27        544.65         6.52 o                         
  -3   1   7         20.85         27.15         1.95 o                         
  -2   1   7        316.81        300.88         4.89 o                         
  -1   1   7         72.23         62.91         3.21 o                         
   0   1   7          2.33         -1.16         2.00 o                         
   1   1   7         78.29         69.66         3.32 o                         
   2   1   7        164.16        156.17        17.30 o                         
   3   1   7       2570.38       2522.70        59.96 o                         
   4   1   7         80.54         66.01         6.59 o                         
   5   1   7        398.72        368.10         9.87 o                         
   6   1   7       1346.94       1285.74        23.91 o                         
   7   1   7        564.95        564.27        11.99 o                         
   8   1   7        861.49        851.81        16.23 o                         
   9   1   7        367.21        360.10        17.99 o                         
  10   1   7        103.98        111.08         6.77 o                         
  11   1   7         81.91         85.13         6.96 o                         
  12   1   7        165.23        182.69        13.30 o                         
  13   1   7         32.25         23.58        10.94 o                         
 -17   2   7         39.14         36.59        10.97 o                         
 -16   2   7         31.36         12.72        10.00 o                         
 -15   2   7        540.81        575.79        24.91 o                         
 -14   2   7        118.80         89.48        14.83 o                         
 -13   2   7          3.64         -4.61         8.78 o                         
 -12   2   7        543.47        474.44        34.84 o                         
 -11   2   7          1.82         -4.19         7.61 o                         
 -10   2   7          2.35          2.93         3.47 o                         
  -9   2   7         26.99         20.78         3.28 o                         
  -8   2   7          4.11          9.34         2.66 o                         
  -7   2   7       1611.99       1564.20        17.52 o                         
  -6   2   7       3465.14       3780.18        48.46 o                         
  -5   2   7        784.31        797.75         8.72 o                         
  -4   2   7       1453.72       1442.30        14.74 o                         
  -3   2   7        496.12        510.59         6.16 o                         
  -2   2   7       2090.48       2264.77        25.44 o                         
  -1   2   7          4.44          0.67         2.00 o                         
   0   2   7       4139.51       4097.92        50.62 o                         
   1   2   7         65.91         50.95         4.08 o                         
   2   2   7        198.01        157.85         6.29 o                         
   3   2   7        445.05        451.93        11.55 o                         
   4   2   7        294.41        292.98         9.30 o                         
   5   2   7        268.81        267.71        10.88 o                         
   6   2   7        360.09        376.42        11.63 o                         
   7   2   7         20.64         18.35         5.16 o                         
   8   2   7         34.54         30.76         4.85 o                         
   9   2   7         31.85         23.88         5.71 o                         
  10   2   7          7.40          8.51         5.32 o                         
  11   2   7          1.27         -2.60         6.64 o                         
  12   2   7         29.77         36.27         8.02 o                         
  13   2   7         21.33          4.51        10.81 o                         
 -16   3   7          5.69          4.86         8.45 o                         
 -15   3   7        466.42        459.92        33.90 o                         
 -14   3   7         46.79         61.62        11.02 o                         
 -13   3   7        283.43        289.36        38.66 o                         
 -12   3   7        189.67        192.99        15.09 o                         
 -11   3   7         16.77         28.44        10.41 o                         
 -10   3   7         29.85         32.92         4.02 o                         
  -9   3   7       1697.48       1709.15        21.13 o                         
  -8   3   7        356.37        393.68         7.28 o                         
  -7   3   7         86.63         87.92         3.57 o                         
  -6   3   7        159.54        191.96         4.57 o                         
  -5   3   7       2193.84       2234.85        25.73 o                         
  -4   3   7       2527.42       2575.92        26.39 o                         
  -3   3   7        502.91        565.96         6.97 o                         
  -2   3   7        416.33        487.75         6.54 o                         
  -1   3   7        727.54        715.71        11.52 o                         
   0   3   7        717.72        846.68        14.36 o                         
   1   3   7         24.55         12.88         3.99 o                         
   2   3   7         34.61         58.99         5.45 o                         
   3   3   7       1483.92       1607.45        32.63 o                         
   4   3   7        504.49        472.11        12.71 o                         
   5   3   7        146.80        192.44        10.13 o                         
   6   3   7        207.82        237.45        10.16 o                         
   7   3   7       2543.30       2412.79        49.46 o                         
   8   3   7         11.87         11.54         5.42 o                         
   9   3   7        768.03        747.34        15.37 o                         
  10   3   7          0.94          2.50         5.07 o                         
  11   3   7         17.27         17.55         7.05 o                         
  12   3   7        294.27        362.65        14.19 o                         
  13   3   7          6.65         14.00        10.92 o                         
 -16   4   7         30.03         16.41        11.97 o                         
 -15   4   7         36.86         33.18         9.39 o                         
 -14   4   7          1.90         13.64         7.42 o                         
 -13   4   7        101.86        123.73         9.12 o                         
 -12   4   7        886.14        925.27        21.61 o                         
 -11   4   7         99.10        104.39        10.34 o                         
 -10   4   7        119.87        104.87         4.99 o                         
  -9   4   7       5049.99       5108.64        57.10 o                         
  -8   4   7       5268.83       5541.00        61.46 o                         
  -7   4   7       3444.05       3587.63        43.22 o                         
  -6   4   7        118.93        124.16         4.46 o                         
  -5   4   7        409.51        440.36         7.10 o                         
  -4   4   7        597.82        621.78         8.73 o                         
  -3   4   7       1290.67       1136.76        13.13 o                         
  -2   4   7       1498.92       1579.57        19.65 o                         
  -1   4   7         34.22         42.63         2.81 o                         
   0   4   7         11.36         13.46         2.77 o                         
   1   4   7        101.09        104.52         5.96 o                         
   2   4   7        734.56        706.66        19.75 o                         
   3   4   7         72.34         80.76         6.60 o                         
   4   4   7          9.53          6.56         4.50 o                         
   5   4   7        526.96        467.90        13.52 o                         
   6   4   7        770.67        787.13        23.65 o                         
   7   4   7          5.52          5.47         4.94 o                         
   8   4   7       1176.93       1152.08        23.44 o                         
   9   4   7        604.91        592.59        13.44 o                         
  10   4   7          6.34          2.79         6.53 o                         
  11   4   7        191.63        179.94         9.91 o                         
  12   4   7          2.38          2.67         7.49 o                         
  13   4   7          1.49         -3.19        10.66 o                         
 -16   5   7        139.19        153.88        18.07 o                         
 -15   5   7          2.33         -2.74        10.48 o                         
 -14   5   7         93.77        105.94         9.31 o                         
 -13   5   7        205.66        234.32        11.58 o                         
 -12   5   7         36.82         44.44         7.59 o                         
 -11   5   7        898.12        905.57        23.39 o                         
 -10   5   7        202.44        171.34         6.21 o                         
  -9   5   7       1078.05       1131.93        15.07 o                         
  -8   5   7         14.61         27.69         3.57 o                         
  -7   5   7         50.47         50.65         3.99 o                         
  -6   5   7        790.13        743.68        11.24 o                         
  -5   5   7         40.79         30.53         2.78 o                         
  -4   5   7          3.53          0.56         2.18 o                         
  -3   5   7         18.31         28.33         3.26 o                         
  -2   5   7       7171.80       7700.46        89.80 o                         
  -1   5   7         91.93         92.41         3.57 o                         
   0   5   7        581.31        617.05        11.70 o                         
   1   5   7       1034.49       1181.59        25.38 o                         
   2   5   7        874.59       1004.38        22.46 o                         
   3   5   7        153.81        120.16         7.73 o                         
   4   5   7         45.99         44.02         5.57 o                         
   5   5   7          4.67          7.38         5.25 o                         
   6   5   7        408.81        383.62        13.27 o                         
   7   5   7        508.42        518.50        18.81 o                         
   8   5   7         32.18         26.08         5.86 o                         
   9   5   7        405.54        395.30        15.23 o                         
  10   5   7          8.08         13.80         6.74 o                         
  11   5   7         10.74         16.02         9.80 o                         
  12   5   7         12.35         14.99         9.32 o                         
  13   5   7          0.34         -7.14        10.41 o                         
 -16   6   7         24.43         17.08        12.23 o                         
 -15   6   7          3.55         -5.16        10.75 o                         
 -14   6   7         17.43          7.12         8.77 o                         
 -13   6   7        139.40        133.37         9.46 o                         
 -12   6   7        513.91        523.17        31.61 o                         
 -11   6   7         41.10         38.38         6.57 o                         
 -10   6   7         69.26         65.08         6.16 o                         
  -9   6   7        480.38        503.83        12.33 o                         
  -8   6   7       1136.52       1084.41        15.38 o                         
  -7   6   7        245.68        236.21         6.92 o                         
  -6   6   7         20.50         18.42         3.26 o                         
  -5   6   7        117.60        111.06         4.13 o                         
  -4   6   7         30.23         25.60         2.74 o                         
  -3   6   7        572.36        574.73         8.80 o                         
  -2   6   7       7286.03       7557.45       111.98 o                         
  -1   6   7       4290.05       4417.31        67.68 o                         
   0   6   7         67.89         95.14         5.42 o                         
   1   6   7         49.30         60.52         4.87 o                         
   2   6   7        611.65        591.97        15.70 o                         
   3   6   7       1663.03       1566.49        33.19 o                         
   4   6   7         55.06         60.67         6.51 o                         
   5   6   7        238.67        246.54        10.82 o                         
   6   6   7        232.63        212.53        10.75 o                         
   7   6   7        426.22        432.89        17.60 o                         
   8   6   7        198.81        180.31        12.47 o                         
   9   6   7        161.41        131.28        10.27 o                         
  10   6   7        202.99        239.94        13.13 o                         
  11   6   7         32.32         25.18         8.41 o                         
  12   6   7         88.17        116.37         9.64 o                         
  13   6   7         68.83         87.05        12.48 o                         
 -16   7   7          3.74          5.54        12.02 o                         
 -15   7   7          0.29          0.13        11.16 o                         
 -14   7   7         14.83         15.87        10.55 o                         
 -13   7   7         91.19         87.37         8.88 o                         
 -12   7   7        255.74        297.57        16.51 o                         
 -11   7   7        149.24        157.56         9.14 o                         
 -10   7   7        221.47        284.31        13.46 o                         
  -9   7   7       1831.85       1775.29        27.31 o                         
  -8   7   7          4.14         -0.81         3.25 o                         
  -7   7   7        533.06        527.32        10.36 o                         
  -6   7   7         44.28         77.26         4.85 o                         
  -5   7   7          0.60          0.43         3.09 o                         
  -4   7   7       1355.97       1345.91        19.22 o                         
  -3   7   7         92.90         97.03         4.53 o                         
  -2   7   7       4041.79       4278.65        50.17 o                         
  -1   7   7        667.41        703.71        14.98 o                         
   0   7   7         52.92         43.23         3.94 o                         
   1   7   7       1374.88       1510.29        27.60 o                         
   2   7   7         21.53         19.48         7.05 o                         
   3   7   7         61.82         80.25         7.07 o                         
   4   7   7          0.05         10.30         5.90 o                         
   5   7   7        394.40        382.91        13.86 o                         
   6   7   7       1608.00       1571.26        34.88 o                         
   7   7   7        987.40        942.70        23.98 o                         
   8   7   7          0.03         -2.45         9.07 o                         
   9   7   7         44.62         47.69        10.76 o                         
  10   7   7         73.77         68.71        12.66 o                         
  11   7   7        194.43        216.17        10.96 o                         
  12   7   7         30.96         32.95         9.13 o                         
 -15   8   7        263.05        270.10        24.67 o                         
 -14   8   7        110.16        118.36        13.69 o                         
 -13   8   7          3.99          6.03         9.77 o                         
 -12   8   7         21.62         12.41         6.61 o                         
 -11   8   7        136.71        145.39         9.93 o                         
 -10   8   7          0.16          5.64         5.57 o                         
  -9   8   7         99.88        114.04         6.91 o                         
  -8   8   7       2353.10       2183.57        33.00 o                         
  -7   8   7         67.22         46.98         4.60 o                         
  -6   8   7        340.79        337.66        12.16 o                         
  -5   8   7        213.60        225.21         6.76 o                         
  -4   8   7        121.29        123.18         4.93 o                         
  -3   8   7         64.12         71.55         4.08 o                         
  -2   8   7        326.39        307.25         7.16 o                         
  -1   8   7         23.76         28.05         3.78 o                         
   0   8   7        166.94        193.45         6.51 o                         
   1   8   7        676.44        662.01        14.99 o                         
   2   8   7        162.69        181.39        11.02 o                         
   3   8   7          4.50          0.39         5.42 o                         
   4   8   7        681.60        677.77        18.99 o                         
   5   8   7         59.09         70.12         7.83 o                         
   6   8   7          2.61          5.53         6.43 o                         
   7   8   7        423.72        357.35        19.33 o                         
   8   8   7         15.14          3.10         9.69 o                         
   9   8   7         74.02         72.11        11.78 o                         
  10   8   7        121.29        151.50        20.68 o                         
  11   8   7         93.03        117.29         9.74 o                         
  12   8   7         24.26         24.10         8.59 o                         
 -15   9   7         44.62         44.59        12.63 o                         
 -14   9   7        227.40        235.69        23.23 o                         
 -13   9   7          6.16         24.73        10.44 o                         
 -12   9   7          0.85         -3.35         9.56 o                         
 -11   9   7        383.93        378.12        18.03 o                         
 -10   9   7        567.11        514.69        15.31 o                         
  -9   9   7        534.48        580.96        16.92 o                         
  -8   9   7         95.48        103.37         6.67 o                         
  -7   9   7          1.32          7.05         4.55 o                         
  -6   9   7        449.68        429.47        10.54 o                         
  -5   9   7         40.10         37.61         4.24 o                         
  -4   9   7        257.16        211.26         6.49 o                         
  -3   9   7        554.83        554.62         9.94 o                         
  -2   9   7       1141.27       1156.12        17.99 o                         
  -1   9   7        543.23        570.26        10.71 o                         
   0   9   7        501.72        503.25        10.27 o                         
   1   9   7        197.81        200.49        13.77 o                         
   2   9   7         37.98         31.03         8.10 o                         
   3   9   7        524.81        474.68        15.74 o                         
   4   9   7        859.20        903.73        23.07 o                         
   5   9   7         15.10          4.46         8.65 o                         
   6   9   7         89.57         93.38        11.49 o                         
   7   9   7        200.06        231.50        15.96 o                         
   8   9   7        375.39        368.19        20.53 o                         
   9   9   7          5.24          6.40         5.72 o                         
  10   9   7        204.68        206.76        13.93 o                         
  11   9   7        327.36        350.41        35.74 o                         
  12   9   7        132.38        109.26        10.34 o                         
 -14  10   7         18.60         16.85        11.77 o                         
 -13  10   7        145.88        167.23        15.14 o                         
 -12  10   7        198.86        212.37        15.08 o                         
 -11  10   7         90.63         81.71        11.53 o                         
 -10  10   7          8.70         10.96         9.93 o                         
  -9  10   7         54.34         69.47         9.14 o                         
  -8  10   7          1.93          2.84         5.73 o                         
  -7  10   7         41.76         63.48         7.62 o                         
  -6  10   7        616.19        588.87        14.28 o                         
  -5  10   7        550.89        549.60        11.38 o                         
  -4  10   7         72.48         67.75         4.49 o                         
  -3  10   7        166.51        190.94         6.32 o                         
  -2  10   7        662.72        625.64        12.80 o                         
  -1  10   7         78.80         99.90         4.95 o                         
   0  10   7         37.72         43.52         4.25 o                         
   1  10   7        309.33        266.66         7.95 o                         
   2  10   7         18.39          8.74         4.30 o                         
   3  10   7        790.88        762.17        20.44 o                         
   4  10   7         17.10         34.13         9.83 o                         
   5  10   7         30.12         17.54        10.97 o                         
   6  10   7         18.66         38.66        10.39 o                         
   7  10   7        190.92        156.36         9.40 o                         
   8  10   7         38.54         36.91         6.94 o                         
   9  10   7         54.98         41.03         7.45 o                         
  10  10   7          0.01          0.00         7.60 o                         
  11  10   7          0.74          7.90         7.43 o                         
 -14  11   7         60.73         58.06        13.29 o                         
 -13  11   7          6.55         10.41        11.58 o                         
 -12  11   7          7.57          6.39        15.80 o                         
 -11  11   7          0.78         -0.86        10.00 o                         
 -10  11   7         76.73         73.40        11.39 o                         
  -9  11   7         46.95         56.68        10.00 o                         
  -8  11   7          1.85          4.08         8.35 o                         
  -7  11   7         97.65         87.62         8.44 o                         
  -6  11   7         72.04         50.95        11.51 o                         
  -5  11   7       1412.52       1454.95        34.00 o                         
  -4  11   7         87.49         81.18        11.76 o                         
  -3  11   7         37.51         35.38         5.19 o                         
  -2  11   7         15.87          6.23         4.84 o                         
  -1  11   7          0.13         -1.51         4.42 o                         
   0  11   7        121.31        136.83         6.40 o                         
   1  11   7       1662.55       1570.24        26.49 o                         
   2  11   7         65.96         80.00         5.90 o                         
   3  11   7          1.19         -1.66         6.34 o                         
   4  11   7          0.06          6.34         8.56 o                         
   5  11   7         46.04         49.11         6.08 o                         
   6  11   7          0.84          1.40         5.25 o                         
   7  11   7        649.68        585.82        17.80 o                         
   8  11   7        124.88        116.08         8.84 o                         
   9  11   7        137.17        147.92        11.31 o                         
  10  11   7        255.10        216.39        43.26 o                         
  11  11   7        271.99        299.58        17.40 o                         
 -13  12   7        116.87        125.73        16.12 o                         
 -12  12   7        110.67        130.94        14.74 o                         
 -11  12   7        302.95        320.67        19.18 o                         
 -10  12   7          8.47          6.49        14.09 o                         
  -9  12   7          0.89         -6.30         9.21 o                         
  -8  12   7         21.04         33.15        13.58 o                         
  -7  12   7          4.39          9.22        11.16 o                         
  -6  12   7        654.46        599.68        23.87 o                         
  -5  12   7         95.70        111.64        12.27 o                         
  -4  12   7        286.03        299.05        16.81 o                         
  -3  12   7         54.55         44.57         7.44 o                         
  -2  12   7        677.36        641.20        18.67 o                         
  -1  12   7        228.23        234.22        11.43 o                         
   0  12   7        131.28        145.47        15.69 o                         
   1  12   7        380.62        408.95        13.88 o                         
   2  12   7         10.68         12.51         5.22 o                         
   3  12   7        208.14        213.42        18.82 o                         
   4  12   7        295.64        286.85        10.47 o                         
   5  12   7         39.71         45.84         6.58 o                         
   6  12   7         46.69         52.22         6.07 o                         
   7  12   7        182.58        163.11         9.69 o                         
   8  12   7          3.01         11.43         6.48 o                         
   9  12   7        281.45        223.82        14.52 o                         
  10  12   7         63.75         66.80        11.61 o                         
 -12  13   7          4.07         -5.20        15.18 o                         
 -11  13   7        864.71        856.67        90.94 o                         
 -10  13   7        128.36        108.67        25.11 o                         
  -9  13   7         86.28         76.99        15.49 o                         
  -8  13   7        134.97        113.36        15.44 o                         
  -7  13   7         83.20         77.73        13.99 o                         
  -6  13   7        263.56        208.64        15.61 o                         
  -5  13   7          0.05          0.21         9.91 o                         
  -4  13   7       1044.20        998.45        26.25 o                         
  -3  13   7          9.54         17.16         7.28 o                         
  -2  13   7        232.13        252.70        12.38 o                         
  -1  13   7        545.54        511.08        16.83 o                         
   0  13   7        280.41        291.31        13.07 o                         
   1  13   7       1590.97       1452.86        33.06 o                         
   2  13   7        200.58        160.42         8.43 o                         
   3  13   7         37.22         30.72         5.91 o                         
   4  13   7        951.65        911.01        20.49 o                         
   5  13   7         49.63         48.28         6.36 o                         
   6  13   7         35.98         38.25         6.24 o                         
   7  13   7         81.77         91.79         7.77 o                         
   8  13   7        150.83        138.71         8.86 o                         
   9  13   7         86.21         62.75        10.55 o                         
 -12  14   7        672.10        633.34        44.31 o                         
 -11  14   7         15.29          6.15        16.16 o                         
 -10  14   7         51.72         54.82        24.05 o                         
  -9  14   7          0.05         13.29        13.43 o                         
  -8  14   7         18.13         23.63        19.41 o                         
  -7  14   7         23.71          4.64        19.41 o                         
  -6  14   7          2.62         12.66        18.15 o                         
  -5  14   7        146.75        109.53        10.03 o                         
  -4  14   7        101.87        116.85        10.36 o                         
  -3  14   7         17.10         29.22        11.52 o                         
  -2  14   7         43.80         47.95         8.16 o                         
  -1  14   7         10.89         11.66         7.41 o                         
   0  14   7        215.92        256.76        17.25 o                         
   1  14   7          0.58          4.65         6.78 o                         
   2  14   7          5.61         12.74         6.68 o                         
   3  14   7        128.05        129.43         8.35 o                         
   4  14   7         57.68         67.96         7.15 o                         
   5  14   7         19.10          5.99        10.54 o                         
   6  14   7         29.96         29.41         7.21 o                         
   7  14   7        189.30        168.18         9.28 o                         
   8  14   7        184.12        188.02         9.92 o                         
 -11  15   7        550.97        574.36        47.69 o                         
 -10  15   7        226.81        198.77        27.43 o                         
  -9  15   7          1.14         23.21        21.52 o                         
  -8  15   7         79.43         80.61        22.37 o                         
  -7  15   7          1.82          3.80        18.57 o                         
  -6  15   7         62.97         56.17        11.79 o                         
  -5  15   7        105.13        141.40        14.84 o                         
  -4  15   7         55.92         44.40         9.43 o                         
  -3  15   7         84.54         78.81         9.54 o                         
  -2  15   7        251.55        287.29        19.57 o                         
  -1  15   7          0.36          6.62         7.84 o                         
   0  15   7          0.62         -5.82         7.29 o                         
   1  15   7         66.74         70.86         8.90 o                         
   2  15   7         90.82         91.96         8.96 o                         
   3  15   7        176.59        203.87        11.38 o                         
   4  15   7          9.30          8.93         6.65 o                         
   5  15   7         51.15         39.78         7.37 o                         
   6  15   7         13.47         11.98         6.56 o                         
   7  15   7         31.58         46.09         7.33 o                         
  -9  16   7        172.98        147.28        26.59 o                         
  -8  16   7        146.71        154.48        24.69 o                         
  -7  16   7         41.74         44.63        12.00 o                         
  -6  16   7         15.25          5.54        10.77 o                         
  -5  16   7        292.41        346.10        52.12 o                         
  -4  16   7          2.04         12.23        10.22 o                         
  -3  16   7         24.52         31.05        11.01 o                         
  -2  16   7         21.64         23.25        10.83 o                         
  -1  16   7        254.00        257.16        13.65 o                         
   0  16   7         22.54         25.83         8.56 o                         
   1  16   7        275.88        288.57        14.23 o                         
   2  16   7         56.48         40.16         8.77 o                         
   3  16   7          0.42          3.76         7.86 o                         
   4  16   7        249.48        243.79        14.39 o                         
   5  16   7          0.18        -10.11         6.74 o                         
   6  16   7          0.85          0.85         7.01 o                         
  -8  17   7         30.78         42.62        13.90 o                         
  -7  17   7         12.11          3.48        11.62 o                         
  -6  17   7         42.52         40.03        13.47 o                         
  -5  17   7         20.34         34.30        12.15 o                         
  -4  17   7         32.11         45.90        11.63 o                         
  -3  17   7        223.00        220.54        18.35 o                         
  -2  17   7        111.25        148.98        15.80 o                         
  -1  17   7         33.31         27.78        11.75 o                         
   0  17   7        149.38        188.24        12.79 o                         
   1  17   7         10.08         15.81         8.75 o                         
   2  17   7          0.01          8.08         8.69 o                         
   3  17   7         36.23         50.23         9.40 o                         
   4  17   7        270.82        272.91        14.58 o                         
   5  17   7          0.09          0.17         8.32 o                         
  -6  18   7          0.61         15.55        12.55 o                         
  -5  18   7          7.44         34.05        14.35 o                         
  -4  18   7        203.32        226.45        18.44 o                         
  -3  18   7         12.64         22.00        12.06 o                         
  -2  18   7          8.41         25.40        11.75 o                         
  -1  18   7          3.66         10.69        13.08 o                         
   0  18   7         36.25         48.82        14.56 o                         
   1  18   7        201.05        223.56        18.56 o                         
   2  18   7        197.09        196.86        16.88 o                         
   3  18   7         71.11         98.34        14.36 o                         
 -17   0   8          0.02         -8.51        14.60 o                         
 -16   0   8         59.59         53.49        15.71 o                         
 -15   0   8        102.87        136.05        16.82 o                         
 -14   0   8       1788.12       1804.26       153.19 o                         
 -13   0   8         18.03         31.46        11.75 o                         
 -12   0   8         76.90         70.77        11.75 o                         
 -11   0   8         13.79          6.91         8.67 o                         
 -10   0   8         67.37         47.26         5.20 o                         
  -9   0   8        758.17        748.01        14.88 o                         
  -8   0   8         20.16         18.10         3.77 o                         
  -7   0   8       1221.76       1430.46        36.73 o                         
  -6   0   8        543.02        534.99        13.05 o                         
  -5   0   8        646.83        662.05        10.98 o                         
  -4   0   8        298.89        300.37         6.53 o                         
  -3   0   8       2042.82       2325.25        38.66 o                         
  -2   0   8        704.32        627.74         9.78 o                         
  -1   0   8        243.42        227.41         5.73 o                         
   0   0   8        650.23        641.40        14.21 o                         
   1   0   8        503.28        509.60        18.78 o                         
   2   0   8       5946.23       6112.05       193.28 o                         
   3   0   8         68.06         67.52        10.13 o                         
   4   0   8        289.67        357.45        20.68 o                         
   5   0   8        563.83        563.81        27.43 o                         
   6   0   8        462.95        533.55        16.68 o                         
   7   0   8          0.40         -0.94         5.43 o                         
   8   0   8        141.41        154.29         9.21 o                         
   9   0   8         39.74         53.06        16.78 o                         
  10   0   8         38.48         37.21         7.51 o                         
  11   0   8         23.23         15.36         7.64 o                         
  12   0   8        312.93        377.24        29.96 o                         
  13   0   8        232.07        201.59        25.32 o                         
 -17   1   8         27.82         28.54        11.20 o                         
 -16   1   8         21.05         12.86        10.23 o                         
 -15   1   8         45.81         48.73         9.91 o                         
 -14   1   8        132.53        133.24        11.06 o                         
 -13   1   8         45.83         41.01         8.38 o                         
 -12   1   8        338.84        314.72        15.68 o                         
 -11   1   8          2.80          2.56         7.64 o                         
 -10   1   8        267.01        273.47         6.83 o                         
  -9   1   8         68.19         66.16         3.59 o                         
  -8   1   8        264.48        253.33         5.58 o                         
  -7   1   8        140.10        147.67         4.01 o                         
  -6   1   8         41.37         36.40         2.49 o                         
  -5   1   8       7842.35       8086.60        89.60 o                         
  -4   1   8       3106.65       3053.40        29.50 o                         
  -3   1   8         26.40         43.99         2.34 o                         
  -2   1   8          5.19         10.44         1.93 o                         
  -1   1   8        105.62        114.65         2.96 o                         
   0   1   8         45.40         55.76         2.79 o                         
   1   1   8       3250.66       3385.41        49.50 o                         
   2   1   8        809.85        939.47        20.30 o                         
   3   1   8       2142.51       2171.46        78.07 o                         
   4   1   8        444.28        417.74        23.00 o                         
   5   1   8       1010.34        999.31        18.87 o                         
   6   1   8        324.86        326.30        17.54 o                         
   7   1   8       1095.82       1070.51        18.69 o                         
   8   1   8       2601.14       2549.69        49.02 o                         
   9   1   8        145.34        189.67         7.87 o                         
  10   1   8         68.24         56.55         6.09 o                         
  11   1   8         11.01          5.68         5.79 o                         
  12   1   8          5.84         -7.58         8.40 o                         
  13   1   8         55.35         61.77        10.36 o                         
 -16   2   8        791.19        874.21        74.37 o                         
 -15   2   8        103.22        110.46        12.85 o                         
 -14   2   8        420.12        401.09        31.59 o                         
 -13   2   8        110.44         86.20        11.00 o                         
 -12   2   8          4.66          0.26         8.18 o                         
 -11   2   8        552.58        523.01        24.34 o                         
 -10   2   8        722.99        643.58        12.12 o                         
  -9   2   8          2.10          1.68         3.27 o                         
  -8   2   8         13.15          6.66         2.83 o                         
  -7   2   8          3.23          0.79         2.42 o                         
  -6   2   8         26.00         36.65         2.73 o                         
  -5   2   8        528.17        437.76         6.36 o                         
  -4   2   8       4265.09       4262.26        40.77 o                         
  -3   2   8       1809.94       2034.41        19.97 o                         
  -2   2   8       2651.00       2706.79        30.26 o                         
  -1   2   8       1179.00       1276.55        15.79 o                         
   0   2   8        471.31        485.70         7.70 o                         
   1   2   8       1258.12       1259.86        25.63 o                         
   2   2   8         16.60         10.14         4.98 o                         
   3   2   8        516.01        553.41        13.40 o                         
   4   2   8       1019.17       1074.66        23.17 o                         
   5   2   8         39.75         36.16         5.18 o                         
   6   2   8          2.49          1.67         6.96 o                         
   7   2   8       1611.21       1666.54        31.25 o                         
   8   2   8        739.47        718.31        17.81 o                         
   9   2   8        191.53        171.88         8.39 o                         
  10   2   8         87.19         89.30         6.66 o                         
  11   2   8          9.28          9.66         9.50 o                         
  12   2   8          0.42          7.39        15.37 o                         
  13   2   8        135.17        128.45        16.77 o                         
 -16   3   8        239.50        231.92        14.47 o                         
 -15   3   8        184.52        194.76        25.42 o                         
 -14   3   8          6.71         -9.01         9.69 o                         
 -13   3   8        294.79        266.09        24.32 o                         
 -12   3   8        842.64        814.64        42.24 o                         
 -11   3   8        615.81        664.39        21.46 o                         
 -10   3   8       1363.37       1305.99        21.61 o                         
  -9   3   8         98.07         96.18         4.60 o                         
  -8   3   8       1660.30       1512.09        29.27 o                         
  -7   3   8        787.29        815.95        12.10 o                         
  -6   3   8        310.46        256.81         6.01 o                         
  -5   3   8       4043.36       4440.85        49.54 o                         
  -4   3   8        239.06        263.87         5.19 o                         
  -3   3   8       1630.90       1684.30        17.68 o                         
  -2   3   8        229.97        229.13         5.12 o                         
  -1   3   8        150.33        159.91         4.78 o                         
   0   3   8        224.17        236.85         6.65 o                         
   1   3   8        531.37        475.81        12.43 o                         
   2   3   8         24.75         13.09         4.14 o                         
   3   3   8        487.99        480.69        14.02 o                         
   4   3   8        190.36        209.45        20.12 o                         
   5   3   8        462.35        429.62        12.91 o                         
   6   3   8        708.25        673.62        17.66 o                         
   7   3   8        279.97        272.06        11.76 o                         
   8   3   8        622.92        656.00        23.92 o                         
   9   3   8        546.75        590.36        13.46 o                         
  10   3   8        190.52        201.80         8.40 o                         
  11   3   8         14.36         13.93         7.21 o                         
  12   3   8         47.19         41.58         8.24 o                         
  13   3   8          1.68          7.75        11.08 o                         
 -16   4   8         29.20         27.13        12.70 o                         
 -15   4   8         17.31         33.67        11.98 o                         
 -14   4   8          0.15         -8.03         6.68 o                         
 -13   4   8        168.52        165.94        19.03 o                         
 -12   4   8         22.77         18.63         6.22 o                         
 -11   4   8         26.98         23.24         5.82 o                         
 -10   4   8        723.30        728.86        12.14 o                         
  -9   4   8        105.68        100.12         5.04 o                         
  -8   4   8       1450.83       1457.36        21.07 o                         
  -7   4   8         94.20        122.69         5.09 o                         
  -6   4   8          6.27          3.92         2.69 o                         
  -5   4   8          9.43         11.29         2.41 o                         
  -4   4   8          0.06         -0.35         2.14 o                         
  -3   4   8          3.12          4.30         1.95 o                         
  -2   4   8         46.93         26.94         2.55 o                         
  -1   4   8        332.75        285.79         7.65 o                         
   0   4   8       1310.51       1378.57        22.72 o                         
   1   4   8        994.88        913.88        20.51 o                         
   2   4   8        764.55        812.25        18.88 o                         
   3   4   8         47.63         39.48         5.32 o                         
   4   4   8        132.86        159.12         8.05 o                         
   5   4   8        381.31        373.65        12.54 o                         
   6   4   8        935.56        915.03        22.27 o                         
   7   4   8        636.76        619.07        21.15 o                         
   8   4   8        399.20        425.49        15.19 o                         
   9   4   8          3.88          8.25         5.64 o                         
  10   4   8         27.98         44.42         7.11 o                         
  11   4   8         12.72         10.21         7.09 o                         
  12   4   8        365.05        431.97        15.82 o                         
  13   4   8         44.62         71.80        12.06 o                         
 -16   5   8         26.73         22.70        12.22 o                         
 -15   5   8          2.02         -2.40        10.89 o                         
 -14   5   8          0.03        -15.61        11.74 o                         
 -13   5   8        200.07        198.19        10.70 o                         
 -12   5   8          7.03          4.29         5.77 o                         
 -11   5   8        243.31        259.62        16.65 o                         
 -10   5   8       2181.49       2131.63        35.21 o                         
  -9   5   8       1002.72       1062.81        16.90 o                         
  -8   5   8         90.39         94.02         5.05 o                         
  -7   5   8        600.52        534.79        10.15 o                         
  -6   5   8         29.02         29.82         3.17 o                         
  -5   5   8        316.05        309.08         8.15 o                         
  -4   5   8        442.77        412.26         7.16 o                         
  -3   5   8         96.48         75.05         2.82 o                         
  -2   5   8       2043.17       2150.57        26.46 o                         
  -1   5   8       3484.04       3642.22        49.90 o                         
   0   5   8         15.25          8.93         4.11 o                         
   1   5   8        652.63        597.37        15.50 o                         
   2   5   8        432.82        448.61        13.34 o                         
   3   5   8        977.42        895.93        25.86 o                         
   4   5   8       2369.49       2292.44        46.50 o                         
   5   5   8        658.01        671.02        18.04 o                         
   6   5   8        511.82        485.20        15.37 o                         
   7   5   8        747.18        732.51        19.86 o                         
   8   5   8          4.72          8.28         7.16 o                         
   9   5   8        196.45        243.50        23.21 o                         
  10   5   8         11.84         -0.97         6.58 o                         
  11   5   8         58.01         43.80         7.55 o                         
  12   5   8        148.96        155.49        16.32 o                         
 -16   6   8         35.39         47.52        13.26 o                         
 -15   6   8        154.16        164.05        30.41 o                         
 -14   6   8         15.19         14.08        10.59 o                         
 -13   6   8         76.76         96.38        12.26 o                         
 -12   6   8         97.79         79.06         7.66 o                         
 -11   6   8         25.49         13.32         5.90 o                         
 -10   6   8       2172.46       2083.50        47.94 o                         
  -9   6   8        157.00        141.46         6.30 o                         
  -8   6   8        115.96         97.95         5.35 o                         
  -7   6   8        640.06        635.22        11.48 o                         
  -6   6   8         42.79         38.70         3.51 o                         
  -5   6   8          0.84         -0.37         2.58 o                         
  -4   6   8        240.97        233.57         7.11 o                         
  -3   6   8        546.19        571.02         8.74 o                         
  -2   6   8        766.36        697.22        10.98 o                         
  -1   6   8         64.67         85.72         4.90 o                         
   0   6   8          1.34         -4.64         4.45 o                         
   1   6   8         43.62         52.10         6.91 o                         
   2   6   8        217.75        209.77         9.85 o                         
   3   6   8        215.66        240.65        10.80 o                         
   4   6   8        901.68        888.01        21.71 o                         
   5   6   8        862.95        738.77        19.75 o                         
   6   6   8        670.93        614.97        18.07 o                         
   7   6   8         11.08         23.99         7.57 o                         
   8   6   8         14.44         15.53         7.24 o                         
   9   6   8         97.36        117.32        18.57 o                         
  10   6   8         17.40          7.17        15.19 o                         
  11   6   8         11.55         21.10        15.83 o                         
  12   6   8        144.67        173.23        12.58 o                         
 -15   7   8          0.61          6.57        11.67 o                         
 -14   7   8         11.59          6.20        10.60 o                         
 -13   7   8        107.85        101.20        12.55 o                         
 -12   7   8         33.12         25.74         9.59 o                         
 -11   7   8         20.27         26.02         6.25 o                         
 -10   7   8          4.99          7.95         5.44 o                         
  -9   7   8         21.14         17.83         6.83 o                         
  -8   7   8         74.87         73.87         5.12 o                         
  -7   7   8       1459.94       1468.48        23.24 o                         
  -6   7   8         88.77        107.27         4.67 o                         
  -5   7   8          5.74          6.15         3.17 o                         
  -4   7   8        434.00        386.03         6.99 o                         
  -3   7   8        121.93        128.76         5.20 o                         
  -2   7   8       5854.56       5955.77        88.99 o                         
  -1   7   8       1106.98       1077.41        21.08 o                         
   0   7   8        268.59        264.96        11.09 o                         
   1   7   8        291.97        280.08        11.65 o                         
   2   7   8        610.40        533.48        15.64 o                         
   3   7   8         24.32         35.46         7.26 o                         
   4   7   8          1.33         13.98         6.20 o                         
   5   7   8         16.47         25.16         6.88 o                         
   6   7   8       1558.07       1666.93        36.75 o                         
   7   7   8         11.33         31.76         7.19 o                         
   8   7   8        231.78        253.70        17.94 o                         
   9   7   8         16.89         18.57        14.77 o                         
  10   7   8         83.25         69.63        18.15 o                         
  11   7   8         29.77         36.87        10.44 o                         
  12   7   8         23.27          9.52        10.65 o                         
 -15   8   8         87.62         74.79        13.07 o                         
 -14   8   8          0.61          1.46        10.91 o                         
 -13   8   8        141.48        116.51        12.78 o                         
 -12   8   8        124.10        141.15        14.07 o                         
 -11   8   8          5.30          5.69         9.03 o                         
 -10   8   8        201.29        191.95        12.20 o                         
  -9   8   8        171.14        189.66        10.39 o                         
  -8   8   8        461.35        461.64        11.48 o                         
  -7   8   8        501.35        507.24        10.53 o                         
  -6   8   8        654.97        667.33        12.06 o                         
  -5   8   8       3297.20       3203.58        39.39 o                         
  -4   8   8        665.79        688.30        11.80 o                         
  -3   8   8         85.48        110.03         5.19 o                         
  -2   8   8        196.20        231.06         7.86 o                         
  -1   8   8       1207.79       1164.14        22.31 o                         
   0   8   8       2164.84       2287.45        47.06 o                         
   1   8   8          9.46          8.12         6.06 o                         
   2   8   8         73.90         70.48         7.50 o                         
   3   8   8        323.62        348.44        13.37 o                         
   4   8   8        714.94        701.34        22.09 o                         
   5   8   8       4187.68       3971.63        78.80 o                         
   6   8   8        313.72        293.08        17.00 o                         
   7   8   8         66.17         56.61        11.03 o                         
   8   8   8        307.83        276.48        24.48 o                         
   9   8   8         45.72         27.85        16.04 o                         
  10   8   8          3.33        -15.61        15.19 o                         
  11   8   8         63.89         89.05        19.83 o                         
 -15   9   8          7.25          6.14        12.13 o                         
 -14   9   8         12.07         20.37        11.90 o                         
 -13   9   8         36.37         25.17        11.10 o                         
 -12   9   8          5.25         -2.62         9.74 o                         
 -11   9   8         23.70         26.61         9.97 o                         
 -10   9   8        268.20        260.46        14.70 o                         
  -9   9   8         66.68         60.43         9.56 o                         
  -8   9   8        157.46        132.26         8.95 o                         
  -7   9   8        867.72        893.90        16.64 o                         
  -6   9   8          0.23         -3.65         3.92 o                         
  -5   9   8         87.72         97.12         6.04 o                         
  -4   9   8        646.16        630.79        11.55 o                         
  -3   9   8        381.96        385.85         9.10 o                         
  -2   9   8        709.07        725.97        12.60 o                         
  -1   9   8        632.02        612.30        12.63 o                         
   0   9   8       1972.27       2039.95        36.88 o                         
   1   9   8        191.66        185.01        10.47 o                         
   2   9   8         40.73         34.82         9.30 o                         
   3   9   8         24.94         33.32         7.35 o                         
   4   9   8        206.13        247.48        24.71 o                         
   5   9   8        144.45        147.52        12.83 o                         
   6   9   8        173.37        183.29        14.47 o                         
   7   9   8        221.23        199.04        28.91 o                         
   8   9   8         45.66         46.75        11.46 o                         
   9   9   8        181.29        173.03        22.37 o                         
  10   9   8          4.53         -1.76         8.03 o                         
  11   9   8         13.05         15.47         9.52 o                         
 -14  10   8        130.82        130.72        15.54 o                         
 -13  10   8         95.70         93.20        13.35 o                         
 -12  10   8         56.16         38.95        11.21 o                         
 -11  10   8          9.98         24.61        10.00 o                         
 -10  10   8          0.24         11.84        19.30 o                         
  -9  10   8         92.53         75.11        10.49 o                         
  -8  10   8         64.70         47.03         7.79 o                         
  -7  10   8        197.17        151.91         9.55 o                         
  -6  10   8       1625.63       1593.34        31.79 o                         
  -5  10   8         46.23         41.95         5.19 o                         
  -4  10   8        816.89        770.59        14.43 o                         
  -3  10   8        113.81        100.98         5.15 o                         
  -2  10   8       2050.35       1891.47        25.80 o                         
  -1  10   8       1240.06       1218.91        19.32 o                         
   0  10   8        178.34        182.57         8.22 o                         
   1  10   8       2700.10       2554.66        65.41 o                         
   2  10   8          0.32          6.19         5.50 o                         
   3  10   8        815.13        716.70        27.43 o                         
   4  10   8       1149.28       1084.32        38.61 o                         
   5  10   8          0.33         15.30         9.69 o                         
   6  10   8        250.33        220.07        15.96 o                         
   7  10   8         16.31         -0.70         9.97 o                         
   8  10   8         69.40         59.53         7.63 o                         
   9  10   8        171.16        180.63        12.08 o                         
  10  10   8         75.42         78.12        10.76 o                         
  11  10   8         16.43         12.11         8.89 o                         
 -14  11   8         64.07         28.41        13.38 o                         
 -13  11   8          0.74        -14.93        16.87 o                         
 -12  11   8        120.50        123.89        13.48 o                         
 -11  11   8         40.90         56.50        11.73 o                         
 -10  11   8         56.95         60.68        11.05 o                         
  -9  11   8         72.93         69.37        10.71 o                         
  -8  11   8         81.92         84.41        10.46 o                         
  -7  11   8        144.84         95.88         8.65 o                         
  -6  11   8       1586.35       1579.17        36.91 o                         
  -5  11   8        165.03        154.87        10.31 o                         
  -4  11   8        137.49        130.34        18.36 o                         
  -3  11   8        122.95        153.84        11.85 o                         
  -2  11   8        586.42        571.81        14.70 o                         
  -1  11   8        279.61        269.51         9.98 o                         
   0  11   8        229.14        230.41        12.24 o                         
   1  11   8         94.49         90.49         6.03 o                         
   2  11   8          1.63         -4.15         6.50 o                         
   3  11   8        449.99        445.56        21.21 o                         
   4  11   8        218.91        252.09        16.56 o                         
   5  11   8          5.43         18.75         9.79 o                         
   6  11   8         73.22         96.03        12.83 o                         
   7  11   8         20.71         37.37        13.67 o                         
   8  11   8         27.68         42.05        11.18 o                         
   9  11   8          1.60          0.28        12.66 o                         
  10  11   8         66.36         62.23         9.55 o                         
 -13  12   8        137.67        125.56        18.55 o                         
 -12  12   8          0.02         -6.10        17.36 o                         
 -11  12   8          3.25         -6.73        10.87 o                         
 -10  12   8         89.84         60.76        11.73 o                         
  -9  12   8        414.92        424.44        19.91 o                         
  -8  12   8        302.99        297.79        46.84 o                         
  -7  12   8         10.38         19.19         9.38 o                         
  -6  12   8         46.83         35.54         9.23 o                         
  -5  12   8       1418.67       1322.63        39.47 o                         
  -4  12   8          5.53          4.57         9.73 o                         
  -3  12   8        600.68        590.01        18.20 o                         
  -2  12   8        198.90        219.01        10.77 o                         
  -1  12   8        423.78        416.39        14.64 o                         
   0  12   8       1937.15       1815.45        39.19 o                         
   1  12   8          0.62         -2.61         6.28 o                         
   2  12   8         42.90         40.41         5.46 o                         
   3  12   8        583.83        601.72        17.54 o                         
   4  12   8        818.46        748.91        27.00 o                         
   5  12   8        103.13        106.00         8.02 o                         
   6  12   8          2.59          5.50         5.64 o                         
   7  12   8         32.58         25.87         8.68 o                         
   8  12   8         18.32         16.21         6.96 o                         
   9  12   8          0.21          5.13        14.77 o                         
 -12  13   8         25.28         38.94        12.85 o                         
 -11  13   8          7.33          7.87        11.74 o                         
 -10  13   8        103.29        116.53        17.53 o                         
  -9  13   8         96.33         66.49        23.42 o                         
  -8  13   8        102.30         84.90        18.57 o                         
  -7  13   8        107.05         94.05        13.85 o                         
  -6  13   8        328.13        335.56        19.63 o                         
  -5  13   8        362.74        331.11        23.21 o                         
  -4  13   8         83.77         48.84         8.39 o                         
  -3  13   8         89.19         95.82        15.42 o                         
  -2  13   8        131.83        131.91        10.00 o                         
  -1  13   8         22.79         21.35         7.11 o                         
   0  13   8          0.54          5.33         6.50 o                         
   1  13   8         96.94        107.32         8.00 o                         
   2  13   8        323.95        310.41        11.27 o                         
   3  13   8        120.71        125.68         8.83 o                         
   4  13   8        531.85        539.32        17.25 o                         
   5  13   8        492.80        494.36        16.37 o                         
   6  13   8         33.08         33.57         9.11 o                         
   7  13   8         13.86         15.47         7.59 o                         
   8  13   8         30.41         13.48        10.55 o                         
   9  13   8        180.23        154.64        12.14 o                         
 -11  14   8        571.10        626.27        48.53 o                         
 -10  14   8         90.65        107.61        24.90 o                         
  -9  14   8         59.22         31.65        22.79 o                         
  -8  14   8          0.00          2.95        18.57 o                         
  -7  14   8        120.29         84.40        21.52 o                         
  -6  14   8          0.03         18.57        18.99 o                         
  -5  14   8         90.54         87.88        11.16 o                         
  -4  14   8        584.50        605.96        20.26 o                         
  -3  14   8          0.75          7.88         7.78 o                         
  -2  14   8         94.47         74.31         9.12 o                         
  -1  14   8          9.10         10.30         7.47 o                         
   0  14   8          0.15         -0.21         7.51 o                         
   1  14   8        210.70        193.30        10.79 o                         
   2  14   8          1.49         -5.41         7.74 o                         
   3  14   8          0.13          2.97         6.03 o                         
   4  14   8          8.47          6.40         7.55 o                         
   5  14   8        219.43        207.06        11.88 o                         
   6  14   8        226.86        191.21        16.52 o                         
   7  14   8        370.02        367.96        35.90 o                         
   8  14   8         82.21         78.29        10.09 o                         
 -10  15   8        113.67        121.12        28.70 o                         
  -9  15   8         21.14         48.53        23.21 o                         
  -8  15   8        286.70        272.62        30.39 o                         
  -7  15   8          0.14        -11.39        18.15 o                         
  -6  15   8        237.02        236.15        17.42 o                         
  -5  15   8        319.86        304.14        19.33 o                         
  -4  15   8          3.14          3.72         8.23 o                         
  -3  15   8        378.45        360.19        16.29 o                         
  -2  15   8        372.33        368.86        16.26 o                         
  -1  15   8        223.82        232.12        12.93 o                         
   0  15   8          0.03         -7.30         7.61 o                         
   1  15   8        356.60        364.70        21.80 o                         
   2  15   8          3.33          9.47         7.20 o                         
   3  15   8         21.93         33.79         7.70 o                         
   4  15   8         61.23         83.41         7.94 o                         
   5  15   8         77.57         84.67         9.25 o                         
   6  15   8        178.40        165.18        11.37 o                         
   7  15   8        216.22        251.85        13.88 o                         
  -9  16   8          0.00          7.17        22.79 o                         
  -8  16   8          1.33        -16.77        11.18 o                         
  -7  16   8         19.04         10.96        18.78 o                         
  -6  16   8          0.35          9.80        10.97 o                         
  -5  16   8          3.91         -0.84        10.53 o                         
  -4  16   8         84.60         70.43        18.78 o                         
  -3  16   8        335.52        398.06        21.69 o                         
  -2  16   8          0.09          2.04        11.02 o                         
  -1  16   8         36.98         37.75         9.15 o                         
   0  16   8          5.85         -6.01         7.80 o                         
   1  16   8          5.41          2.17         8.31 o                         
   2  16   8          3.13         13.18         7.90 o                         
   3  16   8        101.71        107.47         9.87 o                         
   4  16   8         82.27         92.38         9.67 o                         
   5  16   8        103.85        101.45         8.91 o                         
  -7  17   8         10.41          3.98        11.69 o                         
  -6  17   8        122.67        155.05        16.43 o                         
  -5  17   8         52.27         33.19        13.72 o                         
  -4  17   8         77.48         86.40        13.69 o                         
  -3  17   8         81.28         97.26        14.09 o                         
  -2  17   8          8.93         27.95        11.82 o                         
  -1  17   8         47.65         56.64        10.41 o                         
   0  17   8          5.15         17.75         9.21 o                         
   1  17   8         98.39        116.34        19.03 o                         
   2  17   8          0.17          2.44         8.58 o                         
   3  17   8         68.70         91.64        10.49 o                         
   4  17   8        159.74        161.85        15.87 o                         
  -5  18   8        193.78        184.55        32.50 o                         
  -4  18   8          8.88         12.66        12.15 o                         
  -3  18   8        140.73        165.26        17.13 o                         
  -2  18   8        708.36        826.78        34.61 o                         
  -1  18   8        242.86        234.23        18.75 o                         
   0  18   8        154.76        169.98        16.83 o                         
   1  18   8          0.62         22.47        12.02 o                         
 -16   1   9         41.11         38.22        10.88 o                         
 -15   1   9          2.10        -13.41         8.94 o                         
 -14   1   9         50.61         40.98         9.69 o                         
 -13   1   9         49.81         35.81         8.33 o                         
 -12   1   9       1339.54       1369.67        29.61 o                         
 -11   1   9       1885.46       1840.81        42.49 o                         
 -10   1   9       1289.52       1233.96        17.21 o                         
  -9   1   9          8.73          1.88         3.07 o                         
  -8   1   9        513.20        525.49        10.21 o                         
  -7   1   9        247.74        208.23         5.80 o                         
  -6   1   9        685.10        640.18         9.18 o                         
  -5   1   9         15.67         25.11         2.60 o                         
  -4   1   9       3029.95       3160.89        33.65 o                         
  -3   1   9         68.84         84.30         2.71 o                         
  -2   1   9        875.34        877.98        10.28 o                         
  -1   1   9        652.24        593.73         7.78 o                         
   0   1   9        147.81        124.10         4.13 o                         
   1   1   9        340.48        374.27         8.98 o                         
   2   1   9          9.23          7.50         4.62 o                         
   3   1   9         19.71         18.00         8.19 o                         
   4   1   9        118.28        125.52         7.51 o                         
   5   1   9       1291.39       1342.41        29.15 o                         
   6   1   9        211.57        222.27        17.74 o                         
   7   1   9        331.89        326.93        17.84 o                         
   8   1   9       1019.92       1093.49        20.47 o                         
   9   1   9         81.42         84.04         5.76 o                         
  10   1   9          3.39         -7.33         6.10 o                         
  11   1   9          2.82          0.83         6.32 o                         
  12   1   9         28.26         15.29        12.43 o                         
 -16   2   9         34.99         33.54        10.80 o                         
 -15   2   9        272.30        288.33        14.59 o                         
 -14   2   9        310.82        263.83        15.87 o                         
 -13   2   9          2.39         -8.79         9.17 o                         
 -12   2   9          1.41         -5.02         8.44 o                         
 -11   2   9       1969.96       1855.81        42.89 o                         
 -10   2   9       1042.61       1142.64        20.74 o                         
  -9   2   9       1191.37       1104.19        19.14 o                         
  -8   2   9         33.81         30.18         3.39 o                         
  -7   2   9          9.70          4.98         2.76 o                         
  -6   2   9        190.22        224.10         6.33 o                         
  -5   2   9         54.26         63.22         2.86 o                         
  -4   2   9       1256.78       1198.44        13.95 o                         
  -3   2   9         11.34         16.25         2.12 o                         
  -2   2   9         49.07         57.43         2.74 o                         
  -1   2   9         21.08         20.54         2.63 o                         
   0   2   9        539.62        561.86         8.71 o                         
   1   2   9         15.96         25.98         2.93 o                         
   2   2   9        603.24        503.54        12.60 o                         
   3   2   9       1878.91       1867.83        39.98 o                         
   4   2   9        680.80        618.85        15.44 o                         
   5   2   9        580.74        551.79        18.05 o                         
   6   2   9       2044.67       2015.49        41.38 o                         
   7   2   9         62.26         78.03         8.63 o                         
   8   2   9        768.21        744.28        16.29 o                         
   9   2   9        395.63        404.97        13.70 o                         
  10   2   9          5.59         11.21         6.26 o                         
  11   2   9          7.54         12.85         7.15 o                         
  12   2   9        116.58        134.72        12.75 o                         
 -16   3   9         98.05        114.35        12.52 o                         
 -15   3   9          1.09         13.85        11.28 o                         
 -14   3   9        100.40         61.91        11.23 o                         
 -13   3   9         34.51         21.31         9.46 o                         
 -12   3   9          4.13          1.70         8.10 o                         
 -11   3   9         11.04         16.45         8.31 o                         
 -10   3   9        150.27        117.05         8.00 o                         
  -9   3   9         92.65         94.88         5.18 o                         
  -8   3   9       1154.42       1176.48        22.67 o                         
  -7   3   9          5.01          4.04         2.69 o                         
  -6   3   9       1203.90       1259.22        16.61 o                         
  -5   3   9       1252.62       1230.23        16.27 o                         
  -4   3   9        255.11        263.69         5.30 o                         
  -3   3   9        371.32        412.21         7.44 o                         
  -2   3   9        857.02        846.46        18.34 o                         
  -1   3   9        363.21        352.26         7.34 o                         
   0   3   9        520.29        494.45         9.02 o                         
   1   3   9         25.05         21.98         4.50 o                         
   2   3   9        708.62        718.48        16.99 o                         
   3   3   9        934.33        855.70        19.65 o                         
   4   3   9       3048.27       2976.24        58.36 o                         
   5   3   9        387.52        375.32        12.54 o                         
   6   3   9        308.74        289.95        16.52 o                         
   7   3   9        433.08        382.14        18.78 o                         
   8   3   9        612.00        597.88        21.29 o                         
   9   3   9         46.11         61.92         6.78 o                         
  10   3   9         86.61         99.09         9.26 o                         
  11   3   9          0.37         -6.15         8.22 o                         
  12   3   9          6.19         23.05         8.15 o                         
 -16   4   9          2.02         -1.22        12.07 o                         
 -15   4   9          1.59         -4.60        11.40 o                         
 -14   4   9          2.10          8.66        13.28 o                         
 -13   4   9          1.80          5.27         6.16 o                         
 -12   4   9         26.76         23.21         6.21 o                         
 -11   4   9        231.74        214.35         9.65 o                         
 -10   4   9        553.22        614.77        13.95 o                         
  -9   4   9        337.46        356.59         8.93 o                         
  -8   4   9       1908.08       1863.95        27.45 o                         
  -7   4   9       2524.75       2527.05        31.41 o                         
  -6   4   9        541.29        589.21         9.66 o                         
  -5   4   9       1707.89       1604.76        19.37 o                         
  -4   4   9       1469.61       1369.90        16.73 o                         
  -3   4   9       2986.36       2931.45        41.25 o                         
  -2   4   9        979.62        960.90        15.23 o                         
  -1   4   9        187.99        187.85         6.55 o                         
   0   4   9         45.80         26.38         3.79 o                         
   1   4   9        836.59        842.66        19.62 o                         
   2   4   9         21.13         19.16         5.20 o                         
   3   4   9         37.50         23.30         5.37 o                         
   4   4   9         10.05         13.97         5.42 o                         
   5   4   9        370.46        322.55        12.17 o                         
   6   4   9         52.28         52.47         6.75 o                         
   7   4   9         36.97         49.79         7.86 o                         
   8   4   9        608.42        564.65        21.26 o                         
   9   4   9        401.66        385.48        13.72 o                         
  10   4   9        171.07        175.67        12.20 o                         
  11   4   9        158.66        207.31        11.46 o                         
  12   4   9         17.87         42.81         9.14 o                         
 -16   5   9          2.40          2.19        11.76 o                         
 -15   5   9          8.24         17.85        11.41 o                         
 -14   5   9         45.18         43.00        11.58 o                         
 -13   5   9          6.17         -4.42         9.37 o                         
 -12   5   9        120.76        154.27        10.59 o                         
 -11   5   9        734.83        652.12        16.81 o                         
 -10   5   9        233.44        243.59        11.14 o                         
  -9   5   9       1074.82       1034.21        16.92 o                         
  -8   5   9       2199.49       2156.97        29.69 o                         
  -7   5   9         12.07         14.02         3.49 o                         
  -6   5   9         10.51         10.18         3.01 o                         
  -5   5   9        111.74         90.78         3.56 o                         
  -4   5   9         50.55         41.95         3.13 o                         
  -3   5   9         30.97         27.00         2.55 o                         
  -2   5   9          1.05          3.20         2.79 o                         
  -1   5   9        278.53        266.29         8.20 o                         
   0   5   9       2873.16       2839.63        48.80 o                         
   1   5   9        470.19        434.42        13.59 o                         
   2   5   9        297.36        271.08        10.98 o                         
   3   5   9        571.55        535.50        15.27 o                         
   4   5   9        135.95        138.38         8.32 o                         
   5   5   9          5.66          9.45         6.19 o                         
   6   5   9        282.19        250.40        11.43 o                         
   7   5   9       1222.39       1261.79        29.50 o                         
   8   5   9          4.81          6.49         8.04 o                         
   9   5   9         42.60         28.70        16.04 o                         
  10   5   9         15.87         31.51         9.27 o                         
  11   5   9         39.53         39.84        20.47 o                         
  12   5   9          8.63         18.00        10.61 o                         
 -16   6   9          0.25          1.08        12.34 o                         
 -15   6   9         21.68         17.32        15.22 o                         
 -14   6   9         42.04         27.31        11.87 o                         
 -13   6   9        125.73        103.17        12.54 o                         
 -12   6   9          1.64          8.99         9.40 o                         
 -11   6   9        821.08        830.70        25.29 o                         
 -10   6   9        390.71        404.01        14.72 o                         
  -9   6   9          9.16          4.09         6.63 o                         
  -8   6   9        135.96        123.69         5.75 o                         
  -7   6   9        199.17        177.93         6.05 o                         
  -6   6   9        246.88        235.12         6.00 o                         
  -5   6   9          0.13          1.35         2.75 o                         
  -4   6   9        281.00        280.75         8.60 o                         
  -3   6   9        276.01        237.78         5.36 o                         
  -2   6   9         66.66         89.21         4.57 o                         
  -1   6   9         89.64        116.96         6.68 o                         
   0   6   9        991.44       1052.52        21.12 o                         
   1   6   9        132.41        144.46         8.33 o                         
   2   6   9        154.99        163.78         8.68 o                         
   3   6   9          0.03         -6.73         5.90 o                         
   4   6   9       1882.64       1819.39        40.11 o                         
   5   6   9         57.33         50.80         8.62 o                         
   6   6   9        422.97        336.56        13.78 o                         
   7   6   9          0.85          1.83         6.60 o                         
   8   6   9        121.57         96.22        17.72 o                         
   9   6   9        282.10        279.37        25.74 o                         
  10   6   9         11.87         45.58        17.72 o                         
  11   6   9         49.34         58.83        11.09 o                         
  12   6   9         28.08         44.90        10.99 o                         
 -15   7   9        102.12        132.90        14.40 o                         
 -14   7   9         65.39         75.06        21.90 o                         
 -13   7   9         58.72         42.18        14.72 o                         
 -12   7   9        645.84        673.75        23.89 o                         
 -11   7   9        463.47        503.65        22.44 o                         
 -10   7   9        279.31        240.10        21.08 o                         
  -9   7   9          0.08         -6.24         6.60 o                         
  -8   7   9        250.97        232.61         9.05 o                         
  -7   7   9        221.32        211.12         7.57 o                         
  -6   7   9        107.94        100.27         6.04 o                         
  -5   7   9        684.54        661.00        10.08 o                         
  -4   7   9        584.39        513.84         9.25 o                         
  -3   7   9         63.70         65.43         3.40 o                         
  -2   7   9        710.30        652.41        13.00 o                         
  -1   7   9        385.78        331.76        12.80 o                         
   0   7   9        621.34        620.68        17.43 o                         
   1   7   9          1.97          1.56         6.73 o                         
   2   7   9         70.59         84.58        13.57 o                         
   3   7   9         74.45         65.91         7.81 o                         
   4   7   9        139.34        135.41         9.21 o                         
   5   7   9         53.52         58.31         7.63 o                         
   6   7   9          7.05         25.28        10.75 o                         
   7   7   9        119.62         99.26        11.94 o                         
   8   7   9        174.73        135.89        19.41 o                         
   9   7   9          3.29         24.90        16.04 o                         
  10   7   9         61.24         59.50        18.99 o                         
  11   7   9         11.49         22.47        10.38 o                         
 -15   8   9          0.68          3.94        11.76 o                         
 -14   8   9         20.97         34.16        11.74 o                         
 -13   8   9        268.83        258.30        16.14 o                         
 -12   8   9          1.06          7.04         9.88 o                         
 -11   8   9          8.47          0.85         9.11 o                         
 -10   8   9         30.08         26.13         9.35 o                         
  -9   8   9         50.03         44.19         7.58 o                         
  -8   8   9       3700.81       3619.70        87.59 o                         
  -7   8   9        107.18        101.65         5.84 o                         
  -6   8   9       1769.38       1635.37        25.24 o                         
  -5   8   9          0.53          1.94         3.33 o                         
  -4   8   9        630.22        680.24        10.97 o                         
  -3   8   9        386.26        411.38         8.25 o                         
  -2   8   9       1949.03       1985.88        41.67 o                         
  -1   8   9        454.58        491.75        12.88 o                         
   0   8   9        460.83        421.54        19.91 o                         
   1   8   9        767.03        808.38        29.50 o                         
   2   8   9         37.74         32.04         7.14 o                         
   3   8   9         82.05        101.12         9.81 o                         
   4   8   9         27.99         34.12         7.75 o                         
   5   8   9         67.89         78.28        12.38 o                         
   6   8   9         75.38         87.89        11.78 o                         
   7   8   9        175.72        176.61        29.75 o                         
   8   8   9         45.00         49.38        16.88 o                         
   9   8   9          9.13         20.68        16.04 o                         
  10   8   9         14.83          5.91        16.46 o                         
  11   8   9         30.40         30.81        18.99 o                         
 -15   9   9          0.24        -13.40        12.08 o                         
 -14   9   9         37.31         47.05        12.67 o                         
 -13   9   9        106.46        109.83        13.21 o                         
 -12   9   9          4.12          9.14        10.08 o                         
 -11   9   9        465.05        498.82        25.46 o                         
 -10   9   9          0.01          2.74         8.62 o                         
  -9   9   9          1.98         -4.83         8.06 o                         
  -8   9   9          9.17          2.88         6.79 o                         
  -7   9   9          0.65         -1.26         6.33 o                         
  -6   9   9         68.31         95.22         7.90 o                         
  -5   9   9        483.86        423.37         8.91 o                         
  -4   9   9       1261.36       1236.43        17.37 o                         
  -3   9   9        462.34        470.64        11.22 o                         
  -2   9   9         83.33         84.28         5.04 o                         
  -1   9   9        336.47        235.67        60.14 o                         
   0   9   9       1713.31       1627.69        36.02 o                         
   1   9   9       2960.77       2821.05        57.61 o                         
   2   9   9         36.92         36.95         7.63 o                         
   3   9   9          4.06         13.03         7.18 o                         
   4   9   9          3.05         -7.31         8.89 o                         
   5   9   9        401.40        330.22        19.23 o                         
   6   9   9        357.22        313.67        27.85 o                         
   7   9   9          5.30         -5.79        10.29 o                         
   8   9   9          1.39          3.80        15.61 o                         
   9   9   9        219.02        218.18        24.05 o                         
  10   9   9        233.86        254.05        26.59 o                         
 -14  10   9         20.79         18.66        12.65 o                         
 -13  10   9        126.42        121.16        15.33 o                         
 -12  10   9        139.64        144.68        14.19 o                         
 -11  10   9        160.43        185.13        14.47 o                         
 -10  10   9        114.68        114.11        19.14 o                         
  -9  10   9         37.15         30.79        10.18 o                         
  -8  10   9        383.45        398.45        14.80 o                         
  -7  10   9        964.38        947.30        22.29 o                         
  -6  10   9         72.17         83.04         8.12 o                         
  -5  10   9         66.57         30.15         6.65 o                         
  -4  10   9        295.44        302.14        11.17 o                         
  -3  10   9        104.58        102.09         8.32 o                         
  -2  10   9        692.75        693.21        12.59 o                         
  -1  10   9        601.15        578.89        15.35 o                         
   0  10   9        195.71        174.73        11.43 o                         
   1  10   9          0.83          8.82         9.54 o                         
   2  10   9         43.17         33.41        10.29 o                         
   3  10   9         77.61         55.87        15.83 o                         
   4  10   9        493.85        559.56        35.45 o                         
   5  10   9          0.36         -1.28         9.67 o                         
   6  10   9         15.63          9.78        10.69 o                         
   7  10   9         13.19         24.14        11.59 o                         
   8  10   9        116.26         92.00        18.57 o                         
   9  10   9        214.63        221.77        14.12 o                         
  10  10   9          9.98         17.19         8.56 o                         
 -13  11   9          1.12         -1.14        12.96 o                         
 -12  11   9         83.11        100.70        14.09 o                         
 -11  11   9        134.69        142.04        22.94 o                         
 -10  11   9        149.88        134.00        12.74 o                         
  -9  11   9         18.19         24.27        10.20 o                         
  -8  11   9         23.13         23.44         9.54 o                         
  -7  11   9         66.99         83.50         8.60 o                         
  -6  11   9         91.90         41.19         7.37 o                         
  -5  11   9          0.89          4.53         7.98 o                         
  -4  11   9         95.46        121.31        15.19 o                         
  -3  11   9        120.41        115.22        11.01 o                         
  -2  11   9       2068.11       2017.95        42.94 o                         
  -1  11   9        416.67        407.09        13.66 o                         
   0  11   9        362.39        357.03        17.53 o                         
   1  11   9         53.15         70.46        11.33 o                         
   2  11   9         18.87         16.88        10.09 o                         
   3  11   9         49.34         42.22        10.86 o                         
   4  11   9         15.63         14.14        11.61 o                         
   5  11   9         72.10         79.03        12.36 o                         
   6  11   9         59.64         68.53        12.36 o                         
   7  11   9        134.93        125.34        21.10 o                         
   8  11   9          0.12         -9.47         8.02 o                         
   9  11   9          2.88          3.31        14.35 o                         
 -13  12   9         66.34         54.55        13.65 o                         
 -12  12   9         70.84         63.88        12.78 o                         
 -11  12   9        313.62        347.76        20.98 o                         
 -10  12   9         22.97          7.10        10.80 o                         
  -9  12   9        368.54        346.12        27.34 o                         
  -8  12   9        183.53        189.42        16.30 o                         
  -7  12   9        286.30        352.18        16.76 o                         
  -6  12   9         76.48         83.24        12.57 o                         
  -5  12   9        603.03        554.14        29.33 o                         
  -4  12   9         60.51         63.91        10.85 o                         
  -3  12   9        703.03        683.44        19.83 o                         
  -2  12   9         19.49         18.50         6.73 o                         
  -1  12   9        250.28        228.12        10.73 o                         
   0  12   9         30.96         31.62         6.22 o                         
   1  12   9        731.80        640.12        15.64 o                         
   2  12   9        143.40        124.13        13.72 o                         
   3  12   9        388.58        389.37        22.79 o                         
   4  12   9        655.57        661.06        27.16 o                         
   5  12   9        109.98         96.61        13.64 o                         
   6  12   9        145.02        155.93        15.35 o                         
   7  12   9          5.41         -1.82         8.02 o                         
   8  12   9         11.25          6.75         7.17 o                         
   9  12   9         53.59         51.73        14.35 o                         
 -12  13   9        237.85        279.86        41.99 o                         
 -11  13   9        846.16        915.39        37.34 o                         
 -10  13   9          5.95         -2.95        19.41 o                         
  -9  13   9         81.50         62.88        20.68 o                         
  -8  13   9         20.99         18.15        18.57 o                         
  -7  13   9        323.34        328.75        32.07 o                         
  -6  13   9         10.00          8.17        11.35 o                         
  -5  13   9         74.85         66.82        12.06 o                         
  -4  13   9         84.75         94.31        13.38 o                         
  -3  13   9         28.98         36.12         8.03 o                         
  -2  13   9         62.79         57.55         8.09 o                         
  -1  13   9        214.77        207.61        10.70 o                         
   0  13   9        179.50        168.45         9.61 o                         
   1  13   9        164.60        155.36        12.94 o                         
   2  13   9        332.75        322.74        11.43 o                         
   3  13   9         31.22         21.60         6.26 o                         
   4  13   9          4.36         10.03         5.73 o                         
   5  13   9        213.60        198.39        10.82 o                         
   6  13   9         12.60         20.75         6.35 o                         
   7  13   9         43.22         52.63        10.55 o                         
   8  13   9        102.27        110.20        15.19 o                         
 -11  14   9        104.32        138.84        28.28 o                         
 -10  14   9         56.78         95.38        27.43 o                         
  -9  14   9          8.31        -12.66        21.52 o                         
  -8  14   9        124.67        169.65        28.28 o                         
  -7  14   9         24.95         25.32        20.68 o                         
  -6  14   9        133.76        163.74        24.90 o                         
  -5  14   9         67.64        104.43        10.49 o                         
  -4  14   9        215.60        210.13        24.66 o                         
  -3  14   9        713.93        692.08        21.56 o                         
  -2  14   9          1.10          4.66         7.53 o                         
  -1  14   9        209.08        181.12        11.92 o                         
   0  14   9          7.55          9.48         8.11 o                         
   1  14   9          9.27         10.89         6.87 o                         
   2  14   9        187.68        176.49         9.86 o                         
   3  14   9         59.84         52.37         7.85 o                         
   4  14   9         95.40         98.71         8.69 o                         
   5  14   9         14.83         24.97         6.63 o                         
   6  14   9         94.62         81.67        11.49 o                         
   7  14   9        240.81        250.64        24.27 o                         
 -10  15   9         62.63         54.02        23.21 o                         
  -9  15   9        120.85        136.31        27.85 o                         
  -8  15   9         88.40        109.30        27.01 o                         
  -7  15   9         30.93         40.94        21.94 o                         
  -6  15   9         15.03         -3.05         9.97 o                         
  -5  15   9          0.03          6.84        10.38 o                         
  -4  15   9         73.49         64.01         9.83 o                         
  -3  15   9          6.22         10.59         8.26 o                         
  -2  15   9        181.16        194.65        13.11 o                         
  -1  15   9          6.14          7.71         7.90 o                         
   0  15   9         13.05         15.03         9.91 o                         
   1  15   9         25.59         39.12         8.19 o                         
   2  15   9         54.02         61.63         8.31 o                         
   3  15   9         12.56         17.84         7.08 o                         
   4  15   9          7.88         11.05         7.66 o                         
   5  15   9         85.65         94.41         9.82 o                         
   6  15   9         65.26         70.04         8.98 o                         
  -9  16   9        173.60        135.47        29.12 o                         
  -8  16   9         67.57         80.60        24.05 o                         
  -7  16   9         66.99         74.06        13.66 o                         
  -6  16   9         18.14         27.90        11.69 o                         
  -5  16   9          1.39         -0.06        10.77 o                         
  -4  16   9         14.44         10.39        11.01 o                         
  -3  16   9        189.10        230.03        13.64 o                         
  -2  16   9        223.66        244.04        13.64 o                         
  -1  16   9          3.00         -1.15         8.40 o                         
   0  16   9        185.19        190.70        12.12 o                         
   1  16   9          0.02        -10.15         7.76 o                         
   2  16   9          6.08         15.09         8.19 o                         
   3  16   9         11.30         22.84         7.95 o                         
   4  16   9          0.99          5.56         9.20 o                         
   5  16   9         13.66          6.96         8.43 o                         
  -7  17   9         67.93         74.69        14.75 o                         
  -6  17   9          7.53         18.06        12.01 o                         
  -5  17   9        123.52        132.91        16.22 o                         
  -4  17   9          5.35          9.61        11.37 o                         
  -3  17   9          1.53        -16.16        10.77 o                         
  -2  17   9          2.54          4.82        11.09 o                         
  -1  17   9          0.04         18.53        10.04 o                         
   0  17   9         22.39         32.85         9.48 o                         
   1  17   9         60.52         57.34        12.42 o                         
   2  17   9          0.58          2.95         8.60 o                         
   3  17   9         36.94         30.14         9.15 o                         
  -4  18   9          9.38          8.50        12.67 o                         
  -3  18   9         33.54         56.53        13.78 o                         
  -2  18   9          1.43          9.51        13.08 o                         
  -1  18   9         75.24        106.71        30.39 o                         
   0  18   9         15.19         -2.10        11.15 o                         
 -16   0  10          0.27          2.20        14.49 o                         
 -15   0  10         23.78         11.54        13.18 o                         
 -14   0  10          0.68          5.19        12.55 o                         
 -13   0  10        135.72         92.35        13.76 o                         
 -12   0  10        153.15        137.27        13.68 o                         
 -11   0  10        170.83        156.10        14.98 o                         
 -10   0  10        200.00        217.55        19.74 o                         
  -9   0  10         11.60          7.99         4.99 o                         
  -8   0  10          1.95          1.79         4.86 o                         
  -7   0  10          9.94          1.59         4.80 o                         
  -6   0  10       5731.53       5741.87        86.25 o                         
  -5   0  10       1372.34       1441.09        21.31 o                         
  -4   0  10       3097.92       3559.59        48.52 o                         
  -3   0  10         25.19         32.05         2.95 o                         
  -2   0  10        102.96         89.38         4.06 o                         
  -1   0  10        659.12        668.36        13.40 o                         
   0   0  10       3364.07       3378.35        64.45 o                         
   1   0  10        548.85        538.00        19.83 o                         
   2   0  10       4123.85       4286.84       138.42 o                         
   3   0  10        145.23        248.99        18.15 o                         
   4   0  10        936.94        868.09        36.72 o                         
   5   0  10       1507.92       1331.04        51.49 o                         
   6   0  10        386.14        393.32        26.16 o                         
   7   0  10        416.39        347.45        14.75 o                         
   8   0  10         99.96         96.73         9.39 o                         
   9   0  10         28.07         36.20         8.47 o                         
  10   0  10        143.26        138.22         9.91 o                         
  11   0  10          0.31          7.52         7.80 o                         
  12   0  10          5.94         -1.09        12.49 o                         
 -16   1  10          3.22        -11.80         9.98 o                         
 -15   1  10         58.37         62.56        10.31 o                         
 -14   1  10        147.67        127.99        11.30 o                         
 -13   1  10          4.17          3.73         7.75 o                         
 -12   1  10          0.43         -1.61         7.22 o                         
 -11   1  10        177.39        166.77        12.26 o                         
 -10   1  10        212.48        194.26         7.11 o                         
  -9   1  10         90.18         98.73         5.93 o                         
  -8   1  10         25.74         21.71         4.11 o                         
  -7   1  10        589.92        632.47        11.24 o                         
  -6   1  10         33.94         32.41         3.14 o                         
  -5   1  10        239.07        272.70         5.42 o                         
  -4   1  10        371.00        341.57         5.74 o                         
  -3   1  10        295.77        303.97         4.90 o                         
  -2   1  10        553.42        589.54         7.31 o                         
  -1   1  10        273.20        292.65         5.06 o                         
   0   1  10        340.74        366.67         7.31 o                         
   1   1  10         44.06         30.73         3.36 o                         
   2   1  10        198.14        176.01         8.28 o                         
   3   1  10        249.71        297.51        11.03 o                         
   4   1  10        296.66        302.16        20.89 o                         
   5   1  10        383.52        395.33        13.76 o                         
   6   1  10        163.99        194.33         9.57 o                         
   7   1  10         13.07         23.78         6.36 o                         
   8   1  10         58.51         44.42         8.83 o                         
   9   1  10          1.16         -0.41         5.08 o                         
  10   1  10          1.02         -1.81         5.57 o                         
  11   1  10          4.62          5.25         7.11 o                         
  12   1  10         93.91        120.84        12.61 o                         
 -16   2  10         83.58         76.62        11.81 o                         
 -15   2  10         13.87         -3.07         9.37 o                         
 -14   2  10        204.88        175.22        15.65 o                         
 -13   2  10          2.48          6.60         9.41 o                         
 -12   2  10          4.28          2.45         8.35 o                         
 -11   2  10       1368.30       1261.05        32.14 o                         
 -10   2  10       4911.42       4945.31        78.38 o                         
  -9   2  10       1601.35       1530.18        20.98 o                         
  -8   2  10        141.03        147.93         9.83 o                         
  -7   2  10        133.76        150.91         6.24 o                         
  -6   2  10       1975.87       1977.77        25.16 o                         
  -5   2  10        456.80        508.02         7.62 o                         
  -4   2  10       4639.78       4721.83        49.65 o                         
  -3   2  10       1626.09       1677.53        18.58 o                         
  -2   2  10        662.48        660.96         9.56 o                         
  -1   2  10         70.99         75.90         3.45 o                         
   0   2  10         25.90         37.51         2.79 o                         
   1   2  10        122.74        109.75         4.51 o                         
   2   2  10       2217.02       2337.97        39.65 o                         
   3   2  10       1017.53       1005.79        23.00 o                         
   4   2  10          6.58          7.61         6.06 o                         
   5   2  10         21.85         23.93         5.40 o                         
   6   2  10        307.07        307.48        33.13 o                         
   7   2  10        599.25        541.81        19.57 o                         
   8   2  10        510.58        498.32        19.46 o                         
   9   2  10        506.58        475.62        15.20 o                         
  10   2  10         36.94         41.95         7.66 o                         
  11   2  10          0.14          1.56         7.21 o                         
  12   2  10         19.33          3.91        10.49 o                         
 -16   3  10         42.68         44.19        11.34 o                         
 -15   3  10        184.12        178.61        15.10 o                         
 -14   3  10         43.58         39.84        13.47 o                         
 -13   3  10        561.82        538.53        35.62 o                         
 -12   3  10         89.02         88.67        10.90 o                         
 -11   3  10         10.82          2.70         8.02 o                         
 -10   3  10        338.54        383.76        13.89 o                         
  -9   3  10        317.19        321.71         8.67 o                         
  -8   3  10       1090.94       1108.22        20.54 o                         
  -7   3  10          2.48          3.04         3.56 o                         
  -6   3  10         55.57         77.97         4.72 o                         
  -5   3  10       2967.87       2879.33        35.12 o                         
  -4   3  10       1247.69       1204.21        15.06 o                         
  -3   3  10        213.92        231.98         7.30 o                         
  -2   3  10        374.57        382.24         9.12 o                         
  -1   3  10        782.97        827.27        13.27 o                         
   0   3  10        186.80        177.92         5.63 o                         
   1   3  10         74.80         95.14         5.40 o                         
   2   3  10         20.36         27.16         5.44 o                         
   3   3  10        498.59        470.20        13.53 o                         
   4   3  10        327.66        309.18        15.48 o                         
   5   3  10       1287.58       1301.45        29.23 o                         
   6   3  10        302.29        253.54        16.88 o                         
   7   3  10        281.03        289.43        14.79 o                         
   8   3  10          0.73         12.56         7.92 o                         
   9   3  10        274.43        292.69        12.13 o                         
  10   3  10         10.62         15.55        18.99 o                         
  11   3  10         68.86         94.11        11.62 o                         
  12   3  10        135.08        146.02        24.05 o                         
 -16   4  10         13.74          4.49        12.35 o                         
 -15   4  10        152.74        145.06        14.22 o                         
 -14   4  10          2.83         10.82        11.18 o                         
 -13   4  10         81.08         60.10        11.08 o                         
 -12   4  10         23.78         22.39         9.45 o                         
 -11   4  10         11.55         12.88         8.48 o                         
 -10   4  10        503.87        511.95        15.87 o                         
  -9   4  10          9.19         10.70         4.78 o                         
  -8   4  10        200.21        179.04         6.30 o                         
  -7   4  10        150.57        179.74         6.04 o                         
  -6   4  10         17.83         27.81         3.47 o                         
  -5   4  10         13.91         14.04         3.33 o                         
  -4   4  10         27.65         33.96         3.11 o                         
  -3   4  10        220.61        274.67         7.24 o                         
  -2   4  10         52.99         71.09         5.00 o                         
  -1   4  10        176.59        178.95         5.85 o                         
   0   4  10        233.97        248.56         7.68 o                         
   1   4  10        161.33        145.09        12.41 o                         
   2   4  10          1.65         -5.60         5.15 o                         
   3   4  10        375.26        354.96        12.35 o                         
   4   4  10        195.30        170.36         8.75 o                         
   5   4  10         55.96        103.08         7.64 o                         
   6   4  10        409.70        411.30        16.93 o                         
   7   4  10         83.85         70.64         9.13 o                         
   8   4  10        100.73         96.30        10.03 o                         
   9   4  10         71.49         65.28         9.97 o                         
  10   4  10        210.26        253.78        25.11 o                         
  11   4  10          0.10          7.78        10.55 o                         
 -16   5  10        110.95         99.08        13.94 o                         
 -15   5  10         32.30         33.09        12.09 o                         
 -14   5  10          3.64          2.25        10.12 o                         
 -13   5  10        182.66        141.13        20.33 o                         
 -12   5  10         33.84         21.09         9.35 o                         
 -11   5  10         80.77         75.85        10.19 o                         
 -10   5  10         25.99         31.25         7.27 o                         
  -9   5  10        125.60        120.36         7.44 o                         
  -8   5  10        488.16        486.08        11.29 o                         
  -7   5  10        264.78        265.34         7.05 o                         
  -6   5  10         68.72         66.69         5.14 o                         
  -5   5  10         11.54          9.17         3.36 o                         
  -4   5  10         27.73         34.47         3.84 o                         
  -3   5  10        328.98        339.64         8.79 o                         
  -2   5  10         74.97         80.21         5.43 o                         
  -1   5  10        261.72        278.55         8.69 o                         
   0   5  10        102.60         95.10         6.22 o                         
   1   5  10          0.82         -0.81         5.58 o                         
   2   5  10        419.08        435.47        14.01 o                         
   3   5  10        305.49        289.55        12.04 o                         
   4   5  10         74.91         61.13         7.32 o                         
   5   5  10        475.64        541.63        16.53 o                         
   6   5  10        301.58        272.57        12.17 o                         
   7   5  10        844.74        859.92        27.58 o                         
   8   5  10        813.26        850.56        27.82 o                         
   9   5  10         41.08         51.49        18.57 o                         
  10   5  10         20.15         20.27         9.12 o                         
  11   5  10         57.47         55.78        10.85 o                         
 -16   6  10          2.55          3.85        11.76 o                         
 -15   6  10         55.99         53.34        13.13 o                         
 -14   6  10         55.78         53.12        11.86 o                         
 -13   6  10         31.89         39.86        16.47 o                         
 -12   6  10         11.08          6.21         9.74 o                         
 -11   6  10        205.24        190.45        13.33 o                         
 -10   6  10        165.34        144.34        10.29 o                         
  -9   6  10         52.43         42.14         7.31 o                         
  -8   6  10         75.71         78.13         5.98 o                         
  -7   6  10        596.85        597.68        12.41 o                         
  -6   6  10        382.00        331.27         7.61 o                         
  -5   6  10        455.94        450.35         8.99 o                         
  -4   6  10        369.69        356.92         7.65 o                         
  -3   6  10        943.31        935.90        17.15 o                         
  -2   6  10        304.40        284.93        11.58 o                         
  -1   6  10        124.68        154.26         8.79 o                         
   0   6  10        681.90        701.31        16.10 o                         
   1   6  10          2.44         -3.43         5.95 o                         
   2   6  10        272.22        259.33        19.05 o                         
   3   6  10        205.73        250.69        11.40 o                         
   4   6  10       2854.28       2763.01        56.17 o                         
   5   6  10          0.09         -4.47         6.50 o                         
   6   6  10       1365.79       1307.03        35.80 o                         
   7   6  10         23.24         13.56         8.11 o                         
   8   6  10         15.62         28.70        16.46 o                         
   9   6  10         46.63         25.32        16.46 o                         
  10   6  10        198.32        233.40        15.37 o                         
  11   6  10        189.65        196.93        22.79 o                         
 -15   7  10        269.95        283.50        18.93 o                         
 -14   7  10        369.61        399.42        29.50 o                         
 -13   7  10        215.87        183.80        14.74 o                         
 -12   7  10         61.95         62.28        11.33 o                         
 -11   7  10         32.57         23.22         9.53 o                         
 -10   7  10         42.45         22.34         9.10 o                         
  -9   7  10          0.97          7.10         6.72 o                         
  -8   7  10        752.83        751.33        20.26 o                         
  -7   7  10        378.36        386.53        10.30 o                         
  -6   7  10         25.94         20.68         4.24 o                         
  -5   7  10        426.86        372.16         8.72 o                         
  -4   7  10        186.78        181.38         7.25 o                         
  -3   7  10         83.69         74.76         3.79 o                         
  -2   7  10       3402.03       3347.23        67.14 o                         
  -1   7  10       3661.12       3772.14        74.24 o                         
   0   7  10        675.61        638.69        18.19 o                         
   1   7  10        626.63        590.90        17.46 o                         
   2   7  10        287.08        281.85        12.22 o                         
   3   7  10        910.23        986.89        24.64 o                         
   4   7  10        290.62        291.20        13.72 o                         
   5   7  10          8.16         16.20         7.14 o                         
   6   7  10        272.34        237.89        15.09 o                         
   7   7  10          6.81        -11.82        14.35 o                         
   8   7  10         71.23         82.29        18.57 o                         
   9   7  10          0.01         16.46        16.04 o                         
  10   7  10          0.06         -4.22        16.04 o                         
  11   7  10          0.10         21.29        10.38 o                         
 -15   8  10          9.94          9.13        12.46 o                         
 -14   8  10         67.82         79.57        13.59 o                         
 -13   8  10         91.59         90.53        12.85 o                         
 -12   8  10        115.80        131.89        16.76 o                         
 -11   8  10          1.42          1.72         9.52 o                         
 -10   8  10        412.65        432.92        18.86 o                         
  -9   8  10         20.57         30.05         7.59 o                         
  -8   8  10          3.94         -1.52         6.48 o                         
  -7   8  10        857.55        887.96        20.71 o                         
  -6   8  10       1297.58       1232.65        20.53 o                         
  -5   8  10        203.43        212.04         6.66 o                         
  -4   8  10        166.10        163.63         5.75 o                         
  -3   8  10         22.10         20.81         3.27 o                         
  -2   8  10        125.82        134.09        19.52 o                         
  -1   8  10         17.10         36.23         9.34 o                         
   0   8  10        233.86        226.19        11.16 o                         
   1   8  10        114.19        122.58        10.30 o                         
   2   8  10         85.25         93.70         8.97 o                         
   3   8  10         35.19         42.64         7.76 o                         
   4   8  10       1019.26        888.61        23.57 o                         
   5   8  10        179.48        224.66        15.51 o                         
   6   8  10          2.70         -0.21        11.18 o                         
   7   8  10          5.13          8.86        15.19 o                         
   8   8  10         72.71         71.32        18.99 o                         
   9   8  10         40.46         38.83        18.15 o                         
  10   8  10         57.21         77.23        20.68 o                         
 -14   9  10          3.42          0.69        12.07 o                         
 -13   9  10         15.93         13.39        10.80 o                         
 -12   9  10          0.50         -3.16        10.07 o                         
 -11   9  10          2.51          4.76         9.72 o                         
 -10   9  10         69.47         67.94        10.23 o                         
  -9   9  10          0.36          1.58         7.33 o                         
  -8   9  10        116.86        105.83         9.05 o                         
  -7   9  10       1362.44       1245.02        26.45 o                         
  -6   9  10        260.97        278.61        11.32 o                         
  -5   9  10        145.22        170.32         7.73 o                         
  -4   9  10       1380.41       1324.06        21.42 o                         
  -3   9  10       1715.20       1692.75        28.01 o                         
  -2   9  10         21.24         18.94         5.58 o                         
  -1   9  10       2207.78       2169.47        57.07 o                         
   0   9  10        386.04        314.69        13.83 o                         
   1   9  10        350.72        307.02        13.42 o                         
   2   9  10         18.84         22.95         7.50 o                         
   3   9  10        307.13        298.78        17.28 o                         
   4   9  10        782.91        767.92        28.01 o                         
   5   9  10        139.25        133.17        13.72 o                         
   6   9  10        105.64        137.07        14.45 o                         
   7   9  10          5.45         -0.42        15.19 o                         
   8   9  10          0.22          7.60        16.04 o                         
   9   9  10          1.82          3.38        16.46 o                         
  10   9  10          5.00         31.65        19.41 o                         
 -14  10  10         56.26         64.41        13.83 o                         
 -13  10  10        590.37        618.10        31.80 o                         
 -12  10  10          0.06          6.67        11.23 o                         
 -11  10  10        314.89        343.35        18.35 o                         
 -10  10  10        421.38        495.64        21.16 o                         
  -9  10  10         55.73         63.35        11.09 o                         
  -8  10  10        212.12        192.04        10.58 o                         
  -7  10  10       2085.22       2058.28        39.66 o                         
  -6  10  10        107.85         92.82         8.17 o                         
  -5  10  10         53.34         50.16         7.60 o                         
  -4  10  10        558.39        488.35        16.41 o                         
  -3  10  10        585.19        579.84        21.36 o                         
  -2  10  10       1292.28       1223.88        27.76 o                         
  -1  10  10       1183.15       1100.49        32.50 o                         
   0  10  10        126.05        135.26        13.13 o                         
   1  10  10       1343.90       1316.25        39.34 o                         
   2  10  10         14.86         11.21         9.79 o                         
   3  10  10        319.06        362.88        37.98 o                         
   4  10  10       1129.75       1169.59        50.22 o                         
   5  10  10          1.37         12.86        10.59 o                         
   6  10  10         81.48        119.85        20.68 o                         
   7  10  10         24.31         25.32        16.46 o                         
   8  10  10         66.07         58.24        18.57 o                         
   9  10  10         35.78          0.00        16.88 o                         
 -13  11  10         88.18         93.21        25.53 o                         
 -12  11  10         46.06         47.85        12.60 o                         
 -11  11  10          3.48         -5.00        10.69 o                         
 -10  11  10         60.09         72.30        11.92 o                         
  -9  11  10        245.07        221.50        19.38 o                         
  -8  11  10         53.71         69.10        10.62 o                         
  -7  11  10       1116.53        964.20        23.46 o                         
  -6  11  10          7.48         19.60         8.60 o                         
  -5  11  10         22.94         48.64        11.61 o                         
  -4  11  10         13.82         18.30         9.51 o                         
  -3  11  10         13.69          5.17         6.17 o                         
  -2  11  10        744.20        701.68        19.76 o                         
  -1  11  10        710.35        720.73        18.87 o                         
   0  11  10        163.23        140.95        19.41 o                         
   1  11  10         96.30         88.93        12.53 o                         
   2  11  10        149.73        151.25        14.32 o                         
   3  11  10         30.77         48.50        11.29 o                         
   4  11  10        598.30        641.69        26.61 o                         
   5  11  10        188.10        151.65        14.92 o                         
   6  11  10        108.86        103.82        19.83 o                         
   7  11  10         39.06         25.74        16.46 o                         
   8  11  10         31.74         22.79        18.57 o                         
   9  11  10        101.40        108.50        21.10 o                         
 -13  12  10        148.92        166.41        19.33 o                         
 -12  12  10          0.15         -5.43        14.30 o                         
 -11  12  10         18.69         27.90        19.62 o                         
 -10  12  10          2.10         -4.41        15.40 o                         
  -9  12  10         24.51         19.12        12.25 o                         
  -8  12  10         94.35         85.28        13.76 o                         
  -7  12  10        119.34        121.97        21.94 o                         
  -6  12  10          5.47          3.46        10.95 o                         
  -5  12  10        152.50        157.71        13.87 o                         
  -4  12  10          2.85          3.07         9.73 o                         
  -3  12  10          0.55         13.34         7.19 o                         
  -2  12  10          9.63         16.54         6.90 o                         
  -1  12  10         29.03         19.52         7.63 o                         
   0  12  10         10.76         28.42         6.07 o                         
   1  12  10         70.74         80.25        12.68 o                         
   2  12  10        872.29        813.74        30.23 o                         
   3  12  10          2.50        -15.14        10.09 o                         
   4  12  10         27.81         27.30        11.54 o                         
   5  12  10          2.56          7.29        10.99 o                         
   6  12  10          7.93         38.40        16.04 o                         
   7  12  10          0.15        -16.88        15.19 o                         
   8  12  10          0.81         30.81        17.72 o                         
 -12  13  10         71.00         66.25        16.63 o                         
 -11  13  10         23.97         26.47        14.80 o                         
 -10  13  10         26.65         27.99        13.87 o                         
  -9  13  10         19.25         21.94        21.52 o                         
  -8  13  10         79.88        110.99        24.05 o                         
  -7  13  10        604.09        548.62        41.36 o                         
  -6  13  10          0.16         -0.60        11.14 o                         
  -5  13  10        442.38        406.36        21.45 o                         
  -4  13  10         32.21         25.86         8.33 o                         
  -3  13  10         70.66         83.87         9.14 o                         
  -2  13  10          0.16          3.28         7.13 o                         
  -1  13  10          2.98          5.14         6.95 o                         
   0  13  10         50.05         53.08         7.25 o                         
   1  13  10         25.83         15.56         8.65 o
[truncated: 207,442 more chars]
