# Supplementary material for: Crystal structures of monohydrate and methanol solvate compounds of {1-[(3,5-bis{[(4,6-dimethylpyridin-2-yl)amino]methyl}-2,4,6-triethylbenzyl)amino]cyclopentyl}methanol
Source: Acta Crystallogr E Crystallogr Commun. 2020 Sep 25;76(Pt 10):1679–83. doi: 10.1107/S2056989020012554 (PMC7534252; doi:10.1107/S2056989020012554)
Supplement: Supplementary file 3 [file e-76-01679-1bsup3.hkl]

# 
# h,k,l, Fc-squared, Fo-squared, sigma(Fo-squared) and status flag 
# 
data_1b
_shelx_title ' Stapf_3A_0m in P-1' 
_shelx_refln_list_code          4 
_shelx_F_calc_maximum      182.10 
_exptl_crystal_F_000       644.00 
_reflns_d_resolution_high  0.7993 
 
loop_ 
 _symmetry_equiv_pos_as_xyz 
 'x, y, z' 
 '-x, -y, -z' 
 
_cell_length_a    12.1169 
_cell_length_b    13.2380 
_cell_length_c    13.6258 
_cell_angle_alpha  68.373 
_cell_angle_beta   79.379 
_cell_angle_gamma  67.392 
 
_shelx_F_squared_multiplier     1.000 
 
loop_ 
 _refln_index_h 
 _refln_index_k 
 _refln_index_l 
 _refln_F_squared_calc 
 _refln_F_squared_meas 
 _refln_F_squared_sigma 
 _refln_observed_status 
   1   0   0      301.02      221.27      3.16 o 
   2   0   0     2280.39     2275.93     63.22 o 
   3   0   0       89.82       94.83      3.16 o 
   4   0   0     1461.78     1517.29     31.61 o 
   5   0   0      384.78      442.54      3.16 o 
   6   0   0      100.37       94.83      3.16 o 
   7   0   0      132.68      158.05      3.16 o 
   8   0   0        5.08        0.00      3.16 o 
   9   0   0      319.61      347.71      3.16 o 
  10   0   0        8.50        0.00      3.16 o 
  11   0   0      180.52      189.66      3.16 o 
 -13   1   0       46.87       31.61      3.16 o 
 -12   1   0        3.04        0.00      3.16 o 
 -11   1   0      120.51      126.44      3.16 o 
 -10   1   0       10.76        0.00      3.16 o 
  -9   1   0      407.47      410.93      3.16 o 
  -8   1   0        0.21        0.00      3.16 o 
  -7   1   0       45.45        0.00      3.16 o 
  -6   1   0      498.29      505.76      3.16 o 
  -5   1   0      357.45      379.32      3.16 o 
  -4   1   0     4126.36     4109.32     63.22 o 
  -3   1   0       29.12       31.61      3.16 o 
  -2   1   0     1684.67     1612.12     31.61 o 
  -1   1   0      945.09      853.47      3.16 o 
   2   1   0       58.52      158.05      3.16 o 
   3   1   0      404.11      442.54      3.16 o 
   4   1   0     4419.32     4014.49     94.83 o 
   5   1   0     1104.79     1074.75     63.22 o 
   6   1   0      125.28      126.44      3.16 o 
   7   1   0       23.68       31.61      3.16 o 
   8   1   0      482.06      474.15      3.16 o 
   9   1   0      205.09      221.27      3.16 o 
  10   1   0      238.09      189.66      3.16 o 
  11   1   0        3.07        0.00      3.16 o 
  12   1   0      663.51      695.42     31.61 o 
  13   1   0       98.77       94.83      3.16 o 
 -13   2   0       51.60       31.61      3.16 o 
 -12   2   0        5.27        0.00      3.16 o 
 -11   2   0       62.28       63.22      3.16 o 
 -10   2   0      104.31      126.44      3.16 o 
  -9   2   0       37.82       31.61      3.16 o 
  -8   2   0       43.48       63.22      3.16 o 
  -7   2   0      101.95       94.83      3.16 o 
  -6   2   0        1.97        0.00      3.16 o 
  -5   2   0      963.52     1043.14      3.16 o 
  -4   2   0     1720.44     1801.78     31.61 o 
  -3   2   0      418.72      410.93      3.16 o 
  -2   2   0      651.20      663.81      3.16 o 
  -1   2   0     3541.74     3666.78     63.22 o 
   0   2   0     7391.72     6511.69     63.22 o 
   1   2   0     2572.72     2465.59     31.61 o 
   2   2   0      331.19      252.88      3.16 o 
   3   2   0     4188.01     4046.10     31.61 o 
   4   2   0     3403.17     3287.46     63.22 o 
   5   2   0       17.25       31.61      3.16 o 
   6   2   0     3599.10     3540.34    126.44 o 
   7   2   0      380.64      379.32      3.16 o 
   8   2   0     1134.29     1169.58     63.22 o 
   9   2   0        8.46        0.00      3.16 o 
  10   2   0       83.12       63.22      3.16 o 
  11   2   0      140.69      158.05      3.16 o 
  12   2   0       39.38       31.61      3.16 o 
  13   2   0       14.48       31.61      3.16 o 
  14   2   0      143.54      158.05      3.16 o 
 -12   3   0       11.01        0.00      3.16 o 
 -11   3   0        0.17        0.00      3.16 o 
 -10   3   0       11.40        0.00      3.16 o 
  -9   3   0       45.77       63.22      3.16 o 
  -8   3   0      264.05      284.49      3.16 o 
  -7   3   0       38.93       31.61      3.16 o 
  -6   3   0       87.17       63.22      3.16 o 
  -5   3   0      396.66      410.93      3.16 o 
  -4   3   0        4.27        0.00      3.16 o 
  -3   3   0      128.38      126.44      3.16 o 
  -2   3   0      355.77      379.32      3.16 o 
  -1   3   0     3977.64     3919.66     31.61 o 
   0   3   0     2526.54     2560.42     31.61 o 
   1   3   0     1321.79     1390.85     31.61 o 
   2   3   0     4730.79     4773.13     94.83 o 
   3   3   0      542.77      537.37      3.16 o 
   4   3   0     2334.17     2433.98     31.61 o 
   5   3   0      401.74      410.93      3.16 o 
   6   3   0     1122.18     1327.63      3.16 o 
   7   3   0      567.65      537.37     31.61 o 
   8   3   0      507.52      568.98      3.16 o 
   9   3   0       17.55        0.00      3.16 o 
  10   3   0       67.32       94.83      3.16 o 
  11   3   0       92.57       94.83      3.16 o 
  12   3   0       97.03       94.83      3.16 o 
  13   3   0       15.45        0.00      3.16 o 
  14   3   0      121.27      126.44      3.16 o 
 -12   4   0        0.48        0.00      3.16 o 
 -11   4   0       64.47       63.22      3.16 o 
 -10   4   0      304.20      316.10      3.16 o 
  -9   4   0       46.72       31.61      3.16 o 
  -8   4   0      112.24      126.44      3.16 o 
  -7   4   0       26.23        0.00      3.16 o 
  -6   4   0       28.05        0.00      3.16 o 
  -5   4   0        0.02        0.00      3.16 o 
  -4   4   0       85.45       94.83      3.16 o 
  -3   4   0      411.38      474.15      3.16 o 
  -2   4   0       75.57       63.22      3.16 o 
  -1   4   0      351.81      379.32      3.16 o 
   0   4   0      543.84      505.76      3.16 o 
   1   4   0     2081.35     2307.54     31.61 o 
   2   4   0      682.00      632.20      3.16 o 
   3   4   0      447.33      442.54      3.16 o 
   4   4   0      448.80      347.71      3.16 o 
   5   4   0       72.75       63.22      3.16 o 
   6   4   0       83.51      158.05      3.16 o 
   7   4   0      308.64      379.32      3.16 o 
   8   4   0       11.78        0.00      3.16 o 
   9   4   0      472.05      474.15      3.16 o 
  10   4   0       95.36      126.44      3.16 o 
  11   4   0        2.20        0.00      3.16 o 
  12   4   0        2.52        0.00      3.16 o 
  13   4   0        5.52        0.00      3.16 o 
  14   4   0       44.70       63.22      3.16 o 
 -11   5   0       64.36       63.22      3.16 o 
 -10   5   0        1.39        0.00      3.16 o 
  -9   5   0        4.98        0.00      3.16 o 
  -8   5   0     1118.78     1106.36     31.61 o 
  -7   5   0       53.94       31.61      3.16 o 
  -6   5   0        0.31        0.00      3.16 o 
  -5   5   0      208.53      221.27      3.16 o 
  -4   5   0      208.23      221.27      3.16 o 
  -3   5   0        0.24        0.00      3.16 o 
  -2   5   0       43.30        0.00      3.16 o 
  -1   5   0       26.48       31.61      3.16 o 
   0   5   0      541.29      568.98      3.16 o 
   1   5   0      641.84      568.98     31.61 o 
   2   5   0        9.34       31.61      3.16 o 
   3   5   0     1502.48     1580.51     31.61 o 
   4   5   0       18.66        0.00      3.16 o 
   5   5   0        4.57        0.00      3.16 o 
   6   5   0       61.43       94.83      3.16 o 
   7   5   0       63.10       31.61      3.16 o 
   8   5   0      297.12      284.49      3.16 o 
   9   5   0      226.68      284.49      3.16 o 
  10   5   0        0.03        0.00      3.16 o 
  11   5   0       33.08       31.61      3.16 o 
  12   5   0       12.16        0.00      3.16 o 
  13   5   0        4.25        0.00      3.16 o 
  14   5   0        0.46        0.00      3.16 o 
 -10   6   0       21.77       31.61      3.16 o 
  -9   6   0      303.07      316.10      3.16 o 
  -8   6   0        2.47        0.00      3.16 o 
  -7   6   0       36.61       31.61      3.16 o 
  -6   6   0       14.99        0.00      3.16 o 
  -5   6   0        1.46        0.00      3.16 o 
  -4   6   0      300.22      284.49      3.16 o 
  -3   6   0      244.11      221.27      3.16 o 
  -2   6   0        3.32        0.00      3.16 o 
  -1   6   0     2768.69     2876.52     31.61 o 
   0   6   0      115.10      158.05      3.16 o 
   1   6   0     1818.19     1770.17     31.61 o 
   2   6   0     3457.67     3888.05     63.22 o 
   3   6   0       14.46        0.00      3.16 o 
   4   6   0     1452.75     1580.51      3.16 o 
   5   6   0       21.95       31.61      3.16 o 
   6   6   0       77.89       63.22      3.16 o 
   7   6   0        5.54        0.00      3.16 o 
   8   6   0       31.07       31.61      3.16 o 
   9   6   0      208.56      221.27      3.16 o 
  10   6   0      146.92      158.05      3.16 o 
  11   6   0        9.46        0.00      3.16 o 
  12   6   0        7.78        0.00      3.16 o 
  13   6   0       11.41        0.00      3.16 o 
  14   6   0        0.61        0.00      3.16 o 
 -10   7   0      295.88      316.10      3.16 o 
  -9   7   0      154.44      158.05      3.16 o 
  -8   7   0      285.75      284.49      3.16 o 
  -7   7   0       98.03       94.83      3.16 o 
  -6   7   0        0.00        0.00      3.16 o 
  -5   7   0       33.09       31.61      3.16 o 
  -4   7   0       94.60       94.83      3.16 o 
  -3   7   0       16.00       31.61      3.16 o 
  -2   7   0      169.01      158.05      3.16 o 
  -1   7   0      109.62      126.44      3.16 o 
   0   7   0      236.14      252.88      3.16 o 
   1   7   0        1.16        0.00      3.16 o 
   2   7   0       18.48       31.61      3.16 o 
   3   7   0     1016.26     1011.53      3.16 o 
   4   7   0       16.32       31.61      3.16 o 
   5   7   0      143.91      126.44      3.16 o 
   6   7   0       42.86       63.22      3.16 o 
   7   7   0       63.68       63.22      3.16 o 
   8   7   0       18.66        0.00      3.16 o 
   9   7   0       75.75       63.22      3.16 o 
  10   7   0       56.03       63.22      3.16 o 
  11   7   0       99.55       94.83      3.16 o 
  12   7   0       99.98       94.83      3.16 o 
  13   7   0       29.85       31.61      3.16 o 
  14   7   0       25.49       31.61      3.16 o 
  -9   8   0      349.33      410.93      3.16 o 
  -8   8   0      279.14      252.88      3.16 o 
  -7   8   0        9.26        0.00      3.16 o 
  -6   8   0       25.67       31.61      3.16 o 
  -5   8   0       10.13        0.00      3.16 o 
  -4   8   0       97.08       94.83      3.16 o 
  -3   8   0       42.67       31.61      3.16 o 
  -2   8   0        0.24        0.00      3.16 o 
  -1   8   0       24.42       31.61      3.16 o 
   0   8   0      620.56      663.81      3.16 o 
   1   8   0      244.60      221.27      3.16 o 
   2   8   0       83.04       94.83      3.16 o 
   3   8   0      291.33      347.71      3.16 o 
   4   8   0      149.48      189.66      3.16 o 
   5   8   0     2027.22     2149.49     31.61 o 
   6   8   0      408.41      410.93      3.16 o 
   7   8   0        0.52       31.61      3.16 o 
   8   8   0      102.80       94.83      3.16 o 
   9   8   0        8.25        0.00      3.16 o 
  10   8   0      264.85      252.88      3.16 o 
  11   8   0        0.40        0.00      3.16 o 
  12   8   0       95.22      126.44      3.16 o 
  13   8   0       47.71       63.22      3.16 o 
  14   8   0       12.22       31.61      3.16 o 
  -8   9   0        2.57        0.00      3.16 o 
  -7   9   0       34.22       31.61      3.16 o 
  -6   9   0        2.50        0.00      3.16 o 
  -5   9   0        0.52        0.00      3.16 o 
  -4   9   0       28.14       31.61      3.16 o 
  -3   9   0      590.31      568.98     31.61 o 
  -2   9   0       46.51       63.22      3.16 o 
  -1   9   0      993.61      916.69     31.61 o 
   0   9   0      157.48      158.05      3.16 o 
   1   9   0      463.83      474.15     31.61 o 
   2   9   0        4.14        0.00      3.16 o 
   3   9   0       73.09       63.22      3.16 o 
   4   9   0      756.52      727.03      3.16 o 
   5   9   0      172.25      189.66      3.16 o 
   6   9   0      804.31      790.25      3.16 o 
   7   9   0       66.05       31.61      3.16 o 
   8   9   0      175.33      158.05      3.16 o 
   9   9   0       26.32       31.61      3.16 o 
  10   9   0      177.72      189.66      3.16 o 
  11   9   0      214.61      221.27      3.16 o 
  12   9   0       27.57       31.61      3.16 o 
  13   9   0       28.34       31.61      3.16 o 
  14   9   0      108.29      126.44      3.16 o 
  -7  10   0        9.75        0.00      3.16 o 
  -6  10   0        0.89        0.00      3.16 o 
  -5  10   0       17.22       31.61      3.16 o 
  -4  10   0        8.94        0.00      3.16 o 
  -3  10   0      125.91      126.44      3.16 o 
  -2  10   0      133.14      126.44      3.16 o 
  -1  10   0      163.95      158.05      3.16 o 
   0  10   0       98.26       94.83      3.16 o 
   1  10   0       20.12        0.00      3.16 o 
   2  10   0       30.77       31.61      3.16 o 
   3  10   0       18.78        0.00      3.16 o 
   4  10   0        4.70        0.00      3.16 o 
   5  10   0        8.19        0.00      3.16 o 
   6  10   0       35.92       31.61      3.16 o 
   7  10   0        5.44        0.00      3.16 o 
   8  10   0        0.47        0.00      3.16 o 
   9  10   0      164.50      158.05      3.16 o 
  10  10   0      307.20      316.10      3.16 o 
  11  10   0      566.65      600.59      3.16 o 
  12  10   0       20.23       31.61      3.16 o 
  13  10   0        9.20        0.00      3.16 o 
  -6  11   0      110.89      126.44      3.16 o 
  -5  11   0       11.48        0.00      3.16 o 
  -4  11   0       17.21        0.00      3.16 o 
  -3  11   0       17.34       31.61      3.16 o 
  -2  11   0        1.83        0.00      3.16 o 
  -1  11   0       16.17        0.00      3.16 o 
   0  11   0      159.04      189.66      3.16 o 
   1  11   0      327.34      316.10      3.16 o 
   2  11   0       44.37       63.22      3.16 o 
   3  11   0       54.00       63.22      3.16 o 
   4  11   0        6.74        0.00      3.16 o 
   5  11   0      510.81      474.15     31.61 o 
   6  11   0      243.49      252.88      3.16 o 
   7  11   0       39.09       31.61      3.16 o 
   8  11   0       23.85       63.22      3.16 o 
   9  11   0       41.75       31.61      3.16 o 
  10  11   0        0.42        0.00      3.16 o 
  11  11   0       59.67       63.22      3.16 o 
  12  11   0       33.47       31.61      3.16 o 
  13  11   0       67.17       94.83      3.16 o 
  -4  12   0        5.03        0.00      3.16 o 
  -3  12   0        2.51        0.00      3.16 o 
  -2  12   0       56.43       63.22      3.16 o 
  -1  12   0       86.65       63.22      3.16 o 
   0  12   0       48.98       63.22      3.16 o 
   1  12   0        3.65        0.00      3.16 o 
   2  12   0      176.75      158.05      3.16 o 
   3  12   0      192.11      189.66      3.16 o 
   4  12   0        2.26        0.00      3.16 o 
   5  12   0      171.65      189.66      3.16 o 
   6  12   0        4.48        0.00      3.16 o 
   7  12   0       95.36       94.83      3.16 o 
   8  12   0      119.69      126.44      3.16 o 
   9  12   0        5.21        0.00      3.16 o 
  10  12   0       24.15       31.61      3.16 o 
  11  12   0        0.37        0.00      3.16 o 
  12  12   0       18.44       31.61      3.16 o 
  -3  13   0       76.97       94.83      3.16 o 
  -2  13   0       35.87       31.61      3.16 o 
  -1  13   0        0.03        0.00      3.16 o 
   0  13   0       27.37       31.61      3.16 o 
   1  13   0       14.01        0.00      3.16 o 
   2  13   0       68.91       63.22      3.16 o 
   3  13   0        0.11        0.00      3.16 o 
   4  13   0       10.47       31.61      3.16 o 
   5  13   0       33.54        0.00      3.16 o 
   6  13   0      127.23       94.83      3.16 o 
   7  13   0      276.80      316.10      3.16 o 
   8  13   0       11.76        0.00      3.16 o 
   9  13   0        0.34        0.00      3.16 o 
  10  13   0        2.49        0.00      3.16 o 
  11  13   0        5.35        0.00      3.16 o 
  -1  14   0       28.46       31.61      3.16 o 
   0  14   0       22.74       31.61      3.16 o 
   1  14   0        0.07        0.00      3.16 o 
   2  14   0       54.21       63.22      3.16 o 
   3  14   0       25.40       31.61      3.16 o 
   4  14   0        6.37        0.00      3.16 o 
   5  14   0        4.63        0.00      3.16 o 
   6  14   0        4.25       31.61      3.16 o 
   7  14   0       15.44        0.00      3.16 o 
   8  14   0        0.28        0.00      3.16 o 
   9  14   0       37.05       31.61      3.16 o 
  10  14   0        0.06        0.00      3.16 o 
   2  15   0       62.16       94.83      3.16 o 
   3  15   0       46.74       31.61      3.16 o 
   4  15   0        6.73        0.00      3.16 o 
   5  15   0       19.27        0.00      3.16 o 
   6  15   0       57.46       63.22      3.16 o 
   7  15   0        1.46        0.00      3.16 o 
   8  15   0        1.96        0.00      3.16 o 
  -5 -15   1       38.19       63.22      3.16 o 
  -9 -14   1        0.05        0.00      3.16 o 
  -8 -14   1        6.59        0.00      3.16 o 
  -7 -14   1       92.14       94.83      3.16 o 
  -6 -14   1       29.93       31.61      3.16 o 
  -5 -14   1       23.38       31.61      3.16 o 
  -4 -14   1       23.71       31.61      3.16 o 
  -3 -14   1        7.34        0.00      3.16 o 
  -2 -14   1      130.98      189.66      3.16 o 
  -1 -14   1       81.84      126.44      3.16 o 
   0 -14   1       25.40       31.61      3.16 o 
 -11 -13   1        0.17        0.00      3.16 o 
 -10 -13   1        2.13        0.00      3.16 o 
  -9 -13   1        0.06        0.00      3.16 o 
  -8 -13   1        0.33        0.00      3.16 o 
  -7 -13   1      207.45      189.66      3.16 o 
  -6 -13   1       86.17       94.83      3.16 o 
  -5 -13   1       16.56       31.61      3.16 o 
  -4 -13   1        5.35       31.61      3.16 o 
  -3 -13   1        5.68        0.00      3.16 o 
  -2 -13   1       42.64       31.61      3.16 o 
  -1 -13   1       17.30       31.61      3.16 o 
   0 -13   1      253.78      252.88      3.16 o 
   1 -13   1        0.17        0.00      3.16 o 
   2 -13   1       39.83       31.61      3.16 o 
 -12 -12   1       52.92       31.61      3.16 o 
 -11 -12   1        0.01        0.00      3.16 o 
 -10 -12   1       16.87        0.00      3.16 o 
  -9 -12   1        7.42        0.00      3.16 o 
  -8 -12   1       99.55       94.83      3.16 o 
  -7 -12   1      260.91      252.88      3.16 o 
  -6 -12   1       25.98       31.61      3.16 o 
  -5 -12   1       30.71        0.00      3.16 o 
  -4 -12   1       14.99        0.00      3.16 o 
  -3 -12   1        2.44        0.00      3.16 o 
  -2 -12   1       75.92       94.83      3.16 o 
  -1 -12   1      190.83      189.66      3.16 o 
   0 -12   1        5.10        0.00      3.16 o 
   1 -12   1       31.24       31.61      3.16 o 
   2 -12   1       12.59       31.61      3.16 o 
   3 -12   1        4.16        0.00      3.16 o 
   4 -12   1        1.66        0.00      3.16 o 
 -13 -11   1       14.89        0.00      3.16 o 
 -12 -11   1      116.18      126.44      3.16 o 
 -11 -11   1       34.96       31.61      3.16 o 
 -10 -11   1       74.67       94.83      3.16 o 
  -9 -11   1       57.95       63.22      3.16 o 
  -8 -11   1        7.87        0.00      3.16 o 
  -7 -11   1       14.17       31.61      3.16 o 
  -6 -11   1        0.84        0.00      3.16 o 
  -5 -11   1       36.66       63.22      3.16 o 
  -4 -11   1        4.10        0.00      3.16 o 
  -3 -11   1      102.56       94.83      3.16 o 
  -2 -11   1        1.96        0.00      3.16 o 
  -1 -11   1        6.10        0.00      3.16 o 
   0 -11   1      209.89      189.66      3.16 o 
   1 -11   1      114.22       94.83      3.16 o 
   2 -11   1       41.66       31.61      3.16 o 
   3 -11   1       58.85       31.61      3.16 o 
   4 -11   1        0.76        0.00      3.16 o 
   5 -11   1       44.83       31.61      3.16 o 
 -13 -10   1       13.84       31.61      3.16 o 
 -12 -10   1        0.32        0.00      3.16 o 
 -11 -10   1        5.81        0.00      3.16 o 
 -10 -10   1        4.41        0.00      3.16 o 
  -9 -10   1      511.86      537.37      3.16 o 
  -8 -10   1      114.15      158.05      3.16 o 
  -7 -10   1      134.09      126.44      3.16 o 
  -6 -10   1      215.37      252.88      3.16 o 
  -5 -10   1        0.31        0.00      3.16 o 
  -4 -10   1      181.35      189.66      3.16 o 
  -3 -10   1        8.05        0.00      3.16 o 
  -2 -10   1        9.92        0.00      3.16 o 
  -1 -10   1      602.97      568.98     31.61 o 
   0 -10   1       82.35       63.22      3.16 o 
   1 -10   1      189.54      189.66      3.16 o 
   2 -10   1       86.15       94.83      3.16 o 
   3 -10   1       42.25       31.61      3.16 o 
   4 -10   1        7.39        0.00      3.16 o 
   5 -10   1        1.12        0.00      3.16 o 
   6 -10   1       31.92       31.61      3.16 o 
   7 -10   1      132.13      158.05      3.16 o 
 -14  -9   1        0.72        0.00      3.16 o 
 -13  -9   1        2.72        0.00      3.16 o 
 -12  -9   1       66.70       94.83      3.16 o 
 -11  -9   1      129.61      126.44      3.16 o 
 -10  -9   1      187.99      189.66      3.16 o 
  -9  -9   1       45.25       31.61      3.16 o 
  -8  -9   1      513.50      537.37      3.16 o 
  -7  -9   1       39.15       31.61      3.16 o 
  -6  -9   1        1.87       31.61      3.16 o 
  -5  -9   1       92.03       94.83      3.16 o 
  -4  -9   1      116.37       63.22      3.16 o 
  -3  -9   1        1.21        0.00      3.16 o 
  -2  -9   1       59.09       63.22      3.16 o 
  -1  -9   1      332.67      347.71      3.16 o 
   0  -9   1        4.32       31.61      3.16 o 
   1  -9   1      322.10      316.10      3.16 o 
   2  -9   1       86.31       63.22      3.16 o 
   3  -9   1       27.05       31.61      3.16 o 
   4  -9   1        1.18        0.00      3.16 o 
   5  -9   1       64.51       63.22      3.16 o 
   6  -9   1        6.52        0.00      3.16 o 
   7  -9   1       21.00       31.61      3.16 o 
   8  -9   1       64.13       63.22      3.16 o 
 -14  -8   1       64.21       63.22      3.16 o 
 -13  -8   1      130.95      126.44      3.16 o 
 -12  -8   1       82.02       94.83      3.16 o 
 -11  -8   1       17.20        0.00      3.16 o 
 -10  -8   1       21.70        0.00      3.16 o 
  -9  -8   1      313.89      316.10      3.16 o 
  -8  -8   1      229.37      221.27      3.16 o 
  -7  -8   1      165.87      158.05      3.16 o 
  -6  -8   1       92.10       94.83      3.16 o 
  -5  -8   1       19.80        0.00      3.16 o 
  -4  -8   1      138.83      158.05      3.16 o 
  -3  -8   1       25.24       31.61      3.16 o 
  -2  -8   1       15.07       31.61      3.16 o 
  -1  -8   1      920.77      916.69     31.61 o 
   0  -8   1     2520.17     2560.42     31.61 o 
   1  -8   1      445.01      379.32      3.16 o 
   2  -8   1      752.18      758.64      3.16 o 
   3  -8   1      673.15      695.42      3.16 o 
   4  -8   1      202.90      189.66      3.16 o 
   5  -8   1        0.95        0.00      3.16 o 
   6  -8   1       37.20       31.61      3.16 o 
   7  -8   1       24.26       31.61      3.16 o 
   8  -8   1       58.37       63.22      3.16 o 
   9  -8   1        0.33        0.00      3.16 o 
 -14  -7   1      196.11      221.27      3.16 o 
 -13  -7   1      261.78      252.88      3.16 o 
 -12  -7   1      170.53      158.05      3.16 o 
 -11  -7   1       19.18        0.00      3.16 o 
 -10  -7   1      276.70      316.10      3.16 o 
  -9  -7   1       69.38       63.22      3.16 o 
  -8  -7   1       44.78       31.61      3.16 o 
  -7  -7   1      114.79      126.44      3.16 o 
  -6  -7   1        6.68        0.00      3.16 o 
  -5  -7   1       68.28       63.22      3.16 o 
  -4  -7   1      283.14      284.49      3.16 o 
  -3  -7   1      181.10      189.66      3.16 o 
  -2  -7   1      492.28      505.76      3.16 o 
  -1  -7   1     2683.50     2750.08     31.61 o 
   0  -7   1        4.47        0.00      3.16 o 
   1  -7   1       25.31       31.61      3.16 o 
   2  -7   1       37.38       94.83      3.16 o 
   3  -7   1      301.62      284.49      3.16 o 
   4  -7   1       61.00       63.22      3.16 o 
   5  -7   1      127.22      158.05      3.16 o 
   6  -7   1       24.46       31.61      3.16 o 
   7  -7   1        1.77        0.00      3.16 o 
   8  -7   1       36.68       31.61      3.16 o 
   9  -7   1      217.45      189.66      3.16 o 
 -14  -6   1        7.15        0.00      3.16 o 
 -13  -6   1       98.18       63.22      3.16 o 
 -12  -6   1        6.54        0.00      3.16 o 
 -11  -6   1        6.70        0.00      3.16 o 
 -10  -6   1        3.44        0.00      3.16 o 
  -9  -6   1       35.26       31.61      3.16 o 
  -8  -6   1      108.10      126.44      3.16 o 
  -7  -6   1       11.74        0.00      3.16 o 
  -6  -6   1       25.65        0.00      3.16 o 
  -5  -6   1       19.10        0.00      3.16 o 
  -4  -6   1      532.78      632.20      3.16 o 
  -3  -6   1      363.01      347.71      3.16 o 
  -2  -6   1     1290.49     1296.02      3.16 o 
  -1  -6   1      773.07      885.08     31.61 o 
   0  -6   1     4572.54     4804.74     63.22 o 
   1  -6   1     1599.55     1675.34     31.61 o 
   2  -6   1       84.02       94.83      3.16 o 
   3  -6   1       98.59      126.44      3.16 o 
   4  -6   1        9.64        0.00      3.16 o 
   5  -6   1       20.95       31.61      3.16 o 
   6  -6   1      152.85      126.44      3.16 o 
   7  -6   1      160.52      158.05      3.16 o 
   8  -6   1       50.84       63.22      3.16 o 
   9  -6   1      315.80      316.10      3.16 o 
  10  -6   1      125.34      126.44      3.16 o 
 -14  -5   1      305.43      347.71     31.61 o 
 -13  -5   1        8.49        0.00      3.16 o 
 -12  -5   1      103.61       94.83      3.16 o 
 -11  -5   1      205.26      189.66      3.16 o 
 -10  -5   1      147.90      158.05      3.16 o 
  -9  -5   1      548.80      568.98     31.61 o 
  -8  -5   1        1.98        0.00      3.16 o 
  -7  -5   1      987.56      979.92      3.16 o 
  -6  -5   1      100.41       94.83      3.16 o 
  -5  -5   1        9.05        0.00      3.16 o 
  -4  -5   1      768.99      790.25      3.16 o 
  -3  -5   1       52.23       63.22      3.16 o 
  -2  -5   1       95.23       94.83      3.16 o 
  -1  -5   1      530.41      600.59      3.16 o 
   0  -5   1      683.08      632.20      3.16 o 
   1  -5   1      131.32      126.44      3.16 o 
   2  -5   1      644.51      663.81      3.16 o 
   3  -5   1      327.86      379.32      3.16 o 
   4  -5   1       62.07       94.83      3.16 o 
   5  -5   1      143.83      126.44      3.16 o 
   6  -5   1       31.73        0.00      3.16 o 
   7  -5   1      192.65      221.27      3.16 o 
   8  -5   1       27.76       31.61      3.16 o 
   9  -5   1      187.46      189.66      3.16 o 
  10  -5   1        0.00        0.00      3.16 o 
  11  -5   1       24.52        0.00      3.16 o 
 -14  -4   1        4.73       31.61      3.16 o 
 -13  -4   1       22.67       31.61      3.16 o 
 -12  -4   1       85.05       63.22      3.16 o 
 -11  -4   1       38.00       31.61      3.16 o 
 -10  -4   1       55.01       63.22      3.16 o 
  -9  -4   1      297.93      316.10      3.16 o 
  -8  -4   1      247.03      252.88      3.16 o 
  -7  -4   1     2365.11     2497.20     31.61 o 
  -6  -4   1      594.84      632.20      3.16 o 
  -5  -4   1      112.66      158.05      3.16 o 
  -4  -4   1        0.01        0.00      3.16 o 
  -3  -4   1        2.31        0.00      3.16 o 
  -2  -4   1     2347.77     2433.98     31.61 o 
  -1  -4   1     1798.04     1801.78      3.16 o 
   0  -4   1        5.29        0.00      3.16 o 
   1  -4   1     1653.48     1801.78     31.61 o 
   2  -4   1      111.79       63.22      3.16 o 
   3  -4   1      100.37       94.83      3.16 o 
   4  -4   1       16.62        0.00      3.16 o 
   5  -4   1        0.66        0.00      3.16 o 
   6  -4   1     1155.99     1074.75      3.16 o 
   7  -4   1      166.65      158.05      3.16 o 
   8  -4   1      106.82      126.44      3.16 o 
   9  -4   1       17.00        0.00      3.16 o 
  10  -4   1       27.68       31.61      3.16 o 
  11  -4   1       61.38       63.22      3.16 o 
  12  -4   1        1.19        0.00      3.16 o 
 -14  -3   1       18.85       31.61      3.16 o 
 -13  -3   1       37.75       31.61      3.16 o 
 -12  -3   1        0.96        0.00      3.16 o 
 -11  -3   1      104.79       94.83      3.16 o 
 -10  -3   1        4.89        0.00      3.16 o 
  -9  -3   1      261.10      284.49      3.16 o 
  -8  -3   1     1329.62     1327.63     63.22 o 
  -7  -3   1      673.87      600.59     31.61 o 
  -6  -3   1     5809.63     6005.93     63.22 o 
  -5  -3   1      309.59      284.49      3.16 o 
  -4  -3   1       29.74       31.61      3.16 o 
  -3  -3   1     1085.18     1043.14      3.16 o 
  -2  -3   1        0.03        0.00      3.16 o 
  -1  -3   1     5260.29     5026.02     94.83 o 
   0  -3   1     4347.00     3982.88     31.61 o 
   1  -3   1      180.50      189.66      3.16 o 
   2  -3   1      139.02      126.44      3.16 o 
   3  -3   1      579.22      632.20      3.16 o 
   4  -3   1       15.33        0.00      3.16 o 
   5  -3   1       19.34        0.00      3.16 o 
   6  -3   1      136.95      158.05      3.16 o 
   7  -3   1       53.61       63.22      3.16 o 
   8  -3   1      646.18      663.81      3.16 o 
   9  -3   1        0.08        0.00      3.16 o 
  10  -3   1       66.60       63.22      3.16 o 
  11  -3   1       76.94       94.83      3.16 o 
  12  -3   1       23.02       31.61      3.16 o 
 -14  -2   1       54.31       63.22      3.16 o 
 -13  -2   1      109.90      126.44      3.16 o 
 -12  -2   1       26.91       31.61      3.16 o 
 -11  -2   1       13.63       31.61      3.16 o 
 -10  -2   1       29.42       31.61      3.16 o 
  -9  -2   1      762.60      821.86     31.61 o 
  -8  -2   1      235.65      284.49      3.16 o 
  -7  -2   1      398.77      410.93     31.61 o 
  -6  -2   1       28.72       31.61      3.16 o 
  -5  -2   1      140.33      126.44      3.16 o 
  -4  -2   1     1944.80     1991.44     31.61 o 
  -3  -2   1     8480.12     7997.37     94.83 o 
  -2  -2   1     2952.53     2971.36     31.61 o 
  -1  -2   1     9765.92     9419.83    126.44 o 
   0  -2   1        4.50       31.61      3.16 o 
   1  -2   1    16215.10    15457.37    252.88 o 
   2  -2   1     4545.79     4520.25     63.22 o 
   3  -2   1       67.15       94.83      3.16 o 
   4  -2   1      153.93      126.44      3.16 o 
   5  -2   1        0.04        0.00      3.16 o 
   6  -2   1      259.96      252.88      3.16 o 
   7  -2   1     1405.79     1390.85      3.16 o 
   8  -2   1       17.51        0.00      3.16 o 
   9  -2   1        0.40        0.00      3.16 o 
  10  -2   1       38.88       31.61      3.16 o 
  11  -2   1      246.02      252.88      3.16 o 
  12  -2   1      125.36      126.44      3.16 o 
  13  -2   1       67.77       63.22      3.16 o 
 -14  -1   1        3.10        0.00      3.16 o 
 -13  -1   1        4.79        0.00      3.16 o 
 -12  -1   1      336.99      347.71      3.16 o 
 -11  -1   1       27.37        0.00      3.16 o 
 -10  -1   1     1023.45      916.69     31.61 o 
  -9  -1   1        1.54        0.00      3.16 o 
  -8  -1   1       44.26       31.61      3.16 o 
  -7  -1   1      109.41      158.05      3.16 o 
  -6  -1   1       29.67       31.61      3.16 o 
  -5  -1   1     5422.09     5247.29    158.05 o 
  -4  -1   1      436.56      442.54     31.61 o 
  -3  -1   1    33162.16    31388.89    979.92 o 
  -2  -1   1     1404.96     1359.24      3.16 o 
  -1  -1   1    11629.25    10715.84     94.83 o 
   0  -1   1     5871.88     3224.24     31.61 o 
   1  -1   1      732.26      916.69     31.61 o 
   2  -1   1      381.26      347.71      3.16 o 
   4  -1   1      336.58      284.49      3.16 o 
   5  -1   1      298.39      347.71      3.16 o 
   6  -1   1      610.44      537.37      3.16 o 
   7  -1   1      451.83      474.15      3.16 o 
   8  -1   1       57.96       31.61      3.16 o 
   9  -1   1        1.42        0.00      3.16 o 
  10  -1   1      103.53       94.83      3.16 o 
  11  -1   1       24.64       31.61      3.16 o 
  12  -1   1        6.51        0.00      3.16 o 
  13  -1   1        9.17        0.00      3.16 o 
 -12   0   1       46.81       31.61      3.16 o 
 -11   0   1       93.95       94.83      3.16 o 
 -10   0   1       13.93       31.61      3.16 o 
  -9   0   1     1513.33     1454.07     31.61 o 
  -8   0   1      505.69      505.76      3.16 o 
  -7   0   1      348.37      410.93      3.16 o 
  -6   0   1        2.50        0.00      3.16 o 
  -5   0   1     1481.16     1485.68     63.22 o 
  -4   0   1     1628.14     1485.68     31.61 o 
  -3   0   1     3407.51     3129.41    126.44 o 
  -2   0   1       28.05       31.61      3.16 o 
   2   0   1      770.55      727.03      3.16 o 
   3   0   1      467.21      410.93      3.16 o 
   4   0   1       22.41       31.61      3.16 o 
   5   0   1      727.41      727.03      3.16 o 
   6   0   1      572.13      600.59      3.16 o 
   7   0   1      171.57      189.66      3.16 o 
   8   0   1        2.79        0.00      3.16 o 
   9   0   1      205.06      221.27      3.16 o 
  10   0   1       55.51       63.22      3.16 o 
  11   0   1       14.31       31.61      3.16 o 
  12   0   1      148.63      158.05      3.16 o 
  13   0   1       14.31        0.00      3.16 o 
 -10   1   1     1598.10     1548.90     63.22 o 
  -9   1   1      185.54      189.66      3.16 o 
  -8   1   1      179.72      158.05      3.16 o 
  -7   1   1      296.81      316.10      3.16 o 
  -6   1   1       21.26        0.00      3.16 o 
  -5   1   1      104.47       94.83      3.16 o 
  -4   1   1     1196.05     1390.85     31.61 o 
  -3   1   1     1053.72     1074.75     31.61 o 
  -2   1   1      614.89      632.20      3.16 o 
  -1   1   1     4366.84     4615.08     63.22 o 
   2   1   1     1632.02     1422.46     31.61 o 
   3   1   1    14716.38    13718.81    158.05 o 
   4   1   1     2418.85     2086.27     31.61 o 
   5   1   1      828.89      885.08     31.61 o 
   6   1   1      373.97      442.54     31.61 o 
   7   1   1       26.90       31.61      3.16 o 
   8   1   1        0.00        0.00      3.16 o 
   9   1   1        0.13        0.00      3.16 o 
  10   1   1       12.03        0.00      3.16 o 
  11   1   1      165.28      158.05      3.16 o 
  12   1   1      130.37       94.83      3.16 o 
  14   1   1      172.70      221.27      3.16 o 
 -13   2   1        5.06        0.00      3.16 o 
 -12   2   1        3.14        0.00      3.16 o 
 -11   2   1        3.06        0.00      3.16 o 
 -10   2   1       34.93       31.61      3.16 o 
  -9   2   1      207.80      221.27      3.16 o 
  -8   2   1      140.88      158.05      3.16 o 
  -7   2   1        1.03        0.00      3.16 o 
  -6   2   1      184.25      158.05      3.16 o 
  -5   2   1      158.14      189.66      3.16 o 
  -4   2   1       57.76       63.22      3.16 o 
  -3   2   1       44.37       63.22      3.16 o 
  -2   2   1     3336.63     3445.51     31.61 o 
  -1   2   1     7051.65     6954.24     63.22 o 
   0   2   1     8315.75     8756.01     94.83 o 
   1   2   1     3315.65     2623.64      3.16 o 
   2   2   1     7102.90     6227.20     31.61 o 
   3   2   1     6257.18     5689.83     31.61 o 
   4   2   1        0.82        0.00      3.16 o 
   5   2   1      460.56      537.37      3.16 o 
   6   2   1      341.55      316.10      3.16 o 
   7   2   1       99.05      126.44      3.16 o 
   8   2   1      638.89      663.81     31.61 o 
   9   2   1       46.32       31.61      3.16 o 
  10   2   1        2.12        0.00      3.16 o 
  11   2   1       71.96       94.83      3.16 o 
  12   2   1      319.01      347.71      3.16 o 
  13   2   1      198.22      158.05      3.16 o 
  14   2   1       22.43        0.00      3.16 o 
 -12   3   1       12.87       31.61      3.16 o 
 -11   3   1       14.93       31.61      3.16 o 
 -10   3   1        3.18        0.00      3.16 o 
  -9   3   1      902.15      916.69     31.61 o 
  -8   3   1      226.11      221.27      3.16 o 
  -7   3   1        7.86        0.00      3.16 o 
  -6   3   1       65.86       63.22      3.16 o 
  -5   3   1      267.18      284.49      3.16 o 
  -4   3   1        0.29        0.00      3.16 o 
  -3   3   1     1756.47     2054.66     31.61 o 
  -2   3   1     2040.40     2244.32     31.61 o 
  -1   3   1      145.29      221.27      3.16 o 
   0   3   1       81.15       94.83      3.16 o 
   1   3   1     9021.97     8534.74     94.83 o 
   2   3   1     1109.55      821.86      3.16 o 
   3   3   1       16.76       31.61      3.16 o 
   4   3   1        3.76        0.00      3.16 o 
   5   3   1       26.96        0.00      3.16 o 
   6   3   1      489.46      505.76      3.16 o 
   7   3   1      675.07      663.81      3.16 o 
   8   3   1       40.59       31.61      3.16 o 
   9   3   1      205.65      221.27      3.16 o 
  10   3   1        0.07        0.00      3.16 o 
  11   3   1       36.80       31.61      3.16 o 
  12   3   1       63.63       63.22      3.16 o 
  13   3   1        1.86        0.00      3.16 o 
  14   3   1        0.02        0.00      3.16 o 
 -12   4   1        7.76        0.00      3.16 o 
 -11   4   1      154.86      126.44      3.16 o 
 -10   4   1      390.49      410.93      3.16 o 
  -9   4   1      212.55      221.27      3.16 o 
  -8   4   1      445.76      474.15     31.61 o 
  -7   4   1      158.36      158.05      3.16 o 
  -6   4   1       36.07       31.61      3.16 o 
  -5   4   1      107.96      158.05      3.16 o 
  -4   4   1      785.92      916.69      3.16 o 
  -3   4   1      984.22     1043.14      3.16 o 
  -2   4   1     3209.62     3477.12     31.61 o 
  -1   4   1      149.35      158.05      3.16 o 
   0   4   1     2130.63     2370.76     31.61 o 
   1   4   1      837.33      853.47      3.16 o 
   2   4   1      479.94      347.71      3.16 o 
   3   4   1       56.47       31.61      3.16 o 
   4   4   1      394.56      379.32      3.16 o 
   5   4   1        0.01        0.00      3.16 o 
   6   4   1     1635.11     1770.17     31.61 o 
   7   4   1      372.30      379.32      3.16 o 
   8   4   1       92.91       94.83      3.16 o 
   9   4   1       86.27       63.22      3.16 o 
  10   4   1       29.26       31.61      3.16 o 
  11   4   1      114.41      126.44      3.16 o 
  12   4   1      124.85      126.44      3.16 o 
  13   4   1        2.59        0.00      3.16 o 
  14   4   1        2.62        0.00      3.16 o 
 -11   5   1        4.85        0.00      3.16 o 
 -10   5   1        9.66        0.00      3.16 o 
  -9   5   1      448.99      505.76      3.16 o 
  -8   5   1      717.14      758.64     31.61 o 
  -7   5   1       13.42        0.00      3.16 o 
  -6   5   1       34.80       31.61      3.16 o 
  -5   5   1        6.70        0.00      3.16 o 
  -4   5   1      808.72      916.69      3.16 o 
  -3   5   1      659.84      663.81      3.16 o 
  -2   5   1      396.22      410.93      3.16 o 
  -1   5   1     3085.92     3540.34     31.61 o 
   0   5   1     1606.36     1643.73     31.61 o 
   1   5   1      540.32      537.37      3.16 o 
   2   5   1      695.61      695.42      3.16 o 
   3   5   1       61.53       94.83      3.16 o 
   4   5   1      182.21      221.27      3.16 o 
   5   5   1       17.82       31.61      3.16 o 
   6   5   1       35.78       31.61      3.16 o 
   7   5   1      102.05      126.44      3.16 o 
   8   5   1       23.61       31.61      3.16 o 
   9   5   1       90.03       63.22      3.16 o 
  10   5   1      228.54      221.27      3.16 o 
  11   5   1       64.27       63.22      3.16 o 
  12   5   1        4.49        0.00      3.16 o 
  13   5   1        0.66        0.00      3.16 o 
  14   5   1       18.03       31.61      3.16 o 
  15   5   1        3.51        0.00      3.16 o 
 -10   6   1      332.74      316.10      3.16 o 
  -9   6   1        0.11        0.00      3.16 o 
  -8   6   1      204.13      221.27      3.16 o 
  -7   6   1      652.41      632.20     31.61 o 
  -6   6   1       57.20       31.61      3.16 o 
  -5   6   1        5.84        0.00      3.16 o 
  -4   6   1        5.13        0.00      3.16 o 
  -3   6   1      337.96      316.10      3.16 o 
  -2   6   1      421.15      442.54      3.16 o 
  -1   6   1        4.52        0.00      3.16 o 
   0   6   1      652.90      663.81      3.16 o 
   1   6   1      508.40      537.37      3.16 o 
   2   6   1     1427.29     1485.68      3.16 o 
   3   6   1      129.24      158.05      3.16 o 
   4   6   1       47.64       63.22      3.16 o 
   5   6   1        8.15       31.61      3.16 o 
   6   6   1     1664.52     1675.34      3.16 o 
   7   6   1      131.24      126.44      3.16 o 
   8   6   1       87.18       94.83      3.16 o 
   9   6   1      430.48      474.15      3.16 o 
  10   6   1       43.41       31.61      3.16 o 
  11   6   1       84.40       94.83      3.16 o 
  12   6   1       77.75       94.83      3.16 o 
  13   6   1        0.28        0.00      3.16 o 
  14   6   1        0.71        0.00      3.16 o 
  15   6   1       70.83       63.22      3.16 o 
 -10   7   1       12.10        0.00      3.16 o 
  -9   7   1        6.63        0.00      3.16 o 
  -8   7   1      354.73      347.71      3.16 o 
  -7   7   1       17.97       31.61      3.16 o 
  -6   7   1      294.30      316.10      3.16 o 
  -5   7   1       20.56        0.00      3.16 o 
  -4   7   1        5.97        0.00      3.16 o 
  -3   7   1       64.74       31.61      3.16 o 
  -2   7   1       10.31        0.00      3.16 o 
  -1   7   1       21.53       31.61      3.16 o 
   0   7   1      322.41      347.71      3.16 o 
   1   7   1      620.74      632.20      3.16 o 
   2   7   1      730.52      821.86      3.16 o 
   3   7   1        1.01        0.00      3.16 o 
   4   7   1      212.34      189.66      3.16 o 
   5   7   1     2845.07     2939.75     31.61 o 
   6   7   1        1.45        0.00      3.16 o 
   7   7   1      500.63      537.37      3.16 o 
   8   7   1       39.89        0.00      3.16 o 
   9   7   1       41.59       31.61      3.16 o 
  10   7   1       13.94        0.00      3.16 o 
  11   7   1       40.10       31.61      3.16 o 
  12   7   1       65.04       63.22      3.16 o 
  13   7   1        7.71        0.00      3.16 o 
  14   7   1        8.56       31.61      3.16 o 
  -9   8   1      224.20      252.88      3.16 o 
  -8   8   1       19.11        0.00      3.16 o 
  -7   8   1       73.40       63.22      3.16 o 
  -6   8   1        3.76        0.00      3.16 o 
  -5   8   1       11.87        0.00      3.16 o 
  -4   8   1      127.94      126.44      3.16 o 
  -3   8   1      332.02      316.10      3.16 o 
  -2   8   1      766.80      790.25      3.16 o 
  -1   8   1      282.83      252.88      3.16 o 
   0   8   1      104.14       94.83      3.16 o 
   1   8   1     1121.06     1137.97     31.61 o 
   2   8   1        3.34        0.00      3.16 o 
   3   8   1        0.34        0.00      3.16 o 
   4   8   1      366.02      442.54      3.16 o 
   5   8   1        0.07        0.00      3.16 o 
   6   8   1       31.15       31.61      3.16 o 
   7   8   1       42.91       63.22      3.16 o 
   8   8   1       32.08       31.61      3.16 o 
   9   8   1        2.80        0.00      3.16 o 
  10   8   1       82.11       63.22      3.16 o 
  11   8   1       25.29       31.61      3.16 o 
  12   8   1        8.91        0.00      3.16 o 
  13   8   1       15.63       31.61      3.16 o 
  14   8   1        0.11        0.00      3.16 o 
  -8   9   1      243.09      252.88      3.16 o 
  -7   9   1       68.46       63.22      3.16 o 
  -6   9   1        5.41        0.00      3.16 o 
  -5   9   1      333.23      316.10      3.16 o 
  -4   9   1       94.16       94.83      3.16 o 
  -3   9   1       64.42       63.22      3.16 o 
  -2   9   1      137.37      126.44      3.16 o 
  -1   9   1      291.90      284.49      3.16 o 
   0   9   1       65.59       63.22      3.16 o 
   1   9   1      223.23      221.27      3.16 o 
   2   9   1        0.23        0.00      3.16 o 
   3   9   1      243.25      252.88      3.16 o 
   4   9   1       16.26        0.00      3.16 o 
   5   9   1      371.01      379.32      3.16 o 
   6   9   1      271.06      284.49      3.16 o 
   7   9   1        0.01        0.00      3.16 o 
   8   9   1      284.01      316.10      3.16 o 
   9   9   1      156.77      158.05      3.16 o 
  10   9   1        0.29        0.00      3.16 o 
  11   9   1      464.60      474.15      3.16 o 
  12   9   1       46.68       31.61      3.16 o 
  13   9   1      255.21      252.88      3.16 o 
  14   9   1        1.05        0.00      3.16 o 
  -7  10   1        3.55        0.00      3.16 o 
  -6  10   1        6.90        0.00      3.16 o 
  -5  10   1        3.61        0.00      3.16 o 
  -4  10   1       23.85       31.61      3.16 o 
  -3  10   1       16.33        0.00      3.16 o 
  -2  10   1      113.16      158.05      3.16 o 
  -1  10   1       57.13       63.22      3.16 o 
   0  10   1      808.57      727.03     31.61 o 
   1  10   1      138.45      126.44      3.16 o 
   2  10   1      125.44      126.44      3.16 o 
   3  10   1       11.17        0.00      3.16 o 
   4  10   1       30.69       31.61      3.16 o 
   5  10   1       62.34       63.22      3.16 o 
   6  10   1       91.58       94.83      3.16 o 
   7  10   1       62.36       63.22      3.16 o 
   8  10   1        4.46        0.00      3.16 o 
   9  10   1      139.13      126.44      3.16 o 
  10  10   1       93.91       94.83      3.16 o 
  11  10   1        2.55        0.00      3.16 o 
  12  10   1       22.28       31.61      3.16 o 
  13  10   1        9.69        0.00      3.16 o 
  14  10   1       20.02       31.61      3.16 o 
  -6  11   1       11.09        0.00      3.16 o 
  -5  11   1        0.69        0.00      3.16 o 
  -4  11   1      141.23      126.44      3.16 o 
  -3  11   1        0.09        0.00      3.16 o 
  -2  11   1       11.56        0.00      3.16 o 
  -1  11   1       59.37       63.22      3.16 o 
   0  11   1      503.60      505.76     31.61 o 
   1  11   1      272.28      252.88      3.16 o 
   2  11   1      163.07      189.66      3.16 o 
   3  11   1      104.38       94.83      3.16 o 
   4  11   1       17.19        0.00      3.16 o 
   5  11   1       14.52       31.61      3.16 o 
   6  11   1       40.18       63.22      3.16 o 
   7  11   1        0.98        0.00      3.16 o 
   8  11   1        6.06        0.00      3.16 o 
   9  11   1       31.30        0.00      3.16 o 
  10  11   1      165.87      158.05      3.16 o 
  11  11   1      554.44      568.98      3.16 o 
  12  11   1      214.73      221.27      3.16 o 
  13  11   1      117.85      126.44      3.16 o 
  -5  12   1      106.99      158.05      3.16 o 
  -4  12   1      149.38      158.05      3.16 o 
  -3  12   1       16.21       31.61      3.16 o 
  -2  12   1       22.99       31.61      3.16 o 
  -1  12   1       12.82       31.61      3.16 o 
   0  12   1        0.83        0.00      3.16 o 
   1  12   1        7.66        0.00      3.16 o 
   2  12   1        0.54        0.00      3.16 o 
   3  12   1        0.05        0.00      3.16 o 
   4  12   1       26.47        0.00      3.16 o 
   5  12   1       28.12       31.61      3.16 o 
   6  12   1       18.10        0.00      3.16 o 
   7  12   1       34.49       31.61      3.16 o 
   8  12   1      302.68      284.49      3.16 o 
   9  12   1       16.17        0.00      3.16 o 
  10  12   1       83.99       63.22      3.16 o 
  11  12   1        0.35        0.00      3.16 o 
  12  12   1        0.55        0.00      3.16 o 
  13  12   1       35.46       63.22      3.16 o 
  -3  13   1       63.32       63.22      3.16 o 
  -2  13   1        3.71        0.00      3.16 o 
  -1  13   1      122.98      126.44      3.16 o 
   0  13   1        0.26        0.00      3.16 o 
   1  13   1        7.35        0.00      3.16 o 
   2  13   1        3.22        0.00      3.16 o 
   3  13   1       80.57       94.83      3.16 o 
   4  13   1       66.10       63.22      3.16 o 
   5  13   1        7.77        0.00      3.16 o 
   6  13   1      104.92       94.83      3.16 o 
   7  13   1       76.74       63.22      3.16 o 
   8  13   1      159.51      158.05      3.16 o 
   9  13   1        4.04        0.00      3.16 o 
  10  13   1       30.36       31.61      3.16 o 
  11  13   1        1.85        0.00      3.16 o 
  12  13   1        0.31        0.00      3.16 o 
  -1  14   1        2.13        0.00      3.16 o 
   0  14   1       16.17        0.00      3.16 o 
   1  14   1        0.51        0.00      3.16 o 
   2  14   1       73.97       94.83      3.16 o 
   3  14   1       38.29       31.61      3.16 o 
   4  14   1       84.58       94.83      3.16 o 
   5  14   1        7.89        0.00      3.16 o 
   6  14   1      149.45      158.05      3.16 o 
   7  14   1        4.87        0.00      3.16 o 
   8  14   1        9.00        0.00      3.16 o 
   9  14   1        1.19        0.00      3.16 o 
  10  14   1       16.57       31.61      3.16 o 
  11  14   1       40.26       31.61      3.16 o 
   1  15   1       48.94       63.22      3.16 o 
   2  15   1        6.43        0.00      3.16 o 
   3  15   1        0.61        0.00      3.16 o 
   4  15   1        2.08        0.00      3.16 o 
   5  15   1        3.36        0.00      3.16 o 
   6  15   1       17.85       31.61      3.16 o 
   7  15   1       61.65       94.83      3.16 o 
   8  15   1       92.76       94.83      3.16 o 
   9  15   1        0.03        0.00      3.16 o 
  -8 -14   2        8.82        0.00      3.16 o 
  -7 -14   2        7.50        0.00      3.16 o 
  -6 -14   2        9.37        0.00      3.16 o 
  -5 -14   2       66.19       63.22      3.16 o 
  -4 -14   2        1.05        0.00      3.16 o 
  -3 -14   2       24.18       31.61      3.16 o 
  -2 -14   2      179.32      189.66      3.16 o 
  -1 -14   2      204.77      284.49      3.16 o 
 -10 -13   2        4.84        0.00      3.16 o 
  -9 -13   2        6.72        0.00      3.16 o 
  -8 -13   2        5.58        0.00      3.16 o 
  -7 -13   2        4.71       31.61      3.16 o 
  -6 -13   2       40.51       31.61      3.16 o 
  -5 -13   2       88.13       94.83      3.16 o 
  -4 -13   2        2.18        0.00      3.16 o 
  -3 -13   2        2.65        0.00      3.16 o 
  -2 -13   2       47.92       63.22      3.16 o 
  -1 -13   2      146.69      158.05      3.16 o 
   0 -13   2       18.77       31.61      3.16 o 
   1 -13   2       26.42        0.00      3.16 o 
 -11 -12   2       25.23       31.61      3.16 o 
 -10 -12   2        5.16        0.00      3.16 o 
  -9 -12   2       11.51        0.00      3.16 o 
  -8 -12   2       27.07       31.61      3.16 o 
  -7 -12   2       72.50       94.83      3.16 o 
  -6 -12   2        2.39        0.00      3.16 o 
  -5 -12   2       39.26       31.61      3.16 o 
  -4 -12   2        0.67        0.00      3.16 o 
  -3 -12   2        0.19        0.00      3.16 o 
  -2 -12   2      159.39      158.05      3.16 o 
  -1 -12   2      133.34      126.44      3.16 o 
   0 -12   2      118.87      126.44      3.16 o 
   1 -12   2      288.20      347.71      3.16 o 
   2 -12   2       80.78       94.83      3.16 o 
   3 -12   2        6.02       31.61      3.16 o 
 -12 -11   2       93.82       94.83      3.16 o 
 -11 -11   2       12.04        0.00      3.16 o 
 -10 -11   2       38.02       31.61      3.16 o 
  -9 -11   2       30.79       31.61      3.16 o 
  -8 -11   2       13.30       31.61      3.16 o 
  -7 -11   2       26.80        0.00      3.16 o 
  -6 -11   2      155.28      158.05      3.16 o 
  -5 -11   2       43.88       31.61      3.16 o 
  -4 -11   2       40.81       31.61      3.16 o 
  -3 -11   2      211.25      221.27      3.16 o 
  -2 -11   2       33.37       31.61      3.16 o 
  -1 -11   2      160.61      158.05      3.16 o 
   0 -11   2       95.93       94.83      3.16 o 
   1 -11   2        0.00        0.00      3.16 o 
   2 -11   2        5.34        0.00      3.16 o 
   3 -11   2       15.87       31.61      3.16 o 
   4 -11   2       37.43       31.61      3.16 o 
   5 -11   2        3.22       31.61      3.16 o 
 -13 -10   2        6.94        0.00      3.16 o 
 -12 -10   2        9.85       31.61      3.16 o 
 -11 -10   2       18.63       31.61      3.16 o 
 -10 -10   2       42.49       63.22      3.16 o 
  -9 -10   2      235.79      252.88      3.16 o 
  -8 -10   2       43.75       31.61      3.16 o 
  -7 -10   2      707.35      663.81     31.61 o 
  -6 -10   2       47.57       63.22      3.16 o 
  -5 -10   2        5.54        0.00      3.16 o 
  -4 -10   2       66.53       31.61      3.16 o 
  -3 -10   2        2.24        0.00      3.16 o 
  -2 -10   2      339.93      284.49      3.16 o 
  -1 -10   2      250.14      252.88      3.16 o 
   0 -10   2       85.06       63.22      3.16 o 
   1 -10   2      126.31      126.44      3.16 o 
   2 -10   2        0.15        0.00      3.16 o 
   3 -10   2       32.12       31.61      3.16 o 
   4 -10   2        3.29        0.00      3.16 o 
   5 -10   2        0.51        0.00      3.16 o 
   6 -10   2        0.18        0.00      3.16 o 
 -13  -9   2        0.67        0.00      3.16 o 
 -12  -9   2        1.62        0.00      3.16 o 
 -11  -9   2       16.45        0.00      3.16 o 
 -10  -9   2      439.44      474.15      3.16 o 
  -9  -9   2      682.99      727.03      3.16 o 
  -8  -9   2        2.77        0.00      3.16 o 
  -7  -9   2      254.70      252.88      3.16 o 
  -6  -9   2        2.34        0.00      3.16 o 
  -5  -9   2       12.44        0.00      3.16 o 
  -4  -9   2        0.86        0.00      3.16 o 
  -3  -9   2       69.32       63.22      3.16 o 
  -2  -9   2       83.15       63.22      3.16 o 
  -1  -9   2        2.18        0.00      3.16 o 
   0  -9   2     1317.99     1296.02     31.61 o 
   1  -9   2      293.09      284.49      3.16 o 
   2  -9   2      257.38      252.88      3.16 o 
   3  -9   2      128.77      158.05      3.16 o 
   4  -9   2       14.92        0.00      3.16 o 
   5  -9   2       96.32       94.83      3.16 o 
   6  -9   2        5.09        0.00      3.16 o 
   7  -9   2        0.49        0.00      3.16 o 
 -13  -8   2       31.33       31.61      3.16 o 
 -12  -8   2        0.13        0.00      3.16 o 
 -11  -8   2       46.68       63.22      3.16 o 
 -10  -8   2       13.10        0.00      3.16 o 
  -9  -8   2      201.43      189.66      3.16 o 
  -8  -8   2      160.75      126.44      3.16 o 
  -7  -8   2      114.30      126.44      3.16 o 
  -6  -8   2       19.10       31.61      3.16 o 
  -5  -8   2       26.73       31.61      3.16 o 
  -4  -8   2      365.76      379.32      3.16 o 
  -3  -8   2      253.80      252.88      3.16 o 
  -2  -8   2        8.15        0.00      3.16 o 
  -1  -8   2     1469.19     1517.29     31.61 o 
   0  -8   2      233.42      221.27      3.16 o 
   1  -8   2      444.22      442.54     31.61 o 
   2  -8   2       98.09       94.83      3.16 o 
   3  -8   2      160.61      158.05      3.16 o 
   4  -8   2        0.85        0.00      3.16 o 
   5  -8   2       13.30       31.61      3.16 o 
   6  -8   2        6.41        0.00      3.16 o 
   7  -8   2        0.76        0.00      3.16 o 
   8  -8   2        7.36        0.00      3.16 o 
 -14  -7   2        8.75        0.00      3.16 o 
 -13  -7   2       35.10       31.61      3.16 o 
 -12  -7   2       38.08       31.61      3.16 o 
 -11  -7   2       13.40        0.00      3.16 o 
 -10  -7   2     1624.84     1643.73     31.61 o 
  -9  -7   2       29.25       31.61      3.16 o 
  -8  -7   2      135.09      158.05      3.16 o 
  -7  -7   2       16.16       31.61      3.16 o 
  -6  -7   2      109.58       63.22      3.16 o 
  -5  -7   2      345.47      347.71      3.16 o 
  -4  -7   2        1.88        0.00      3.16 o 
  -3  -7   2      126.62      126.44      3.16 o 
  -2  -7   2        3.04        0.00      3.16 o 
  -1  -7   2        0.33        0.00      3.16 o 
   0  -7   2     1028.62     1137.97      3.16 o 
   1  -7   2      467.00      410.93      3.16 o 
   2  -7   2       81.39       63.22      3.16 o 
   3  -7   2      151.82      158.05      3.16 o 
   4  -7   2      978.80      948.30      3.16 o 
   5  -7   2       49.79       63.22      3.16 o 
   6  -7   2       72.61       63.22      3.16 o 
   7  -7   2        0.00        0.00      3.16 o 
   8  -7   2       43.87       63.22      3.16 o 
   9  -7   2        3.68        0.00      3.16 o 
 -14  -6   2       65.97       63.22      3.16 o 
 -13  -6   2      272.25      252.88      3.16 o 
 -12  -6   2      219.56      221.27      3.16 o 
 -11  -6   2        8.75        0.00      3.16 o 
 -10  -6   2      356.25      347.71      3.16 o 
  -9  -6   2      230.53      252.88      3.16 o 
  -8  -6   2        0.13        0.00      3.16 o 
  -7  -6   2      211.76      189.66      3.16 o 
  -6  -6   2       72.20       63.22      3.16 o 
  -5  -6   2      170.72      189.66      3.16 o 
  -4  -6   2       63.56       63.22      3.16 o 
  -3  -6   2       23.46        0.00      3.16 o 
  -2  -6   2       48.63       63.22      3.16 o 
  -1  -6   2      122.69       94.83      3.16 o 
   0  -6   2     6858.25     6701.35     94.83 o 
   1  -6   2        2.18        0.00      3.16 o 
   2  -6   2      154.38      126.44      3.16 o 
   3  -6   2       94.35       63.22      3.16 o 
   4  -6   2     1042.41     1011.53      3.16 o 
   5  -6   2      886.84      885.08      3.16 o 
   6  -6   2       49.44       31.61      3.16 o 
   7  -6   2       74.80       94.83      3.16 o 
   8  -6   2        7.88        0.00      3.16 o 
   9  -6   2       44.58       63.22      3.16 o 
  10  -6   2       19.73       31.61      3.16 o 
 -14  -5   2      328.80      316.10      3.16 o 
 -13  -5   2      407.00      410.93      3.16 o 
 -12  -5   2      116.62       94.83      3.16 o 
 -11  -5   2       56.46       63.22      3.16 o 
 -10  -5   2      154.35      126.44      3.16 o 
  -9  -5   2      264.09      252.88      3.16 o 
  -8  -5   2       12.01       31.61      3.16 o 
  -7  -5   2        2.12        0.00      3.16 o 
  -6  -5   2        2.49        0.00      3.16 o 
  -5  -5   2        1.99        0.00      3.16 o 
  -4  -5   2        7.15        0.00      3.16 o 
  -3  -5   2        3.81        0.00      3.16 o 
  -2  -5   2     1129.05     1201.19      3.16 o 
  -1  -5   2      962.33     1137.97      3.16 o 
   0  -5   2     3605.95     3824.83     63.22 o 
   1  -5   2      328.28      316.10      3.16 o 
   2  -5   2       76.64       94.83      3.16 o 
   3  -5   2     1142.00     1074.75      3.16 o 
   4  -5   2      157.03      189.66      3.16 o 
   5  -5   2       49.01       31.61      3.16 o 
   6  -5   2      260.87      284.49      3.16 o 
   7  -5   2       79.93       63.22      3.16 o 
   8  -5   2       53.53       63.22      3.16 o 
   9  -5   2        3.77        0.00      3.16 o 
  10  -5   2        0.01        0.00      3.16 o 
  11  -5   2       21.03       31.61      3.16 o 
 -14  -4   2       95.51       94.83      3.16 o 
 -13  -4   2        2.10        0.00      3.16 o 
 -12  -4   2      183.30      189.66      3.16 o 
 -11  -4   2       77.30       63.22      3.16 o 
 -10  -4   2      610.53      568.98     31.61 o 
  -9  -4   2      193.32      221.27      3.16 o 
  -8  -4   2        0.91        0.00      3.16 o 
  -7  -4   2       29.15       63.22      3.16 o 
  -6  -4   2        2.09        0.00      3.16 o 
  -5  -4   2      285.09      316.10      3.16 o 
  -4  -4   2       29.57       31.61      3.16 o 
  -3  -4   2       43.85        0.00      3.16 o 
  -2  -4   2       81.08       94.83      3.16 o 
  -1  -4   2        6.85        0.00      3.16 o 
   0  -4   2       21.49       31.61      3.16 o 
   1  -4   2     2200.51     2433.98     31.61 o 
   2  -4   2       19.02       31.61      3.16 o 
   3  -4   2       23.85       31.61      3.16 o 
   4  -4   2        0.02        0.00      3.16 o 
   5  -4   2       48.99       63.22      3.16 o 
   6  -4   2      621.35      632.20      3.16 o 
   7  -4   2        1.56        0.00      3.16 o 
   8  -4   2      409.37      442.54      3.16 o 
   9  -4   2       26.99       31.61      3.16 o 
  10  -4   2        5.14        0.00      3.16 o 
  11  -4   2        4.69        0.00      3.16 o 
 -14  -3   2        0.05        0.00      3.16 o 
 -13  -3   2       67.15       63.22      3.16 o 
 -12  -3   2        7.06        0.00      3.16 o 
 -11  -3   2       10.23        0.00      3.16 o 
 -10  -3   2       51.95       63.22      3.16 o 
  -9  -3   2     1998.42     1991.44     63.22 o 
  -8  -3   2     1217.85     1169.58     31.61 o 
  -7  -3   2       47.47       31.61      3.16 o 
  -6  -3   2      834.57      790.25      3.16 o 
  -5  -3   2      400.55      474.15      3.16 o 
  -4  -3   2      530.91      505.76      3.16 o 
  -3  -3   2       60.45       63.22      3.16 o 
  -2  -3   2      476.89      410.93      3.16 o 
  -1  -3   2     7202.17     6543.30     63.22 o 
   0  -3   2      585.72      537.37     31.61 o 
   1  -3   2     3275.87     3319.07     63.22 o 
   2  -3   2      862.85      885.08     31.61 o 
   3  -3   2      607.83      537.37      3.16 o 
   4  -3   2      324.77      316.10      3.16 o 
   5  -3   2      322.83      316.10      3.16 o 
   6  -3   2     1225.54     1296.02      3.16 o 
   7  -3   2        1.21        0.00      3.16 o 
   8  -3   2      864.65      853.47     31.61 o 
   9  -3   2        1.76        0.00      3.16 o 
  10  -3   2      110.66       94.83      3.16 o 
  11  -3   2       69.12       94.83      3.16 o 
  12  -3   2       60.71       63.22      3.16 o 
 -14  -2   2        8.66        0.00      3.16 o 
 -13  -2   2       10.52       31.61      3.16 o 
 -12  -2   2       12.19        0.00      3.16 o 
 -11  -2   2       34.65       31.61      3.16 o 
 -10  -2   2      515.98      537.37     31.61 o 
  -9  -2   2        0.95        0.00      3.16 o 
  -8  -2   2     1876.41     1928.22     63.22 o 
  -7  -2   2      506.53      505.76      3.16 o 
  -6  -2   2     5110.38     5626.61    189.66 o 
  -5  -2   2      316.48      252.88      3.16 o 
  -4  -2   2      198.49      189.66      3.16 o 
  -3  -2   2     1115.41     1043.14      3.16 o 
  -2  -2   2      419.46      410.93      3.16 o 
  -1  -2   2      915.35      821.86      3.16 o 
   0  -2   2     1108.23     1201.19      3.16 o 
   1  -2   2     1287.67     1232.80      3.16 o 
   2  -2   2      270.21      189.66      3.16 o 
   3  -2   2      116.34      126.44      3.16 o 
   4  -2   2      732.82      790.25      3.16 o 
   5  -2   2       76.92       63.22      3.16 o 
   6  -2   2      736.83      727.03     31.61 o 
   7  -2   2      164.43      158.05      3.16 o 
   8  -2   2      383.34      410.93      3.16 o 
   9  -2   2       12.03        0.00      3.16 o 
  10  -2   2       30.61       31.61      3.16 o 
  11  -2   2       39.74       63.22      3.16 o 
  12  -2   2      138.87      126.44      3.16 o 
  13  -2   2        2.66        0.00      3.16 o 
 -14  -1   2       37.59       31.61      3.16 o 
 -13  -1   2        3.56        0.00      3.16 o 
 -12  -1   2       63.19       94.83      3.16 o 
 -11  -1   2      396.06      410.93      3.16 o 
 -10  -1   2       22.42       31.61      3.16 o 
  -9  -1   2      637.20      600.59     31.61 o 
  -8  -1   2      704.28      727.03     31.61 o 
  -7  -1   2       72.93       63.22      3.16 o 
  -6  -1   2     3059.74     3287.46     94.83 o 
  -5  -1   2      258.20      221.27      3.16 o 
  -4  -1   2      365.49      379.32     31.61 o 
  -3  -1   2     2141.07     2433.98     31.61 o 
  -2  -1   2      873.23      948.30      3.16 o 
  -1  -1   2      473.45      474.15      3.16 o 
   0  -1   2      581.34      790.25      3.16 o 
   1  -1   2       86.20      126.44      3.16 o 
   2  -1   2     2981.48     2813.30     31.61 o 
   3  -1   2       26.69       31.61      3.16 o 
   4  -1   2       54.04       63.22      3.16 o 
   5  -1   2     2057.58     2086.27     31.61 o 
   6  -1   2      326.68      347.71      3.16 o 
   7  -1   2      105.75      126.44      3.16 o 
   8  -1   2        9.09        0.00      3.16 o 
   9  -1   2      108.86       94.83      3.16 o 
  10  -1   2       35.84       31.61      3.16 o 
  11  -1   2        3.89        0.00      3.16 o 
  12  -1   2      102.04      126.44      3.16 o 
  13  -1   2        0.01        0.00      3.16 o 
 -12   0   2       89.62      126.44      3.16 o 
 -11   0   2      524.07      474.15      3.16 o 
 -10   0   2       75.32       94.83      3.16 o 
  -9   0   2     1538.02     1517.29     31.61 o 
  -8   0   2      194.58      189.66      3.16 o 
  -7   0   2      202.58      221.27      3.16 o 
  -6   0   2        1.65        0.00      3.16 o 
  -5   0   2      329.86      284.49      3.16 o 
  -4   0   2      260.83      284.49     31.61 o 
  -3   0   2     1268.32     1201.19     31.61 o 
  -2   0   2     6339.09     6353.64     63.22 o 
  -1   0   2      275.91      284.49      3.16 o 
   0   0   2       13.83        0.00      3.16 o 
   1   0   2    11196.99     8787.63     31.61 o 
   2   0   2      955.95      821.86      3.16 o 
   3   0   2      461.91      505.76      3.16 o 
   4   0   2     3695.61     3730.00     31.61 o 
   5   0   2       16.16        0.00      3.16 o 
   6   0   2       40.70       63.22      3.16 o 
   7   0   2       10.08       31.61      3.16 o 
   8   0   2        4.74        0.00      3.16 o 
   9   0   2      192.20      189.66      3.16 o 
  10   0   2      191.94      189.66      3.16 o 
  11   0   2        1.96        0.00      3.16 o 
  12   0   2       10.74        0.00      3.16 o 
  13   0   2        0.01        0.00      3.16 o 
 -10   1   2      300.43      284.49      3.16 o 
  -9   1   2       87.81       94.83      3.16 o 
  -8   1   2       26.01       31.61      3.16 o 
  -7   1   2        0.18        0.00      3.16 o 
  -6   1   2      344.44      347.71      3.16 o 
  -5   1   2     1030.90     1074.75     31.61 o 
  -4   1   2      267.05      316.10      3.16 o 
  -3   1   2       28.78       31.61      3.16 o 
  -2   1   2      197.99      252.88      3.16 o 
  -1   1   2      411.27      410.93      3.16 o 
   0   1   2     2616.04     2275.93      3.16 o 
   1   1   2      755.70     1264.41     31.61 o 
   2   1   2     4430.15     4298.98     63.22 o 
   3   1   2     2877.36     2433.98      3.16 o 
   4   1   2     1337.44     1359.24      3.16 o 
   5   1   2     3724.93     3761.61     31.61 o 
   6   1   2     1090.53     1201.19      3.16 o 
   7   1   2       54.56       63.22      3.16 o 
   8   1   2       61.26       94.83      3.16 o 
   9   1   2      147.89      189.66      3.16 o 
  10   1   2       52.58       31.61      3.16 o 
  11   1   2      134.11       94.83      3.16 o 
  12   1   2        1.45        0.00      3.16 o 
  13   1   2      209.60      221.27      3.16 o 
  14   1   2      223.52      221.27      3.16 o 
 -12   2   2       25.77       31.61      3.16 o 
 -11   2   2       21.86       31.61      3.16 o 
 -10   2   2       12.29        0.00      3.16 o 
  -9   2   2     2239.80     2181.10     31.61 o 
  -8   2   2      101.46       94.83      3.16 o 
  -7   2   2      205.55      221.27      3.16 o 
  -6   2   2      729.25      758.64      3.16 o 
  -5   2   2       70.25       63.22      3.16 o 
  -4   2   2      565.56      600.59      3.16 o 
  -3   2   2      746.77      853.47      3.16 o 
  -2   2   2        1.48        0.00      3.16 o 
  -1   2   2     1063.20     1106.36      3.16 o 
   0   2   2      145.51      126.44      3.16 o 
   1   2   2      442.80      632.20      3.16 o 
   2   2   2       42.76       63.22      3.16 o 
   3   2   2     1367.89     1137.97      3.16 o 
   4   2   2      344.88      316.10      3.16 o 
   5   2   2     2350.70     2244.32     31.61 o 
   6   2   2       26.55       31.61      3.16 o 
   7   2   2        4.84        0.00      3.16 o 
   8   2   2       72.74       63.22      3.16 o 
   9   2   2      211.51      221.27      3.16 o 
  10   2   2      234.45      221.27      3.16 o 
  11   2   2        4.39        0.00      3.16 o 
  12   2   2       22.55       31.61      3.16 o 
  13   2   2       83.67       94.83      3.16 o 
  14   2   2       32.90       31.61      3.16 o 
 -12   3   2       24.94       31.61      3.16 o 
 -11   3   2        1.11        0.00      3.16 o 
 -10   3   2       27.96       31.61      3.16 o 
  -9   3   2      211.52      252.88      3.16 o 
  -8   3   2      164.86      189.66      3.16 o 
  -7   3   2      551.52      568.98      3.16 o 
  -6   3   2      251.87      252.88      3.16 o 
  -5   3   2      499.41      505.76      3.16 o 
  -4   3   2        3.86        0.00      3.16 o 
  -3   3   2       53.95       63.22      3.16 o 
  -2   3   2     1065.14     1264.41      3.16 o 
  -1   3   2     2717.52     2908.14     31.61 o 
   0   3   2     2228.04     2117.88      3.16 o 
   1   3   2     2747.02     2813.30     31.61 o 
   2   3   2       15.75       63.22      3.16 o 
   3   3   2     5367.07     5436.95     94.83 o 
   4   3   2       42.35       31.61      3.16 o 
   5   3   2     1474.21     1454.07     31.61 o 
   6   3   2      586.46      663.81      3.16 o 
   7   3   2        6.82        0.00      3.16 o 
   8   3   2      532.71      537.37      3.16 o 
   9   3   2       34.13        0.00      3.16 o 
  10   3   2        6.88        0.00      3.16 o 
  11   3   2       21.31       31.61      3.16 o 
  12   3   2       38.70       31.61      3.16 o 
  13   3   2      167.63      126.44      3.16 o 
  14   3   2      320.03      347.71      3.16 o 
 -12   4   2       16.57       31.61      3.16 o 
 -11   4   2      102.37       94.83      3.16 o 
 -10   4   2      159.87      158.05      3.16 o 
  -9   4   2      930.33     1011.53     31.61 o 
  -8   4   2      295.79      284.49      3.16 o 
  -7   4   2      345.03      379.32      3.16 o 
  -6   4   2        0.44        0.00      3.16 o 
  -5   4   2      276.34      284.49      3.16 o 
  -4   4   2       35.41       31.61      3.16 o 
  -3   4   2     1100.10     1137.97      3.16 o 
  -2   4   2       15.92        0.00      3.16 o 
  -1   4   2      203.70      158.05      3.16 o 
   0   4   2        0.16        0.00      3.16 o 
   1   4   2     1708.07     1422.46      3.16 o 
   2   4   2      459.40      505.76      3.16 o 
   3   4   2        1.63        0.00      3.16 o 
   4   4   2       53.70       63.22      3.16 o 
   5   4   2       10.90       31.61      3.16 o 
   6   4   2      114.20      126.44      3.16 o 
   7   4   2      193.65      189.66      3.16 o 
   8   4   2       12.83       31.61      3.16 o 
   9   4   2       28.03       31.61      3.16 o 
  10   4   2       60.00       63.22      3.16 o 
  11   4   2      160.65      158.05      3.16 o 
  12   4   2        0.00        0.00      3.16 o 
  13   4   2      144.61      126.44      3.16 o 
  14   4   2       47.66       31.61      3.16 o 
 -11   5   2       94.54       94.83      3.16 o 
 -10   5   2       62.78       94.83      3.16 o 
  -9   5   2      166.31      158.05      3.16 o 
  -8   5   2        0.84        0.00      3.16 o 
  -7   5   2      265.60      284.49      3.16 o 
  -6   5   2       13.77        0.00      3.16 o 
  -5   5   2       43.09       31.61      3.16 o 
  -4   5   2       82.24      126.44      3.16 o 
  -3   5   2      895.46      979.92      3.16 o 
  -2   5   2       37.32       31.61      3.16 o 
  -1   5   2        0.79        0.00      3.16 o 
   0   5   2       47.31       63.22      3.16 o 
   1   5   2      168.63      158.05      3.16 o 
   2   5   2       25.66       31.61      3.16 o 
   3   5   2      461.75      410.93      3.16 o 
   4   5   2        0.13        0.00      3.16 o 
   5   5   2      248.57      252.88      3.16 o 
   6   5   2      223.08      252.88      3.16 o 
   7   5   2       71.05       94.83      3.16 o 
   8   5   2       24.04       31.61      3.16 o 
   9   5   2      388.19      379.32      3.16 o 
  10   5   2       28.33       31.61      3.16 o 
  11   5   2      195.67      221.27      3.16 o 
  12   5   2        7.23        0.00      3.16 o 
  13   5   2        1.22        0.00      3.16 o 
  14   5   2        1.33        0.00      3.16 o 
  15   5   2        9.98        0.00      3.16 o 
 -10   6   2       93.13       94.83      3.16 o 
  -9   6   2        3.10        0.00      3.16 o 
  -8   6   2      707.45      695.42     31.61 o 
  -7   6   2      169.72      158.05      3.16 o 
  -6   6   2       56.19       31.61      3.16 o 
  -5   6   2       60.29       63.22      3.16 o 
  -4   6   2       11.11        0.00      3.16 o 
  -3   6   2     2200.12     2244.32     31.61 o 
  -2   6   2     1713.49     1833.39      3.16 o 
  -1   6   2      235.80      284.49      3.16 o 
   0   6   2      217.04      284.49      3.16 o 
   1   6   2       13.63       31.61      3.16 o 
   2   6   2      772.16      758.64      3.16 o 
   3   6   2      897.52      916.69      3.16 o 
   4   6   2       95.82       94.83      3.16 o 
   5   6   2       34.13       63.22      3.16 o 
   6   6   2      597.54      600.59      3.16 o 
   7   6   2        6.51        0.00      3.16 o 
   8   6   2      257.95      252.88      3.16 o 
   9   6   2        2.88        0.00      3.16 o 
  10   6   2      161.61      189.66      3.16 o 
  11   6   2      171.08      158.05      3.16 o 
  12   6   2        2.23        0.00      3.16 o 
  13   6   2        2.25        0.00      3.16 o 
  14   6   2       20.67       31.61      3.16 o 
  15   6   2        0.00        0.00      3.16 o 
 -10   7   2        0.17        0.00      3.16 o 
  -9   7   2       36.99       31.61      3.16 o 
  -8   7   2       45.45       31.61      3.16 o 
  -7   7   2       34.62       31.61      3.16 o 
  -6   7   2       60.14       63.22      3.16 o 
  -5   7   2       14.84        0.00      3.16 o 
  -4   7   2       31.70       31.61      3.16 o 
  -3   7   2      172.47      189.66      3.16 o 
  -2   7   2       93.67       94.83      3.16 o 
  -1   7   2        0.25        0.00      3.16 o 
   0   7   2      214.27      221.27      3.16 o 
   1   7   2      926.36      885.08      3.16 o 
   2   7   2        4.13        0.00      3.16 o 
   3   7   2       80.64       94.83      3.16 o 
   4   7   2       61.20       63.22      3.16 o 
   5   7   2       19.08       31.61      3.16 o 
   6   7   2      135.04      126.44      3.16 o 
   7   7   2      582.77      568.98      3.16 o 
   8   7   2      179.21      158.05      3.16 o 
   9   7   2       77.23       63.22      3.16 o 
  10   7   2        0.77        0.00      3.16 o 
  11   7   2        0.37        0.00      3.16 o 
  12   7   2       29.85       31.61      3.16 o 
  13   7   2        0.43        0.00      3.16 o 
  14   7   2        4.20        0.00      3.16 o 
  15   7   2       11.56       31.61      3.16 o 
  -9   8   2       25.58       31.61      3.16 o 
  -8   8   2        3.62        0.00      3.16 o 
  -7   8   2       55.79       63.22      3.16 o 
  -6   8   2        1.23        0.00      3.16 o 
  -5   8   2      268.10      252.88      3.16 o 
  -4   8   2      244.80      221.27      3.16 o 
  -3   8   2      176.27      158.05      3.16 o 
  -2   8   2       81.81       94.83      3.16 o 
  -1   8   2       64.07       63.22      3.16 o 
   0   8   2      124.38      126.44      3.16 o 
   1   8   2      254.14      252.88      3.16 o 
   2   8   2      812.79      821.86      3.16 o 
   3   8   2       62.46       63.22      3.16 o 
   4   8   2      112.17      126.44      3.16 o 
   5   8   2      526.43      537.37      3.16 o 
   6   8   2      452.55      505.76      3.16 o 
   7   8   2      198.63      189.66      3.16 o 
   8   8   2       36.40       31.61      3.16 o 
   9   8   2       73.07       63.22      3.16 o 
  10   8   2       10.83        0.00      3.16 o 
  11   8   2        2.40        0.00      3.16 o 
  12   8   2        2.11        0.00      3.16 o 
  13   8   2       18.08       31.61      3.16 o 
  14   8   2        7.64        0.00      3.16 o 
  -8   9   2       35.62       31.61      3.16 o 
  -7   9   2        0.04        0.00      3.16 o 
  -6   9   2       21.19       31.61      3.16 o 
  -5   9   2      153.19      126.44      3.16 o 
  -4   9   2        3.31        0.00      3.16 o 
  -3   9   2      232.48      221.27      3.16 o 
  -2   9   2      589.34      568.98      3.16 o 
  -1   9   2      232.29      221.27      3.16 o 
   0   9   2      254.54      252.88      3.16 o 
   1   9   2       24.64       31.61      3.16 o 
   2   9   2      587.48      568.98      3.16 o 
   3   9   2      888.38      821.86      3.16 o 
   4   9   2       96.24       63.22      3.16 o 
   5   9   2        3.94        0.00      3.16 o 
   6   9   2       31.08       31.61      3.16 o 
   7   9   2      257.73      221.27      3.16 o 
   8   9   2        2.84        0.00      3.16 o 
   9   9   2      218.46      189.66      3.16 o 
  10   9   2      193.32      158.05      3.16 o 
  11   9   2       60.13       63.22      3.16 o 
  12   9   2        9.65        0.00      3.16 o 
  13   9   2        0.47        0.00      3.16 o 
  14   9   2        1.67        0.00      3.16 o 
  -7  10   2       55.95       63.22      3.16 o 
  -6  10   2        4.30        0.00      3.16 o 
  -5  10   2      117.05      126.44      3.16 o 
  -4  10   2      201.11      189.66      3.16 o 
  -3  10   2       24.59        0.00      3.16 o 
  -2  10   2      245.45      221.27      3.16 o 
  -1  10   2      838.74      853.47     31.61 o 
   0  10   2      585.30      537.37     31.61 o 
   1  10   2      453.04      474.15     31.61 o 
   2  10   2       60.75       63.22      3.16 o 
   3  10   2      882.44      885.08     31.61 o 
   4  10   2      172.23      158.05      3.16 o 
   5  10   2        0.82        0.00      3.16 o 
   6  10   2      556.19      568.98      3.16 o 
   7  10   2       31.07       31.61      3.16 o 
   8  10   2      181.24      189.66      3.16 o 
   9  10   2       58.53       63.22      3.16 o 
  10  10   2      170.39      158.05      3.16 o 
  11  10   2        1.35        0.00      3.16 o 
  12  10   2      250.65      252.88      3.16 o 
  13  10   2       44.08       63.22      3.16 o 
  14  10   2        0.28        0.00      3.16 o 
  -6  11   2       18.56       31.61      3.16 o 
  -5  11   2       46.88       63.22      3.16 o 
  -4  11   2       31.60       31.61      3.16 o 
  -3  11   2        0.05        0.00      3.16 o 
  -2  11   2        0.39        0.00      3.16 o 
  -1  11   2       26.58        0.00      3.16 o 
   0  11   2       25.45       31.61      3.16 o 
   1  11   2        1.44        0.00      3.16 o 
   2  11   2      210.98      284.49      3.16 o 
   3  11   2        0.12        0.00      3.16 o 
   4  11   2      234.69      252.88      3.16 o 
   5  11   2       82.05       63.22      3.16 o 
   6  11   2        0.39        0.00      3.16 o 
   7  11   2       55.99       63.22      3.16 o 
   8  11   2      185.49      158.05      3.16 o 
   9  11   2        2.54        0.00      3.16 o 
  10  11   2        0.18        0.00      3.16 o 
  11  11   2      348.96      347.71      3.16 o 
  12  11   2       93.29       94.83      3.16 o 
  13  11   2       75.49       63.22      3.16 o 
  14  11   2       20.37       31.61      3.16 o 
  -5  12   2       83.61       63.22      3.16 o 
  -4  12   2      404.49      410.93      3.16 o 
  -3  12   2        9.79       31.61      3.16 o 
  -2  12   2      137.71      126.44      3.16 o 
  -1  12   2        0.01        0.00      3.16 o 
   0  12   2       25.40       31.61      3.16 o 
   1  12   2        2.24        0.00      3.16 o 
   2  12   2      121.92      126.44      3.16 o 
   3  12   2      103.04       94.83      3.16 o 
   4  12   2      659.63      632.20     31.61 o 
   5  12   2       42.03       63.22      3.16 o 
   6  12   2        2.56        0.00      3.16 o 
   7  12   2      345.99      347.71      3.16 o 
   8  12   2        1.38        0.00      3.16 o 
   9  12   2       19.95        0.00      3.16 o 
  10  12   2       34.09       31.61      3.16 o 
  11  12   2        0.05        0.00      3.16 o 
  12  12   2      204.03      252.88      3.16 o 
  13  12   2       15.48       31.61      3.16 o 
  -3  13   2        4.14        0.00      3.16 o 
  -2  13   2        1.95        0.00      3.16 o 
  -1  13   2       26.68       31.61      3.16 o 
   0  13   2        5.52        0.00      3.16 o 
   1  13   2      287.08      284.49      3.16 o 
   2  13   2        0.44        0.00      3.16 o 
   3  13   2      195.84      221.27      3.16 o 
   4  13   2       21.68        0.00      3.16 o 
   5  13   2       13.82        0.00      3.16 o 
   6  13   2       58.49       63.22      3.16 o 
   7  13   2        1.26        0.00      3.16 o 
   8  13   2      109.09       94.83      3.16 o 
   9  13   2        5.21        0.00      3.16 o 
  10  13   2       33.81       31.61      3.16 o 
  11  13   2      109.37      126.44      3.16 o 
  12  13   2       23.32       31.61      3.16 o 
  -2  14   2       58.88       94.83      3.16 o 
  -1  14   2        3.67        0.00      3.16 o 
   0  14   2        0.37        0.00      3.16 o 
   1  14   2        0.36        0.00      3.16 o 
   2  14   2       12.29        0.00      3.16 o 
   3  14   2        0.01        0.00      3.16 o 
   4  14   2        0.00        0.00      3.16 o 
   5  14   2        1.30        0.00      3.16 o 
   6  14   2       23.41       31.61      3.16 o 
   7  14   2       63.40       31.61      3.16 o 
   8  14   2       16.01       31.61      3.16 o 
   9  14   2       16.45        0.00      3.16 o 
  10  14   2      290.14      284.49      3.16 o 
  11  14   2       80.93       94.83      3.16 o 
   1  15   2        1.18        0.00      3.16 o 
   2  15   2       16.19       31.61      3.16 o 
   3  15   2        3.61        0.00      3.16 o 
   4  15   2        4.89        0.00      3.16 o 
   5  15   2        9.10        0.00      3.16 o 
   6  15   2       35.40       31.61      3.16 o 
   7  15   2       11.73       31.61      3.16 o 
   8  15   2        2.10        0.00      3.16 o 
   9  15   2        1.24        0.00      3.16 o 
  10  15   2       76.60       94.83      3.16 o 
  -5 -14   3       16.07        0.00      3.16 o 
  -4 -14   3        1.29        0.00      3.16 o 
  -9 -13   3      316.07      379.32      3.16 o 
  -8 -13   3        0.17        0.00      3.16 o 
  -7 -13   3       35.21       31.61      3.16 o 
  -6 -13   3        0.01        0.00      3.16 o 
  -5 -13   3        0.01        0.00      3.16 o 
  -4 -13   3        5.49        0.00      3.16 o 
  -3 -13   3        7.63        0.00      3.16 o 
  -2 -13   3      112.07       94.83      3.16 o 
  -1 -13   3       41.24       31.61      3.16 o 
   0 -13   3      228.99      252.88      3.16 o 
 -10 -12   3       68.34       94.83      3.16 o 
  -9 -12   3       33.45       31.61      3.16 o 
  -8 -12   3        1.97        0.00      3.16 o 
  -7 -12   3       11.25        0.00      3.16 o 
  -6 -12   3        2.82        0.00      3.16 o 
  -5 -12   3        1.89        0.00      3.16 o 
  -4 -12   3       18.20        0.00      3.16 o 
  -3 -12   3        5.58        0.00      3.16 o 
  -2 -12   3       10.88       31.61      3.16 o 
  -1 -12   3       52.69       31.61      3.16 o 
   0 -12   3      322.53      316.10      3.16 o 
   1 -12   3      150.36      158.05      3.16 o 
   2 -12   3       15.98       31.61      3.16 o 
   3 -12   3       87.09       94.83      3.16 o 
 -11 -11   3      174.60      158.05      3.16 o 
 -10 -11   3       30.94       31.61      3.16 o 
  -9 -11   3      182.43      221.27      3.16 o 
  -8 -11   3        7.78        0.00      3.16 o 
  -7 -11   3       79.85       63.22      3.16 o 
  -6 -11   3       36.24       63.22      3.16 o 
  -5 -11   3       42.52       31.61      3.16 o 
  -4 -11   3       71.75       63.22      3.16 o 
  -3 -11   3      123.23      126.44      3.16 o 
  -2 -11   3        4.91        0.00      3.16 o 
  -1 -11   3      156.99      126.44      3.16 o 
   0 -11   3        2.64        0.00      3.16 o 
   1 -11   3      188.47      189.66      3.16 o 
   2 -11   3       39.58       31.61      3.16 o 
   3 -11   3        4.47        0.00      3.16 o 
   4 -11   3       10.95        0.00      3.16 o 
 -12 -10   3       12.44        0.00      3.16 o 
 -11 -10   3      146.01      158.05      3.16 o 
 -10 -10   3      205.87      189.66      3.16 o 
  -9 -10   3        7.39        0.00      3.16 o 
  -8 -10   3      115.55       94.83      3.16 o 
  -7 -10   3      156.15      158.05      3.16 o 
  -6 -10   3       11.60        0.00      3.16 o 
  -5 -10   3        7.80        0.00      3.16 o 
  -4 -10   3      465.28      442.54     31.61 o 
  -3 -10   3      175.06      126.44      3.16 o 
  -2 -10   3       97.86       94.83      3.16 o 
  -1 -10   3       67.52       31.61      3.16 o 
   0 -10   3      175.78      158.05      3.16 o 
   1 -10   3        3.82        0.00      3.16 o 
   2 -10   3       14.91        0.00      3.16 o 
   3 -10   3        6.90        0.00      3.16 o 
   4 -10   3        3.34       31.61      3.16 o 
   5 -10   3       11.35        0.00      3.16 o 
   6 -10   3       30.19       31.61      3.16 o 
 -13  -9   3        6.82        0.00      3.16 o 
 -12  -9   3       14.46       31.61      3.16 o 
 -11  -9   3        0.54        0.00      3.16 o 
 -10  -9   3       87.93       94.83      3.16 o 
  -9  -9   3      207.46      221.27      3.16 o 
  -8  -9   3      956.64      948.30      3.16 o 
  -7  -9   3        0.65        0.00      3.16 o 
  -6  -9   3        0.77        0.00      3.16 o 
  -5  -9   3       24.71       31.61      3.16 o 
  -4  -9   3      776.64      695.42     31.61 o 
  -3  -9   3       41.45       31.61      3.16 o 
  -2  -9   3        0.27        0.00      3.16 o 
  -1  -9   3      600.04      600.59     31.61 o 
   0  -9   3      514.42      474.15     31.61 o 
   1  -9   3        0.41        0.00      3.16 o 
   2  -9   3      173.73      189.66      3.16 o 
   3  -9   3        8.25        0.00      3.16 o 
   4  -9   3       62.23       63.22      3.16 o 
   5  -9   3        0.48        0.00      3.16 o 
   6  -9   3        0.00        0.00      3.16 o 
   7  -9   3        0.77        0.00      3.16 o 
 -13  -8   3       39.62       31.61      3.16 o 
 -12  -8   3        3.52        0.00      3.16 o 
 -11  -8   3       38.23       31.61      3.16 o 
 -10  -8   3      144.97      158.05      3.16 o 
  -9  -8   3      551.08      600.59      3.16 o 
  -8  -8   3     1692.41     1738.56     31.61 o 
  -7  -8   3      300.72      284.49      3.16 o 
  -6  -8   3       21.00        0.00      3.16 o 
  -5  -8   3       11.41       31.61      3.16 o 
  -4  -8   3       59.34       63.22      3.16 o 
  -3  -8   3      123.35       94.83      3.16 o 
  -2  -8   3        9.97        0.00      3.16 o 
  -1  -8   3      364.56      379.32      3.16 o 
   0  -8   3      407.10      379.32      3.16 o 
   1  -8   3     1183.52     1106.36     31.61 o 
   2  -8   3      104.15       94.83      3.16 o 
   3  -8   3      150.86      158.05      3.16 o 
   4  -8   3      640.92      632.20     31.61 o 
   5  -8   3       63.63       63.22      3.16 o 
   6  -8   3        1.58        0.00      3.16 o 
   7  -8   3      109.97      126.44      3.16 o 
   8  -8   3        0.02        0.00      3.16 o 
 -13  -7   3        9.59        0.00      3.16 o 
 -12  -7   3       18.66       31.61      3.16 o 
 -11  -7   3       38.65       63.22      3.16 o 
 -10  -7   3      729.58      758.64     31.61 o 
  -9  -7   3       39.28       31.61      3.16 o 
  -8  -7   3       89.36       94.83      3.16 o 
  -7  -7   3      153.19      189.66      3.16 o 
  -6  -7   3       51.81       31.61      3.16 o 
  -5  -7   3        8.22        0.00      3.16 o 
  -4  -7   3        0.44        0.00      3.16 o 
  -3  -7   3      259.22      221.27      3.16 o 
  -2  -7   3      121.28       94.83      3.16 o 
  -1  -7   3       19.00        0.00      3.16 o 
   0  -7   3       31.06        0.00      3.16 o 
   1  -7   3      431.28      347.71      3.16 o 
   2  -7   3       84.21       63.22      3.16 o 
   3  -7   3      207.52      221.27      3.16 o 
   4  -7   3      605.76      632.20      3.16 o 
   5  -7   3        2.35        0.00      3.16 o 
   6  -7   3      278.85      284.49      3.16 o 
   7  -7   3      106.69      126.44      3.16 o 
   8  -7   3       31.77       31.61      3.16 o 
   9  -7   3        0.05        0.00      3.16 o 
 -14  -6   3       18.36        0.00      3.16 o 
 -13  -6   3       78.08       63.22      3.16 o 
 -12  -6   3      146.22      158.05      3.16 o 
 -11  -6   3        9.65        0.00      3.16 o 
 -10  -6   3      313.59      316.10      3.16 o 
  -9  -6   3     1261.36     1232.80      3.16 o 
  -8  -6   3        3.11        0.00      3.16 o 
  -7  -6   3      280.09      252.88      3.16 o 
  -6  -6   3        0.81        0.00      3.16 o 
  -5  -6   3        3.23        0.00      3.16 o 
  -4  -6   3      314.69      284.49      3.16 o 
  -3  -6   3       77.11       94.83      3.16 o 
  -2  -6   3      153.96      126.44      3.16 o 
  -1  -6   3      148.54      189.66      3.16 o 
   0  -6   3      956.89      948.30     31.61 o 
   1  -6   3        2.13        0.00      3.16 o 
   2  -6   3      151.16      158.05      3.16 o 
   3  -6   3        0.84        0.00      3.16 o 
   4  -6   3      907.06      853.47      3.16 o 
   5  -6   3      238.25      221.27      3.16 o 
   6  -6   3       15.48       31.61      3.16 o 
   7  -6   3        1.71        0.00      3.16 o 
   8  -6   3        7.60        0.00      3.16 o 
   9  -6   3      115.53       94.83      3.16 o 
  10  -6   3       53.40       63.22      3.16 o 
 -14  -5   3        0.74        0.00      3.16 o 
 -13  -5   3       95.81       94.83      3.16 o 
 -12  -5   3       74.69       94.83      3.16 o 
 -11  -5   3      119.85       94.83      3.16 o 
 -10  -5   3      478.33      474.15     31.61 o 
  -9  -5   3      486.12      474.15     31.61 o 
  -8  -5   3      190.17      189.66      3.16 o 
  -7  -5   3       70.73       63.22      3.16 o 
  -6  -5   3        0.12        0.00      3.16 o 
  -5  -5   3        0.27        0.00      3.16 o 
  -4  -5   3        0.25        0.00      3.16 o 
  -3  -5   3      466.84      474.15      3.16 o 
  -2  -5   3       94.63       63.22      3.16 o 
  -1  -5   3       41.54        0.00      3.16 o 
   0  -5   3     2918.99     3034.58     63.22 o 
   1  -5   3      259.38      252.88      3.16 o 
   2  -5   3       29.27       63.22      3.16 o 
   3  -5   3      574.90      568.98      3.16 o 
   4  -5   3        4.77        0.00      3.16 o 
   5  -5   3      494.96      505.76      3.16 o 
   6  -5   3      755.94      758.64      3.16 o 
   7  -5   3      127.00      126.44      3.16 o 
   8  -5   3      159.69      158.05      3.16 o 
   9  -5   3       52.41       63.22      3.16 o 
  10  -5   3       17.45       31.61      3.16 o 
  11  -5   3       18.37       31.61      3.16 o 
 -14  -4   3        0.26        0.00      3.16 o 
 -13  -4   3        0.16        0.00      3.16 o 
 -12  -4   3       23.23       31.61      3.16 o 
 -11  -4   3      588.33      537.37     31.61 o 
 -10  -4   3      243.51      221.27      3.16 o 
  -9  -4   3     3161.79     3161.02     63.22 o 
  -8  -4   3      502.86      568.98     31.61 o 
  -7  -4   3       10.11        0.00      3.16 o 
  -6  -4   3       31.46       63.22      3.16 o 
  -5  -4   3       48.29       63.22      3.16 o 
  -4  -4   3       23.15       31.61      3.16 o 
  -3  -4   3       30.94        0.00      3.16 o 
  -2  -4   3      573.49      537.37      3.16 o 
  -1  -4   3     1170.49     1296.02     31.61 o 
   0  -4   3      112.00      189.66      3.16 o 
   1  -4   3      138.33      158.05      3.16 o 
   2  -4   3      887.20      916.69     31.61 o 
   3  -4   3      265.78      284.49      3.16 o 
   4  -4   3       17.05       31.61      3.16 o 
   5  -4   3      240.29      252.88      3.16 o 
   6  -4   3        0.78        0.00      3.16 o 
   7  -4   3      345.16      347.71      3.16 o 
   8  -4   3       12.75        0.00      3.16 o 
   9  -4   3       37.35       63.22      3.16 o 
  10  -4   3        4.98        0.00      3.16 o 
  11  -4   3       10.32       31.61      3.16 o 
 -14  -3   3        3.19        0.00      3.16 o 
 -13  -3   3      111.63       94.83      3.16 o 
 -12  -3   3        3.67        0.00      3.16 o 
 -11  -3   3       86.87       94.83      3.16 o 
 -10  -3   3       56.70       31.61      3.16 o 
  -9  -3   3       17.93        0.00      3.16 o 
  -8  -3   3      640.42      632.20     31.61 o 
  -7  -3   3       10.91       31.61      3.16 o 
  -6  -3   3        9.24        0.00      3.16 o 
  -5  -3   3     1436.70     1454.07     31.61 o 
  -4  -3   3       28.50       31.61      3.16 o 
  -3  -3   3      192.60      189.66      3.16 o 
  -2  -3   3      601.18      568.98      3.16 o 
  -1  -3   3      164.57      158.05      3.16 o 
   0  -3   3       71.03       94.83      3.16 o 
   1  -3   3     1602.92     1675.34      3.16 o 
   2  -3   3      334.57      410.93     31.61 o 
   3  -3   3        0.11        0.00      3.16 o 
   4  -3   3        0.02        0.00      3.16 o 
   5  -3   3       45.59        0.00      3.16 o 
   6  -3   3      651.71      727.03     31.61 o 
   7  -3   3        4.86        0.00      3.16 o 
   8  -3   3        0.97        0.00      3.16 o 
   9  -3   3        2.43        0.00      3.16 o 
  10  -3   3       14.52       31.61      3.16 o 
  11  -3   3      280.03      252.88      3.16 o 
  12  -3   3        0.18        0.00      3.16 o 
 -14  -2   3       60.23       63.22      3.16 o 
 -13  -2   3        0.70        0.00      3.16 o 
 -12  -2   3       39.96       31.61      3.16 o 
 -11  -2   3       64.04       94.83      3.16 o 
 -10  -2   3      134.08       94.83      3.16 o 
  -9  -2   3       16.33        0.00      3.16 o 
  -8  -2   3      329.42      316.10      3.16 o 
  -7  -2   3        0.44        0.00      3.16 o 
  -6  -2   3      192.39      158.05      3.16 o 
  -5  -2   3      280.19      379.32      3.16 o 
  -4  -2   3     1057.55     1137.97      3.16 o 
  -3  -2   3      494.50      505.76      3.16 o 
  -2  -2   3      128.61      126.44      3.16 o 
  -1  -2   3     1055.07     1011.53      3.16 o 
   0  -2   3      888.82      790.25      3.16 o 
   1  -2   3      469.12      474.15      3.16 o 
   2  -2   3        6.89        0.00      3.16 o 
   3  -2   3      257.09      252.88      3.16 o 
   4  -2   3      458.54      410.93      3.16 o 
   5  -2   3       34.35       31.61      3.16 o 
   6  -2   3      115.51      126.44      3.16 o 
   7  -2   3      120.68      126.44      3.16 o 
   8  -2   3      449.83      474.15     31.61 o 
   9  -2   3       45.48       31.61      3.16 o 
  10  -2   3       21.50       31.61      3.16 o 
  11  -2   3       31.92       31.61      3.16 o 
  12  -2   3        0.14        0.00      3.16 o 
 -13  -1   3        8.15        0.00      3.16 o 
 -12  -1   3        1.67        0.00      3.16 o 
 -11  -1   3       96.94       94.83      3.16 o 
 -10  -1   3      345.06      347.71      3.16 o 
  -9  -1   3      137.70       94.83      3.16 o 
  -8  -1   3      264.05      252.88      3.16 o 
  -7  -1   3       68.38       63.22      3.16 o 
  -6  -1   3       36.45       63.22      3.16 o 
  -5  -1   3       28.44       31.61      3.16 o 
  -4  -1   3      276.91      347.71      3.16 o 
  -3  -1   3      332.54      379.32      3.16 o 
  -2  -1   3      361.99      316.10      3.16 o 
  -1  -1   3        3.21        0.00      3.16 o 
   0  -1   3      786.92      695.42      3.16 o 
   1  -1   3     3625.06     3508.73     63.22 o 
   2  -1   3       17.68        0.00      3.16 o 
   3  -1   3       49.93       31.61      3.16 o 
   4  -1   3      430.60      410.93      3.16 o 
   5  -1   3       69.33       94.83      3.16 o 
   6  -1   3        0.35        0.00      3.16 o 
   7  -1   3      784.67      821.86     31.61 o 
   8  -1   3      149.72      158.05      3.16 o 
   9  -1   3       71.81       63.22      3.16 o 
  10  -1   3      199.19      221.27      3.16 o 
  11  -1   3        4.03        0.00      3.16 o 
  12  -1   3        1.25        0.00      3.16 o 
  13  -1   3       16.00       31.61      3.16 o 
 -13   0   3       71.76       63.22      3.16 o 
 -12   0   3       21.13       31.61      3.16 o 
 -11   0   3      246.49      221.27      3.16 o 
 -10   0   3       29.07        0.00      3.16 o 
  -9   0   3       14.28       31.61      3.16 o 
  -8   0   3      725.34      695.42     31.61 o 
  -7   0   3     1001.78     1011.53     31.61 o 
  -6   0   3        5.39        0.00      3.16 o 
  -5   0   3     1654.96     1675.34     31.61 o 
  -4   0   3      103.91       94.83      3.16 o 
  -3   0   3      167.67      189.66      3.16 o 
  -2   0   3     2943.05     3002.97     31.61 o 
  -1   0   3      109.31       31.61      3.16 o 
   0   0   3      191.72       94.83      3.16 o 
   1   0   3       25.93       94.83      3.16 o 
   2   0   3     1032.49     1043.14     31.61 o 
   3   0   3       12.39        0.00      3.16 o 
   4   0   3      807.91      790.25      3.16 o 
   5   0   3       77.58      126.44      3.16 o 
   6   0   3     3827.91     4046.10     63.22 o 
   7   0   3       46.56       63.22      3.16 o 
   8   0   3      565.31      505.76     31.61 o 
   9   0   3        1.04        0.00      3.16 o 
  10   0   3      132.89      126.44      3.16 o 
  11   0   3      268.43      284.49      3.16 o 
  12   0   3        3.66        0.00      3.16 o 
  13   0   3        2.80        0.00      3.16 o 
 -11   1   3      159.52      158.05      3.16 o 
 -10   1   3       62.17       63.22      3.16 o 
  -9   1   3      484.76      505.76     31.61 o 
  -8   1   3      380.19      347.71      3.16 o 
  -7   1   3       51.21       63.22      3.16 o 
  -6   1   3       64.75       94.83      3.16 o 
  -5   1   3        7.87       31.61      3.16 o 
  -4   1   3      211.59      252.88      3.16 o 
  -3   1   3       15.86       31.61      3.16 o 
  -2   1   3        0.11        0.00      3.16 o 
  -1   1   3      339.78      442.54      3.16 o 
   0   1   3     1870.66     1738.56      3.16 o 
   1   1   3     5148.53     5911.10     94.83 o 
   2   1   3     3191.56     3192.63     63.22 o 
   3   1   3     2011.74     1738.56      3.16 o 
   4   1   3       94.33      126.44      3.16 o 
   5   1   3      985.92     1074.75      3.16 o 
   6   1   3      581.98      568.98      3.16 o 
   7   1   3      212.92      221.27      3.16 o 
   8   1   3       33.46       63.22      3.16 o 
   9   1   3       23.27        0.00      3.16 o 
  10   1   3        0.80        0.00      3.16 o 
  11   1   3        9.22       31.61      3.16 o 
  12   1   3       45.41       63.22      3.16 o 
  13   1   3        5.22        0.00      3.16 o 
  14   1   3        4.35        0.00      3.16 o 
 -12   2   3       44.32       63.22      3.16 o 
 -11   2   3       23.53       31.61      3.16 o 
 -10   2   3      121.61      158.05      3.16 o 
  -9   2   3     1382.03     1359.24     31.61 o 
  -8   2   3      496.22      442.54     31.61 o 
  -7   2   3      100.09       94.83      3.16 o 
  -6   2   3        0.01        0.00      3.16 o 
  -5   2   3      339.73      347.71      3.16 o 
  -4   2   3     1165.66     1201.19      3.16 o 
  -3   2   3      694.15      727.03      3.16 o 
  -2   2   3      258.12      252.88      3.16 o 
  -1   2   3     1466.13     1485.68      3.16 o 
   0   2   3     1474.50     1422.46      3.16 o 
   1   2   3     7214.21     6385.25     63.22 o 
   2   2   3     4878.87     4488.64     31.61 o 
   3   2   3    22329.81    20736.27    252.88 o 
   4   2   3      617.56      568.98      3.16 o 
   5   2   3       89.19      126.44      3.16 o 
   6   2   3        1.28        0.00      3.16 o 
   7   2   3      116.78       94.83      3.16 o 
   8   2   3      133.87      126.44      3.16 o 
   9   2   3       43.62       63.22      3.16 o 
  10   2   3        3.34       31.61      3.16 o 
  11   2   3      235.52      221.27      3.16 o 
  12   2   3       66.97       63.22      3.16 o 
  13   2   3      110.80      126.44      3.16 o 
  14   2   3      157.41      126.44      3.16 o 
 -12   3   3        8.72        0.00      3.16 o 
 -11   3   3        7.90       31.61      3.16 o 
 -10   3   3      281.19      252.88      3.16 o 
  -9   3   3      241.52      221.27      3.16 o 
  -8   3   3      345.73      316.10      3.16 o 
  -7   3   3       39.79       31.61      3.16 o 
  -6   3   3       80.89       63.22      3.16 o 
  -5   3   3      226.82      284.49      3.16 o 
  -4   3   3       86.78      126.44      3.16 o 
  -3   3   3      837.06      885.08      3.16 o 
  -2   3   3      141.58      158.05      3.16 o 
  -1   3   3      795.89      821.86      3.16 o 
   0   3   3      352.64      474.15      3.16 o 
   1   3   3      139.62      126.44      3.16 o 
   2   3   3        2.66        0.00      3.16 o 
   3   3   3     1227.80     1296.02     31.61 o 
   4   3   3      363.33      379.32      3.16 o 
   5   3   3      642.69      600.59      3.16 o 
   6   3   3      858.38      821.86      3.16 o 
   7   3   3      199.66      158.05      3.16 o 
   8   3   3      684.19      695.42      3.16 o 
   9   3   3       96.85       94.83      3.16 o 
  10   3   3        6.26        0.00      3.16 o 
  11   3   3       90.66       94.83      3.16 o 
  12   3   3       16.47        0.00      3.16 o 
  13   3   3      286.91      316.10      3.16 o 
  14   3   3       87.64      126.44      3.16 o 
 -12   4   3       19.51       31.61      3.16 o 
 -11   4   3        2.08        0.00      3.16 o 
 -10   4   3      139.87      158.05      3.16 o 
  -9   4   3      292.37      316.10      3.16 o 
  -8   4   3      136.04      126.44      3.16 o 
  -7   4   3        3.28        0.00      3.16 o 
  -6   4   3       16.45       31.61      3.16 o 
  -5   4   3       62.98       31.61      3.16 o 
  -4   4   3      664.67      821.86      3.16 o 
  -3   4   3       78.96      126.44      3.16 o 
  -2   4   3       56.12       94.83      3.16 o 
  -1   4   3     3348.46     3824.83     31.61 o 
   0   4   3       51.64       63.22      3.16 o 
   1   4   3      291.89      410.93      3.16 o 
   2   4   3      277.57      221.27      3.16 o 
   4   4   3      126.95      126.44      3.16 o 
   5   4   3        8.08        0.00      3.16 o 
   6   4   3      882.66      948.30      3.16 o 
   7   4   3       19.74        0.00      3.16 o 
   8   4   3       28.97       31.61      3.16 o 
   9   4   3       59.88       63.22      3.16 o 
  10   4   3      121.65      126.44      3.16 o 
  11   4   3      145.06      126.44      3.16 o 
  12   4   3       28.99        0.00      3.16 o 
  13   4   3       10.25        0.00      3.16 o 
  14   4   3       15.23       31.61      3.16 o 
 -11   5   3        0.56        0.00      3.16 o 
 -10   5   3        7.85        0.00      3.16 o 
  -9   5   3       43.15       31.61      3.16 o 
  -8   5   3      111.45      126.44      3.16 o 
  -7   5   3      162.26      158.05      3.16 o 
  -6   5   3       83.88       94.83      3.16 o 
  -5   5   3      218.67      221.27      3.16 o 
  -4   5   3        0.02        0.00      3.16 o 
  -3   5   3     1249.18     1390.85      3.16 o 
  -2   5   3       84.29       94.83      3.16 o 
  -1   5   3      167.96      158.05      3.16 o 
   0   5   3      793.35      885.08      3.16 o 
   1   5   3      554.50      600.59      3.16 o 
   2   5   3       12.17        0.00      3.16 o 
   3   5   3        0.00        0.00      3.16 o 
   4   5   3        8.66        0.00      3.16 o 
   5   5   3      249.91      252.88      3.16 o 
   6   5   3      429.13      505.76      3.16 o 
   7   5   3       30.56        0.00      3.16 o 
   8   5   3        0.45        0.00      3.16 o 
   9   5   3       91.00       94.83      3.16 o 
  10   5   3        4.73        0.00      3.16 o 
  11   5   3       40.30       31.61      3.16 o 
  12   5   3        3.92        0.00      3.16 o 
  13   5   3       18.28       31.61      3.16 o 
  14   5   3       34.53       31.61      3.16 o 
  15   5   3       91.34       94.83      3.16 o 
 -10   6   3        6.97        0.00      3.16 o 
  -9   6   3       10.34        0.00      3.16 o 
  -8   6   3      317.28      347.71      3.16 o 
  -7   6   3        0.52        0.00      3.16 o 
  -6   6   3      292.11      284.49      3.16 o 
  -5   6   3        3.38        0.00      3.16 o 
  -4   6   3      210.80      189.66      3.16 o 
  -3   6   3     1054.80     1137.97      3.16 o 
  -2   6   3       11.53        0.00      3.16 o 
  -1   6   3       40.86       63.22      3.16 o 
   0   6   3      944.57     1011.53      3.16 o 
   1   6   3        5.80        0.00      3.16 o 
   2   6   3       60.56       63.22      3.16 o 
   3   6   3       28.73       31.61      3.16 o 
   4   6   3      303.23      284.49      3.16 o 
   5   6   3      319.64      284.49      3.16 o 
   6   6   3       69.24       63.22      3.16 o 
   7   6   3       10.02       31.61      3.16 o 
   8   6   3      189.37      189.66      3.16 o 
   9   6   3      123.16      126.44      3.16 o 
  10   6   3      637.35      663.81     31.61 o 
  11   6   3       90.46       94.83      3.16 o 
  12   6   3        0.68        0.00      3.16 o 
  13   6   3        0.69        0.00      3.16 o 
  14   6   3       24.13       31.61      3.16 o 
  15   6   3        0.56        0.00      3.16 o 
 -10   7   3        6.35        0.00      3.16 o 
  -9   7   3       17.91       31.61      3.16 o 
  -8   7   3       92.47       94.83      3.16 o 
  -7   7   3       81.77       63.22      3.16 o 
  -6   7   3       15.50        0.00      3.16 o 
  -5   7   3      139.07       94.83      3.16 o 
  -4   7   3       50.42       63.22      3.16 o 
  -3   7   3        8.18        0.00      3.16 o 
  -2   7   3      170.32      189.66      3.16 o 
  -1   7   3      436.71      474.15      3.16 o 
   0   7   3       50.41       63.22      3.16 o 
   1   7   3      570.48      632.20      3.16 o 
   2   7   3      158.38      158.05      3.16 o 
   3   7   3      171.94      189.66      3.16 o 
   4   7   3       16.22        0.00      3.16 o 
   5   7   3      753.24      821.86      3.16 o 
   6   7   3       26.57       31.61      3.16 o 
   7   7   3        6.58        0.00      3.16 o 
   8   7   3      673.26      663.81      3.16 o 
   9   7   3      173.38      189.66      3.16 o 
  10   7   3      151.56      158.05      3.16 o 
  11   7   3       85.55       94.83      3.16 o 
  12   7   3      213.82      221.27      3.16 o 
  13   7   3        9.47        0.00      3.16 o 
  14   7   3       81.21       94.83      3.16 o 
  15   7   3        9.71        0.00      3.16 o 
  -9   8   3       25.30       31.61      3.16 o 
  -8   8   3        6.85        0.00      3.16 o 
  -7   8   3        6.61        0.00      3.16 o 
  -6   8   3      102.51       94.83      3.16 o 
  -5   8   3      109.33       94.83      3.16 o 
  -4   8   3       28.62       31.61      3.16 o 
  -3   8   3      505.71      505.76      3.16 o 
  -2   8   3       39.37       31.61      3.16 o 
  -1   8   3      109.81      126.44      3.16 o 
   0   8   3      783.42      758.64      3.16 o 
   1   8   3      307.87      347.71      3.16 o 
   2   8   3       92.01       63.22      3.16 o 
   3   8   3        5.88        0.00      3.16 o 
   4   8   3      490.05      442.54      3.16 o 
   5   8   3      280.99      316.10      3.16 o 
   6   8   3      490.85      474.15      3.16 o 
   7   8   3      328.69      379.32      3.16 o 
   8   8   3       47.50       31.61      3.16 o 
   9   8   3        0.73        0.00      3.16 o 
  10   8   3      672.64      663.81      3.16 o 
  11   8   3       28.72        0.00      3.16 o 
  12   8   3        0.00        0.00      3.16 o 
  13   8   3       32.55       31.61      3.16 o 
  14   8   3        1.04        0.00      3.16 o 
  15   8   3       57.79       63.22      3.16 o 
  -8   9   3        4.17        0.00      3.16 o 
  -7   9   3        0.80        0.00      3.16 o 
  -6   9   3      149.68      158.05      3.16 o 
  -5   9   3        6.90        0.00      3.16 o 
  -4   9   3      103.18       94.83      3.16 o 
  -3   9   3        0.52        0.00      3.16 o 
  -2   9   3      128.11      158.05      3.16 o 
  -1   9   3       90.24       63.22      3.16 o 
   0   9   3       18.63       31.61      3.16 o 
   1   9   3       69.03       63.22      3.16 o 
   2   9   3      553.41      600.59      3.16 o 
   3   9   3       86.86       94.83      3.16 o 
   4   9   3       19.66       31.61      3.16 o 
   5   9   3      924.22      916.69      3.16 o 
   6   9   3       19.57       31.61      3.16 o 
   7   9   3        4.46       31.61      3.16 o 
   8   9   3        0.13        0.00      3.16 o 
   9   9   3      205.14      189.66      3.16 o 
  10   9   3        6.82        0.00      3.16 o 
  11   9   3       52.64       31.61      3.16 o 
  12   9   3       86.50       63.22      3.16 o 
  13   9   3       24.81       31.61      3.16 o 
  14   9   3      166.75      158.05      3.16 o 
  -7  10   3        1.14        0.00      3.16 o 
  -6  10   3       38.84       31.61      3.16 o 
  -5  10   3        2.16        0.00      3.16 o 
  -4  10   3      166.86      189.66      3.16 o 
  -3  10   3       33.37       63.22      3.16 o 
  -2  10   3       16.76        0.00      3.16 o 
  -1  10   3        7.61        0.00      3.16 o 
   0  10   3       12.38       31.61      3.16 o 
   1  10   3      270.52      252.88      3.16 o 
   2  10   3      250.51      252.88      3.16 o 
   3  10   3      252.92      221.27      3.16 o 
   4  10   3       92.25       94.83      3.16 o 
   5  10   3      554.11      600.59      3.16 o 
   6  10   3       44.58       31.61      3.16 o 
   7  10   3        3.05        0.00      3.16 o 
   8  10   3      100.85      126.44      3.16 o 
   9  10   3       38.37       63.22      3.16 o 
  10  10   3        6.67        0.00      3.16 o 
  11  10   3      323.52      316.10      3.16 o 
  12  10   3        0.15        0.00      3.16 o 
  13  10   3       92.44       94.83      3.16 o 
  14  10   3       20.18       31.61      3.16 o 
  -6  11   3       69.63       63.22      3.16 o 
  -5  11   3       43.71       31.61      3.16 o 
  -4  11   3       58.78       63.22      3.16 o 
  -3  11   3       26.87       31.61      3.16 o 
  -2  11   3       71.35       63.22      3.16 o 
  -1  11   3       64.96       63.22      3.16 o 
   0  11   3      383.13      379.32      3.16 o 
   1  11   3      776.87      758.64     31.61 o 
   2  11   3     2316.71     2339.15     31.61 o 
   3  11   3       36.93        0.00      3.16 o 
   4  11   3        2.44        0.00      3.16 o 
   5  11   3       26.59        0.00      3.16 o 
   6  11   3       94.98       94.83      3.16 o 
   7  11   3       55.59       63.22      3.16 o 
   8  11   3       36.53       31.61      3.16 o 
   9  11   3       10.50        0.00      3.16 o 
  10  11   3       14.92        0.00      3.16 o 
  11  11   3        0.98        0.00      3.16 o 
  12  11   3       12.59       31.61      3.16 o 
  13  11   3      340.78      347.71      3.16 o 
  14  11   3       25.52       31.61      3.16 o 
  -5  12   3       15.91       31.61      3.16 o 
  -4  12   3       22.32       31.61      3.16 o 
  -3  12   3       12.42       31.61      3.16 o 
  -2  12   3      289.49      284.49      3.16 o 
  -1  12   3        5.48        0.00      3.16 o 
   0  12   3       34.41       31.61      3.16 o 
   1  12   3      185.23      158.05      3.16 o 
   2  12   3       66.83       94.83      3.16 o 
   3  12   3       20.84        0.00      3.16 o 
   4  12   3       40.93       63.22      3.16 o 
   5  12   3        6.95        0.00      3.16 o 
   6  12   3       92.58       94.83      3.16 o 
   7  12   3      290.95      284.49      3.16 o 
   8  12   3       73.19       63.22      3.16 o 
   9  12   3       46.19       31.61      3.16 o 
  10  12   3       21.68        0.00      3.16 o 
  11  12   3      190.77      189.66      3.16 o 
  12  12   3      280.23      316.10      3.16 o 
  13  12   3       84.79       94.83      3.16 o 
  -4  13   3       65.82       94.83      3.16 o 
  -3  13   3      252.44      252.88      3.16 o 
  -2  13   3       25.64       31.61      3.16 o 
  -1  13   3       18.34        0.00      3.16 o 
   0  13   3        0.16        0.00      3.16 o 
   1  13   3       66.94       94.83      3.16 o 
   2  13   3      342.48      347.71      3.16 o 
   3  13   3       19.45        0.00      3.16 o 
   4  13   3       61.30       94.83      3.16 o 
   5  13   3       17.19       31.61      3.16 o 
   6  13   3        2.59        0.00      3.16 o 
   7  13   3       11.03       31.61      3.16 o 
   8  13   3      116.29      126.44      3.16 o 
   9  13   3        9.76        0.00      3.16 o 
  10  13   3      112.18      126.44      3.16 o 
  11  13   3       29.03       31.61      3.16 o 
  12  13   3        0.26        0.00      3.16 o 
  -2  14   3        8.44        0.00      3.16 o 
  -1  14   3       66.40       63.22      3.16 o 
   0  14   3        2.26        0.00      3.16 o 
   1  14   3       17.81        0.00      3.16 o 
   2  14   3       42.25       31.61      3.16 o 
   3  14   3       40.09       31.61      3.16 o 
   4  14   3        0.39        0.00      3.16 o 
   5  14   3       92.24       63.22      3.16 o 
   6  14   3       17.15       31.61      3.16 o 
   7  14   3       18.80       31.61      3.16 o 
   8  14   3        5.76        0.00      3.16 o 
   9  14   3        0.08        0.00      3.16 o 
  10  14   3      231.15      252.88      3.16 o 
  11  14   3        1.83        0.00      3.16 o 
  12  14   3      160.85      158.05      3.16 o 
   0  15   3        1.00        0.00      3.16 o 
   1  15   3        1.12        0.00      3.16 o 
   2  15   3        6.51        0.00      3.16 o 
   3  15   3       12.68       31.61      3.16 o 
   4  15   3        0.00        0.00      3.16 o 
   5  15   3        7.40        0.00      3.16 o 
   6  15   3       21.80        0.00      3.16 o 
   7  15   3       22.68       31.61      3.16 o 
   8  15   3       14.32       31.61      3.16 o 
   9  15   3      123.16      126.44      3.16 o 
  10  15   3      107.75      126.44      3.16 o 
   4  16   3        4.81        0.00      3.16 o 
   5  16   3       34.82       63.22      3.16 o 
   6  16   3       24.22        0.00      3.16 o 
   7  16   3        4.09        0.00      3.16 o 
  -7 -13   4       63.73       94.83      3.16 o 
  -6 -13   4        5.58        0.00      3.16 o 
  -5 -13   4       61.73       94.83      3.16 o 
  -4 -13   4        4.62        0.00      3.16 o 
  -3 -13   4        6.56        0.00      3.16 o 
  -2 -13   4        1.55        0.00      3.16 o 
  -1 -13   4       14.55       31.61      3.16 o 
  -9 -12   4      169.73      189.66      3.16 o 
  -8 -12   4        1.73        0.00      3.16 o 
  -7 -12   4       60.69       63.22      3.16 o 
  -6 -12   4       44.33       31.61      3.16 o 
  -5 -12   4        6.13        0.00      3.16 o 
  -4 -12   4       34.40       31.61      3.16 o 
  -3 -12   4        8.55        0.00      3.16 o 
  -2 -12   4        6.44        0.00      3.16 o 
  -1 -12   4       89.39       94.83      3.16 o 
   0 -12   4      243.95      284.49      3.16 o 
   1 -12   4       34.01       31.61      3.16 o 
   2 -12   4       58.61       63.22      3.16 o 
 -11 -11   4        4.18        0.00      3.16 o 
 -10 -11   4       30.82       31.61      3.16 o 
  -9 -11   4      225.53      252.88      3.16 o 
  -8 -11   4        1.90        0.00      3.16 o 
  -7 -11   4      100.02       94.83      3.16 o 
  -6 -11   4       30.37       31.61      3.16 o 
  -5 -11   4       80.83       94.83      3.16 o 
  -4 -11   4       58.92       63.22      3.16 o 
  -3 -11   4       10.52        0.00      3.16 o 
  -2 -11   4       11.49        0.00      3.16 o 
  -1 -11   4        1.39        0.00      3.16 o 
   0 -11   4      193.62      221.27      3.16 o 
   1 -11   4      214.32      221.27      3.16 o 
   2 -11   4       12.99       31.61      3.16 o 
   3 -11   4        1.15        0.00      3.16 o 
   4 -11   4       36.45       31.61      3.16 o 
 -11 -10   4      327.69      379.32      3.16 o 
 -10 -10   4       76.99       63.22      3.16 o 
  -9 -10   4      795.08      853.47      3.16 o 
  -8 -10   4      301.56      316.10      3.16 o 
  -7 -10   4      350.32      379.32      3.16 o 
  -6 -10   4       22.08       31.61      3.16 o 
  -5 -10   4       53.54       63.22      3.16 o 
  -4 -10   4      104.70      126.44      3.16 o 
  -3 -10   4       32.28       31.61      3.16 o 
  -2 -10   4       49.44       63.22      3.16 o 
  -1 -10   4       12.99        0.00      3.16 o 
   0 -10   4      158.59      158.05      3.16 o 
   1 -10   4       28.63       31.61      3.16 o 
   2 -10   4       51.80       63.22      3.16 o 
   3 -10   4        3.98        0.00      3.16 o 
   4 -10   4        1.58        0.00      3.16 o 
   5 -10   4        8.84        0.00      3.16 o 
 -12  -9   4        1.66        0.00      3.16 o 
 -11  -9   4       72.08       63.22      3.16 o 
 -10  -9   4       31.94       31.61      3.16 o 
  -9  -9   4       53.55       63.22      3.16 o 
  -8  -9   4      368.49      442.54      3.16 o 
  -7  -9   4       96.94       94.83      3.16 o 
  -6  -9   4        1.32        0.00      3.16 o 
  -5  -9   4       51.96       63.22      3.16 o 
  -4  -9   4      253.20      252.88      3.16 o 
  -3  -9   4      281.10      252.88      3.16 o 
  -2  -9   4      826.60      790.25     31.61 o 
  -1  -9   4       69.99       63.22      3.16 o 
   0  -9   4        3.97        0.00      3.16 o 
   1  -9   4        0.22        0.00      3.16 o 
   2  -9   4        3.19        0.00      3.16 o 
   3  -9   4        0.01        0.00      3.16 o 
   4  -9   4       21.89       31.61      3.16 o 
   5  -9   4        1.36        0.00      3.16 o 
   6  -9   4      162.09      221.27      3.16 o 
 -13  -8   4       55.42       63.22      3.16 o 
 -12  -8   4       13.10        0.00      3.16 o 
 -11  -8   4        0.42        0.00      3.16 o 
 -10  -8   4      544.31      537.37      3.16 o 
  -9  -8   4       97.74       94.83      3.16 o 
  -8  -8   4      837.49      821.86      3.16 o 
  -7  -8   4       15.61        0.00      3.16 o 
  -6  -8   4        7.15        0.00      3.16 o 
  -5  -8   4      207.08      189.66      3.16 o 
  -4  -8   4        0.70        0.00      3.16 o 
  -3  -8   4      268.60      284.49      3.16 o 
  -2  -8   4      553.98      537.37     31.61 o 
  -1  -8   4       48.64        0.00      3.16 o 
   0  -8   4       36.31       31.61      3.16 o 
   1  -8   4       34.36       31.61      3.16 o 
   2  -8   4       84.77       63.22      3.16 o 
   3  -8   4       58.28       63.22      3.16 o 
   4  -8   4       77.83       63.22      3.16 o 
   5  -8   4      562.61      600.59     31.61 o 
   6  -8   4       27.72       31.61      3.16 o 
   7  -8   4        2.61        0.00      3.16 o 
   8  -8   4       69.42       63.22      3.16 o 
 -13  -7   4       17.99       31.61      3.16 o 
 -12  -7   4        0.25        0.00      3.16 o 
 -11  -7   4        3.28        0.00      3.16 o 
 -10  -7   4       24.38        0.00      3.16 o 
  -9  -7   4      187.54      221.27      3.16 o 
  -8  -7   4      583.40      568.98      3.16 o 
  -7  -7   4      382.55      410.93      3.16 o 
  -6  -7   4     1177.29     1074.75      3.16 o 
  -5  -7   4      121.25      126.44      3.16 o 
  -4  -7   4        2.98        0.00      3.16 o 
  -3  -7   4        4.78       31.61      3.16 o 
  -2  -7   4       33.62       63.22      3.16 o 
  -1  -7   4       88.62       94.83      3.16 o 
   0  -7   4        0.02        0.00      3.16 o 
   1  -7   4      342.55      347.71      3.16 o 
   2  -7   4       60.77       63.22      3.16 o 
   3  -7   4      202.66      189.66      3.16 o 
   4  -7   4       62.17       31.61      3.16 o 
   5  -7   4      497.18      505.76     31.61 o 
   6  -7   4       17.65        0.00      3.16 o 
   7  -7   4       67.92       94.83      3.16 o 
   8  -7   4       63.79       63.22      3.16 o 
   9  -7   4       22.93       31.61      3.16 o 
 -13  -6   4       25.79       31.61      3.16 o 
 -12  -6   4      211.53      221.27      3.16 o 
 -11  -6   4        0.00        0.00      3.16 o 
 -10  -6   4       35.42        0.00      3.16 o 
  -9  -6   4      272.98      284.49      3.16 o 
  -8  -6   4      524.12      505.76      3.16 o 
  -7  -6   4        5.81        0.00      3.16 o 
  -6  -6   4      433.13      442.54      3.16 o 
  -5  -6   4        0.02        0.00      3.16 o 
  -4  -6   4      301.06      252.88      3.16 o 
  -3  -6   4       31.64       31.61      3.16 o 
  -2  -6   4      538.39      474.15     31.61 o 
  -1  -6   4        2.54        0.00      3.16 o 
   0  -6   4       61.57       63.22      3.16 o 
   1  -6   4        3.60        0.00      3.16 o 
   2  -6   4       59.76       63.22      3.16 o 
   3  -6   4       78.98       31.61      3.16 o 
   4  -6   4      239.09      284.49      3.16 o 
   5  -6   4     1470.21     1485.68     31.61 o 
   6  -6   4      110.06       94.83      3.16 o 
   7  -6   4       20.74       31.61      3.16 o 
   8  -6   4        6.98        0.00      3.16 o 
   9  -6   4       82.74       94.83      3.16 o 
 -13  -5   4       39.48       31.61      3.16 o 
 -12  -5   4      472.81      442.54      3.16 o 
 -11  -5   4      171.15      189.66      3.16 o 
 -10  -5   4      208.47      221.27      3.16 o 
  -9  -5   4      412.03      379.32      3.16 o 
  -8  -5   4      356.49      379.32      3.16 o 
  -7  -5   4       41.42       31.61      3.16 o 
  -6  -5   4       49.12       63.22      3.16 o 
  -5  -5   4      257.02      252.88      3.16 o 
  -4  -5   4        5.38        0.00      3.16 o 
  -3  -5   4        2.73        0.00      3.16 o 
  -2  -5   4        2.13        0.00      3.16 o 
  -1  -5   4      222.95      252.88      3.16 o 
   0  -5   4        6.85        0.00      3.16 o 
   1  -5   4      197.34      221.27      3.16 o 
   2  -5   4      814.24      853.47      3.16 o 
   3  -5   4      157.66      126.44      3.16 o 
   4  -5   4        0.41        0.00      3.16 o 
   5  -5   4       55.37       63.22      3.16 o 
   6  -5   4      254.31      284.49      3.16 o 
   7  -5   4       32.47       31.61      3.16 o 
   8  -5   4      107.64      126.44      3.16 o 
   9  -5   4       15.22        0.00      3.16 o 
  10  -5   4       47.45       63.22      3.16 o 
 -13  -4   4        0.97        0.00      3.16 o 
 -12  -4   4       20.19       31.61      3.16 o 
 -11  -4   4       30.50       31.61      3.16 o 
 -10  -4   4      494.23      505.76     31.61 o 
  -9  -4   4      701.25      758.64     31.61 o 
  -8  -4   4       74.96       63.22      3.16 o 
  -7  -4   4        7.26        0.00      3.16 o 
  -6  -4   4      142.48      158.05      3.16 o 
  -5  -4   4      168.99      158.05      3.16 o 
  -4  -4   4      123.39      126.44      3.16 o 
  -3  -4   4      309.37      316.10      3.16 o 
  -2  -4   4       24.81       31.61      3.16 o 
  -1  -4   4       23.44        0.00      3.16 o 
   0  -4   4      195.31      189.66      3.16 o 
   1  -4   4     1743.68     1770.17     31.61 o 
   2  -4   4      682.86      821.86     31.61 o 
   3  -4   4       81.80       94.83      3.16 o 
   4  -4   4       41.01       31.61      3.16 o 
   5  -4   4       14.32        0.00      3.16 o 
   6  -4   4        8.48        0.00      3.16 o 
   7  -4   4       16.80        0.00      3.16 o 
   8  -4   4        1.71        0.00      3.16 o 
   9  -4   4        3.26        0.00      3.16 o 
  10  -4   4        0.52        0.00      3.16 o 
  11  -4   4        6.47        0.00      3.16 o 
 -13  -3   4       37.31       31.61      3.16 o 
 -12  -3   4       13.81       31.61      3.16 o 
 -11  -3   4      104.79       94.83      3.16 o 
 -10  -3   4        2.84        0.00      3.16 o 
  -9  -3   4        0.79        0.00      3.16 o 
  -8  -3   4      274.15      252.88      3.16 o 
  -7  -3   4       23.64       31.61      3.16 o 
  -6  -3   4      143.00      158.05      3.16 o 
  -5  -3   4       76.21       94.83      3.16 o 
  -4  -3   4      635.44      663.81      3.16 o 
  -3  -3   4       46.64       63.22      3.16 o 
  -2  -3   4      387.97      347.71      3.16 o 
  -1  -3   4      133.48      126.44      3.16 o 
   0  -3   4        0.47        0.00      3.16 o 
   1  -3   4     1085.43     1137.97      3.16 o 
   2  -3   4      162.59      158.05      3.16 o 
   3  -3   4       63.43       63.22      3.16 o 
   4  -3   4       28.47       31.61      3.16 o 
   5  -3   4       44.30       31.61      3.16 o 
   6  -3   4      191.97      189.66      3.16 o 
   7  -3   4      197.01      189.66      3.16 o 
   8  -3   4       72.80       63.22      3.16 o 
   9  -3   4       42.53       63.22      3.16 o 
  10  -3   4       23.51        0.00      3.16 o 
  11  -3   4      152.00      158.05      3.16 o 
  12  -3   4        0.03        0.00      3.16 o 
 -13  -2   4       21.10       31.61      3.16 o 
 -12  -2   4        0.00        0.00      3.16 o 
 -11  -2   4       16.44       31.61      3.16 o 
 -10  -2   4      120.67       94.83      3.16 o 
  -9  -2   4      328.21      316.10      3.16 o 
  -8  -2   4      357.53      316.10      3.16 o 
  -7  -2   4      171.47      189.66      3.16 o 
  -6  -2   4      104.26      158.05      3.16 o 
  -5  -2   4      364.96      442.54      3.16 o 
  -4  -2   4      812.03      853.47      3.16 o 
  -3  -2   4     1714.67     1738.56     31.61 o 
  -2  -2   4     1487.62     1422.46     31.61 o 
  -1  -2   4      266.98      347.71      3.16 o 
   0  -2   4      318.48      379.32      3.16 o 
   1  -2   4     4811.55     4867.96     63.22 o 
   2  -2   4        4.30       31.61      3.16 o 
   3  -2   4      229.95      189.66      3.16 o 
   4  -2   4        0.54        0.00      3.16 o 
   5  -2   4      493.70      600.59      3.16 o 
   6  -2   4      170.66      189.66      3.16 o 
   7  -2   4      327.77      410.93      3.16 o 
   8  -2   4       43.47       31.61      3.16 o 
   9  -2   4       24.75       31.61      3.16 o 
  10  -2   4       16.46        0.00      3.16 o 
  11  -2   4       46.54       31.61      3.16 o 
  12  -2   4        0.00        0.00      3.16 o 
 -13  -1   4       42.61       31.61      3.16 o 
 -12  -1   4        2.90        0.00      3.16 o 
 -11  -1   4       16.96       31.61      3.16 o 
 -10  -1   4      196.15      189.66      3.16 o 
  -9  -1   4        2.04        0.00      3.16 o 
  -8  -1   4        3.16        0.00      3.16 o 
  -7  -1   4      659.47      695.42      3.16 o 
  -6  -1   4        0.00        0.00      3.16 o 
  -5  -1   4        7.00        0.00      3.16 o 
  -4  -1   4     1077.32     1454.07     31.61 o 
  -3  -1   4     1803.28     1896.61      3.16 o 
  -2  -1   4      445.63      474.15      3.16 o 
  -1  -1   4      227.23      221.27      3.16 o 
   0  -1   4     1369.11     1327.63     31.61 o 
   1  -1   4     2466.63     2275.93     31.61 o 
   2  -1   4      853.22      885.08     31.61 o 
   3  -1   4     1329.61     1390.85     31.61 o 
   4  -1   4      113.95       94.83      3.16 o 
   5  -1   4       50.29       63.22      3.16 o 
   6  -1   4      466.31      442.54      3.16 o 
   7  -1   4       52.21       63.22      3.16 o 
   8  -1   4       52.83       31.61      3.16 o 
   9  -1   4        0.44        0.00      3.16 o 
  10  -1   4       39.52       31.61      3.16 o 
  11  -1   4        0.85        0.00      3.16 o 
  12  -1   4        4.73        0.00      3.16 o 
  13  -1   4       35.58       31.61      3.16 o 
 -13   0   4       11.20        0.00      3.16 o 
 -12   0   4        8.62        0.00      3.16 o 
 -11   0   4       99.57       94.83      3.16 o 
 -10   0   4      167.37      189.66      3.16 o 
  -9   0   4      136.53      126.44      3.16 o 
  -8   0   4       16.27       31.61      3.16 o 
  -7   0   4      408.25      442.54      3.16 o 
  -6   0   4        6.58        0.00      3.16 o 
  -5   0   4       74.56       94.83      3.16 o 
  -4   0   4      122.86      158.05      3.16 o 
  -3   0   4     6580.81     6985.85     63.22 o 
  -2   0   4     3843.21     4140.93     63.22 o 
  -1   0   4      270.73      316.10      3.16 o 
   0   0   4      693.72      632.20      3.16 o 
   1   0   4     1833.91     1833.39     31.61 o 
   2   0   4      225.71      158.05      3.16 o 
   3   0   4      165.08      158.05      3.16 o 
   4   0   4       76.72       31.61      3.16 o 
   5   0   4      102.43       94.83      3.16 o 
   6   0   4       68.85       31.61      3.16 o 
   7   0   4      240.55      284.49      3.16 o 
   8   0   4      549.03      568.98      3.16 o 
   9   0   4       14.62        0.00      3.16 o 
  10   0   4      512.67      505.76      3.16 o 
  11   0   4       20.17        0.00      3.16 o 
  12   0   4        0.51        0.00      3.16 o 
  13   0   4       17.29       31.61      3.16 o 
 -11   1   4        6.68        0.00      3.16 o 
 -10   1   4       89.73       94.83      3.16 o 
  -9   1   4       26.32       31.61      3.16 o 
  -8   1   4        1.65        0.00      3.16 o 
  -7   1   4      729.09      695.42      3.16 o 
  -6   1   4      187.57      189.66      3.16 o 
  -5   1   4        3.37        0.00      3.16 o 
  -4   1   4      828.65     1043.14      3.16 o 
  -3   1   4      353.97      316.10      3.16 o 
  -2   1   4      522.64      537.37      3.16 o 
  -1   1   4     3281.19     3508.73     63.22 o 
   0   1   4     1707.80     1770.17     31.61 o 
   1   1   4      212.94      284.49      3.16 o 
   2   1   4     1244.46     1011.53      3.16 o 
   3   1   4       56.04       31.61      3.16 o 
   4   1   4     2204.74     2086.27     31.61 o 
   5   1   4       28.62        0.00      3.16 o 
   6   1   4      141.09      126.44      3.16 o 
   7   1   4       20.01       31.61      3.16 o 
   8   1   4        0.02        0.00      3.16 o 
   9   1   4     1282.96     1296.02     31.61 o 
  10   1   4       49.53       63.22      3.16 o 
  11   1   4       13.12        0.00      3.16 o 
  12   1   4        0.09        0.00      3.16 o 
  13   1   4       14.57       31.61      3.16 o 
  14   1   4       16.51       31.61      3.16 o 
 -11   2   4       13.23       31.61      3.16 o 
 -10   2   4        5.84        0.00      3.16 o 
  -9   2   4      336.38      316.10      3.16 o 
  -8   2   4      480.05      474.15      3.16 o 
  -7   2   4      115.89      126.44      3.16 o 
  -6   2   4       28.47       31.61      3.16 o 
  -5   2   4        1.09        0.00      3.16 o 
  -4   2   4       24.04       31.61      3.16 o 
  -3   2   4        3.75        0.00      3.16 o 
  -2   2   4        5.39       31.61      3.16 o 
  -1   2   4     1446.39     1580.51      3.16 o 
   0   2   4     1245.01     1327.63      3.16 o 
   1   2   4      147.25      158.05      3.16 o 
   2   2   4      450.04      410.93      3.16 o 
   3   2   4     1072.15      979.92      3.16 o 
   4   2   4      131.14      126.44      3.16 o 
   5   2   4        0.01        0.00      3.16 o 
   6   2   4       29.01       31.61      3.16 o 
   7   2   4       47.35       31.61      3.16 o 
   8   2   4       66.13       63.22      3.16 o 
   9   2   4       59.19       63.22      3.16 o 
  10   2   4        5.91        0.00      3.16 o 
  11   2   4      112.91       63.22      3.16 o 
  12   2   4        2.65        0.00      3.16 o 
  13   2   4        1.87        0.00      3.16 o 
  14   2   4        0.86        0.00      3.16 o 
 -12   3   4       16.19       31.61      3.16 o 
 -11   3   4       23.98       31.61      3.16 o 
 -10   3   4        3.62        0.00      3.16 o 
  -9   3   4        0.38        0.00      3.16 o 
  -8   3   4      148.88      126.44      3.16 o 
  -7   3   4      452.46      442.54      3.16 o 
  -6   3   4        9.05        0.00      3.16 o 
  -5   3   4      116.44      126.44      3.16 o 
  -4   3   4     1339.34     1485.68      3.16 o 
  -3   3   4      606.21      727.03      3.16 o 
  -2   3   4      138.05      221.27      3.16 o 
  -1   3   4      497.95      568.98      3.16 o 
   0   3   4     1746.78     1896.61      3.16 o 
   1   3   4      655.60      821.86     31.61 o 
   2   3   4     7168.02     7080.68     63.22 o 
   3   3   4     2036.01     1991.44     31.61 o 
   4   3   4     6727.28     6416.86     63.22 o 
   5   3   4     1350.89     1296.02      3.16 o 
   6   3   4       92.78       94.83      3.16 o 
   7   3   4       16.72       31.61      3.16 o 
   8   3   4       40.23       31.61      3.16 o 
   9   3   4       12.89        0.00      3.16 o 
  10   3   4      187.16      158.05      3.16 o 
  11   3   4       11.49        0.00      3.16 o 
  12   3   4      176.42      158.05      3.16 o 
  13   3   4       73.13       31.61      3.16 o 
  14   3   4       63.02       63.22      3.16 o 
 -11   4   4        7.34        0.00      3.16 o 
 -10   4   4       66.86       31.61      3.16 o 
  -9   4   4       10.89        0.00      3.16 o 
  -8   4   4       94.86       94.83      3.16 o 
  -7   4   4       17.27        0.00      3.16 o 
  -6   4   4      111.50      126.44      3.16 o 
  -5   4   4       96.28       94.83      3.16 o 
  -4   4   4       78.75       94.83      3.16 o 
  -3   4   4        4.81       31.61      3.16 o 
  -2   4   4      682.34      853.47      3.16 o 
  -1   4   4      255.64      252.88      3.16 o 
   0   4   4      522.62      632.20      3.16 o 
   1   4   4      737.31      885.08     31.61 o 
   2   4   4     2202.99     2307.54     31.61 o 
   3   4   4     1648.16     1580.51     31.61 o 
   4   4   4      463.76      442.54      3.16 o 
   5   4   4     1263.17     1327.63      3.16 o 
   6   4   4      209.44      221.27      3.16 o 
   7   4   4      516.54      442.54      3.16 o 
   8   4   4       19.15       31.61      3.16 o 
   9   4   4       84.60       94.83      3.16 o 
  10   4   4       46.04       63.22      3.16 o 
  11   4   4      598.48      505.76     31.61 o 
  12   4   4       28.42       31.61      3.16 o 
  13   4   4       43.44       63.22      3.16 o 
  14   4   4        0.90        0.00      3.16 o 
 -11   5   4      152.45      158.05      3.16 o 
 -10   5   4        2.60        0.00      3.16 o 
  -9   5   4        0.29        0.00      3.16 o 
  -8   5   4       60.19       63.22      3.16 o 
  -7   5   4       32.68       31.61      3.16 o 
  -6   5   4        0.02        0.00      3.16 o 
  -5   5   4       12.78        0.00      3.16 o 
  -4   5   4        0.33        0.00      3.16 o 
  -3   5   4      187.58      189.66      3.16 o 
  -2   5   4       68.72       94.83      3.16 o 
  -1   5   4     1027.88     1201.19      3.16 o 
   0   5   4      798.50      885.08      3.16 o 
   1   5   4        0.31        0.00      3.16 o 
   2   5   4     1274.31     1359.24     31.61 o 
   3   5   4      651.87      632.20      3.16 o 
   4   5   4      710.43      758.64      3.16 o 
   5   5   4      359.40      379.32      3.16 o 
   6   5   4      195.66      221.27      3.16 o 
   7   5   4        0.98        0.00      3.16 o 
   8   5   4      423.06      379.32      3.16 o 
   9   5   4       20.57        0.00      3.16 o 
  10   5   4      125.36      126.44      3.16 o 
  11   5   4      473.10      442.54      3.16 o 
  12   5   4       61.24       63.22      3.16 o 
  13   5   4        3.10        0.00      3.16 o 
  14   5   4       23.13       31.61      3.16 o 
  15   5   4       32.22       31.61      3.16 o 
 -10   6   4       21.14       31.61      3.16 o 
  -9   6   4       40.08       31.61      3.16 o 
  -8   6   4       66.50       63.22      3.16 o 
  -7   6   4        9.76        0.00      3.16 o 
  -6   6   4      121.09       94.83      3.16 o 
  -5   6   4        1.58        0.00      3.16 o 
  -4   6   4      402.43      410.93      3.16 o 
  -3   6   4        6.02        0.00      3.16 o 
  -2   6   4      325.20      379.32      3.16 o 
  -1   6   4       10.14        0.00      3.16 o 
   0   6   4        6.33        0.00      3.16 o 
   1   6   4      236.21      252.88      3.16 o 
   2   6   4      130.95      158.05      3.16 o 
   3   6   4       32.09       31.61      3.16 o 
   4   6   4     1355.51     1422.46      3.16 o 
   5   6   4      578.83      600.59      3.16 o 
   6   6   4        0.11        0.00      3.16 o 
   7   6   4      837.27      821.86      3.16 o 
   8   6   4      941.81      916.69      3.16 o 
   9   6   4      343.62      316.10      3.16 o 
  10   6   4      308.76      284.49      3.16 o 
  11   6   4      643.91      632.20     31.61 o 
  12   6   4       29.77        0.00      3.16 o 
  13   6   4        9.82        0.00      3.16 o 
  14   6   4       25.47       31.61      3.16 o 
  15   6   4       29.37       31.61      3.16 o 
 -10   7   4        1.91        0.00      3.16 o 
  -9   7   4        1.33        0.00      3.16 o 
  -8   7   4       22.81       31.61      3.16 o 
  -7   7   4       44.76       31.61      3.16 o 
  -6   7   4        3.73        0.00      3.16 o 
  -5   7   4       15.43        0.00      3.16 o 
  -4   7   4        0.51        0.00      3.16 o 
  -3   7   4        5.39        0.00      3.16 o 
  -2   7   4      126.70      158.05      3.16 o 
  -1   7   4       47.14       63.22      3.16 o 
   0   7   4      108.16      126.44      3.16 o 
   1   7   4       92.66       94.83      3.16 o 
   2   7   4      214.10      221.27      3.16 o 
   3   7   4      289.38      284.49      3.16 o 
   4   7   4       17.84        0.00      3.16 o 
   5   7   4      240.53      252.88      3.16 o 
   6   7   4       51.34       63.22      3.16 o 
   7   7   4      788.87      758.64      3.16 o 
   8   7   4        1.18        0.00      3.16 o 
   9   7   4       65.06       63.22      3.16 o 
  10   7   4       10.02        0.00      3.16 o 
  11   7   4       10.23        0.00      3.16 o 
  12   7   4       38.72       31.61      3.16 o 
  13   7   4        6.64        0.00      3.16 o 
  14   7   4      181.49      189.66      3.16 o 
  15   7   4        0.04        0.00      3.16 o 
  -9   8   4       48.34       63.22      3.16 o 
  -8   8   4      128.08       94.83      3.16 o 
  -7   8   4       87.24       94.83      3.16 o 
  -6   8   4       71.38       94.83      3.16 o 
  -5   8   4       53.70       31.61      3.16 o 
  -4   8   4      184.70      158.05      3.16 o 
  -3   8   4      373.85      379.32      3.16 o 
  -2   8   4       65.58       63.22      3.16 o 
  -1   8   4      103.89       94.83      3.16 o 
   0   8   4      140.61      158.05      3.16 o 
   1   8   4      272.81      316.10      3.16 o 
   2   8   4       53.61       63.22      3.16 o 
   3   8   4      687.88      758.64      3.16 o 
   4   8   4      152.73      158.05      3.16 o 
   5   8   4       11.22        0.00      3.16 o 
   6   8   4       24.55        0.00      3.16 o 
   7   8   4      470.74      474.15      3.16 o 
   8   8   4       12.99       31.61      3.16 o 
   9   8   4       61.44       63.22      3.16 o 
  10   8   4      596.44      568.98      3.16 o 
  11   8   4       48.11       31.61      3.16 o 
  12   8   4      250.12      221.27      3.16 o 
  13   8   4        1.71        0.00      3.16 o 
  14   8   4      232.99      252.88      3.16 o 
  15   8   4      106.26      158.05      3.16 o 
  -8   9   4       26.34       31.61      3.16 o 
  -7   9   4       36.24       31.61      3.16 o 
  -6   9   4       40.03       63.22      3.16 o 
  -5   9   4       91.31       94.83      3.16 o 
  -4   9   4      205.51      189.66      3.16 o 
  -3   9   4      414.01      379.32      3.16 o 
  -2   9   4       40.28       31.61      3.16 o 
  -1   9   4       69.43       63.22      3.16 o 
   0   9   4      679.78      663.81      3.16 o 
   1   9   4        2.21        0.00      3.16 o 
   2   9   4      121.29      126.44      3.16 o 
   3   9   4       60.44       63.22      3.16 o 
   4   9   4      496.82      505.76      3.16 o 
   5   9   4       98.17       63.22      3.16 o 
   6   9   4       13.97        0.00      3.16 o 
   7   9   4      136.29      158.05      3.16 o 
   8   9   4      217.76      221.27      3.16 o 
   9   9   4      292.66      284.49      3.16 o 
  10   9   4      310.15      316.10      3.16 o 
  11   9   4        3.25        0.00      3.16 o 
  12   9   4      111.54      126.44      3.16 o 
  13   9   4       23.55       31.61      3.16 o 
  14   9   4        6.46        0.00      3.16 o 
  -7  10   4        6.94        0.00      3.16 o 
  -6  10   4        0.11        0.00      3.16 o 
  -5  10   4        0.28        0.00      3.16 o 
  -4  10   4      142.43      126.44      3.16 o 
  -3  10   4       46.26       31.61      3.16 o 
  -2  10   4      103.96       94.83      3.16 o 
  -1  10   4        6.88        0.00      3.16 o 
   0  10   4       94.78      126.44      3.16 o 
   1  10   4      787.04      727.03     31.61 o 
   2  10   4        1.62        0.00      3.16 o 
   3  10   4       63.81       63.22      3.16 o 
   4  10   4      325.80      316.10      3.16 o 
   5  10   4       53.62       63.22      3.16 o 
   6  10   4        4.02        0.00      3.16 o 
   7  10   4       47.00       63.22      3.16 o 
   8  10   4       95.64       94.83      3.16 o 
   9  10   4      421.64      410.93      3.16 o 
  10  10   4       49.13       31.61      3.16 o 
  11  10   4       86.03       94.83      3.16 o 
  12  10   4        0.51        0.00      3.16 o 
  13  10   4       78.13       63.22      3.16 o 
  14  10   4        4.64        0.00      3.16 o 
  -6  11   4        1.26        0.00      3.16 o 
  -5  11   4        1.02        0.00      3.16 o 
  -4  11   4        3.58        0.00      3.16 o 
  -3  11   4        6.51        0.00      3.16 o 
  -2  11   4      233.88      221.27      3.16 o 
  -1  11   4        0.95        0.00      3.16 o 
   0  11   4       18.58        0.00      3.16 o 
   1  11   4       68.10       31.61      3.16 o 
   2  11   4      889.93      885.08     31.61 o 
   3  11   4       36.50       31.61      3.16 o 
   4  11   4       67.30       31.61      3.16 o 
   5  11   4       63.59       63.22      3.16 o 
   6  11   4       34.41       31.61      3.16 o 
   7  11   4       32.97       31.61      3.16 o 
   8  11   4      157.62      158.05      3.16 o 
   9  11   4       15.01        0.00      3.16 o 
  10  11   4       14.18       31.61      3.16 o 
  11  11   4        0.64        0.00      3.16 o 
  12  11   4       16.87       31.61      3.16 o 
  13  11   4      149.53      158.05      3.16 o 
  14  11   4      188.88      221.27      3.16 o 
  -5  12   4       15.97       31.61      3.16 o 
  -4  12   4       25.77       31.61      3.16 o 
  -3  12   4       40.80       31.61      3.16 o 
  -2  12   4      130.70      158.05      3.16 o 
  -1  12   4        8.55        0.00      3.16 o 
   0  12   4       36.09       63.22      3.16 o 
   1  12   4      208.17      189.66      3.16 o 
   2  12   4       60.72       63.22      3.16 o 
   3  12   4      989.51      916.69     31.61 o 
   4  12   4        2.97        0.00      3.16 o 
   5  12   4       67.32       63.22      3.16 o 
   6  12   4       25.70        0.00      3.16 o 
   7  12   4      322.08      316.10      3.16 o 
   8  12   4        3.58        0.00      3.16 o 
   9  12   4       71.28       94.83      3.16 o 
  10  12   4        7.82        0.00      3.16 o 
  11  12   4       31.45       31.61      3.16 o 
  12  12   4       16.70       31.61      3.16 o 
  13  12   4       13.13        0.00      3.16 o 
  -4  13   4        0.16        0.00      3.16 o 
  -3  13   4        0.06        0.00      3.16 o 
  -2  13   4        2.17        0.00      3.16 o 
  -1  13   4        5.25        0.00      3.16 o 
   0  13   4       14.52       31.61      3.16 o 
   1  13   4       23.32       31.61      3.16 o 
   2  13   4      302.38      284.49      3.16 o 
   3  13   4       19.77       31.61      3.16 o 
   4  13   4      171.58      189.66      3.16 o 
   5  13   4        2.13        0.00      3.16 o 
   6  13   4       57.02       63.22      3.16 o 
   7  13   4      103.08       94.83      3.16 o 
   8  13   4        0.58        0.00      3.16 o 
   9  13   4       29.09       31.61      3.16 o 
  10  13   4        3.93        0.00      3.16 o 
  11  13   4        0.18        0.00      3.16 o 
  12  13   4        0.38        0.00      3.16 o 
  13  13   4      266.99      284.49      3.16 o 
  -2  14   4      143.05      158.05      3.16 o 
  -1  14   4       97.89       94.83      3.16 o 
   0  14   4        1.48        0.00      3.16 o 
   1  14   4       13.42        0.00      3.16 o 
   2  14   4        0.07        0.00      3.16 o 
   3  14   4      229.40      252.88      3.16 o 
   4  14   4        0.07        0.00      3.16 o 
   5  14   4        4.78        0.00      3.16 o 
   6  14   4       16.54        0.00      3.16 o 
   7  14   4       62.64       63.22      3.16 o 
   8  14   4      222.73      221.27      3.16 o 
   9  14   4        0.23        0.00      3.16 o 
  10  14   4       58.29       63.22      3.16 o 
  11  14   4        4.09        0.00      3.16 o 
  12  14   4        0.01        0.00      3.16 o 
   0  15   4        1.84        0.00      3.16 o 
   1  15   4       11.58        0.00      3.16 o 
   2  15   4      236.23      252.88      3.16 o 
   3  15   4       68.69       63.22      3.16 o 
   4  15   4        0.64        0.00      3.16 o 
   5  15   4        0.00        0.00      3.16 o 
   6  15   4       26.53       31.61      3.16 o 
   7  15   4       26.67       31.61      3.16 o 
   8  15   4        0.28        0.00      3.16 o 
   9  15   4       42.36       63.22      3.16 o 
  10  15   4       16.49        0.00      3.16 o 
   3  16   4        7.46        0.00      3.16 o 
   4  16   4       57.77       63.22      3.16 o 
   5  16   4       64.61       94.83      3.16 o 
   6  16   4       39.98       63.22      3.16 o 
   7  16   4        0.13        0.00      3.16 o 
   8  16   4       19.88       31.61      3.16 o 
  -8 -12   5       12.07       31.61      3.16 o 
  -7 -12   5        8.37        0.00      3.16 o 
  -6 -12   5       17.58       31.61      3.16 o 
  -5 -12   5        4.34        0.00      3.16 o 
  -4 -12   5        0.01        0.00      3.16 o 
  -3 -12   5       23.64       31.61      3.16 o 
  -2 -12   5       21.10       31.61      3.16 o 
  -1 -12   5        0.23        0.00      3.16 o 
   0 -12   5        2.14        0.00      3.16 o 
 -10 -11   5        0.80        0.00      3.16 o 
  -9 -11   5      137.28      158.05      3.16 o 
  -8 -11   5      186.16      189.66      3.16 o 
  -7 -11   5        4.50        0.00      3.16 o 
  -6 -11   5        0.10        0.00      3.16 o 
  -5 -11   5      145.28      189.66      3.16 o 
  -4 -11   5       14.92       31.61      3.16 o 
  -3 -11   5        7.39        0.00      3.16 o 
  -2 -11   5       31.22        0.00      3.16 o 
  -1 -11   5       68.70       63.22      3.16 o 
   0 -11   5      114.00      126.44      3.16 o 
   1 -11   5        2.95        0.00      3.16 o 
   2 -11   5       15.71       31.61      3.16 o 
   3 -11   5       51.62       63.22      3.16 o 
 -11 -10   5       54.90       63.22      3.16 o 
 -10 -10   5       13.69       31.61      3.16 o 
  -9 -10   5      870.52      979.92     31.61 o 
  -8 -10   5        4.58        0.00      3.16 o 
  -7 -10   5      167.81      189.66      3.16 o 
  -6 -10   5      116.11      126.44      3.16 o 
  -5 -10   5      171.15      189.66      3.16 o 
  -4 -10   5       41.50       31.61      3.16 o 
  -3 -10   5      315.91      284.49      3.16 o 
  -2 -10   5       56.70       31.61      3.16 o 
  -1 -10   5        2.69        0.00      3.16 o 
   0 -10   5        0.04        0.00      3.16 o 
   1 -10   5       16.24        0.00      3.16 o 
   2 -10   5        0.01        0.00      3.16 o 
   3 -10   5        7.48        0.00      3.16 o 
   4 -10   5        0.59        0.00      3.16 o 
 -11  -9   5       21.30       31.61      3.16 o 
 -10  -9   5       44.97       63.22      3.16 o 
  -9  -9   5        4.70        0.00      3.16 o 
  -8  -9   5       28.42       31.61      3.16 o 
  -7  -9   5       29.94        0.00      3.16 o 
  -6  -9   5       38.05       31.61      3.16 o 
  -5  -9   5      172.96      189.66      3.16 o 
  -4  -9   5       57.87       63.22      3.16 o 
  -3  -9   5      151.03      158.05      3.16 o 
  -2  -9   5       12.98        0.00      3.16 o 
  -1  -9   5      201.34      189.66      3.16 o 
   0  -9   5      197.13      221.27      3.16 o 
   1  -9   5        3.20        0.00      3.16 o 
   2  -9   5       13.38       31.61      3.16 o 
   3  -9   5       83.12       63.22      3.16 o 
   4  -9   5        7.44       31.61      3.16 o 
   5  -9   5        1.59        0.00      3.16 o 
   6  -9   5      131.99      126.44      3.16 o 
 -12  -8   5       13.92        0.00      3.16 o 
 -11  -8   5       10.91        0.00      3.16 o 
 -10  -8   5       57.92       63.22      3.16 o 
  -9  -8   5        9.03        0.00      3.16 o 
  -8  -8   5       10.37        0.00      3.16 o 
  -7  -8   5      120.24      126.44      3.16 o 
  -6  -8   5       52.87       63.22      3.16 o 
  -5  -8   5       53.89       63.22      3.16 o 
  -4  -8   5      645.45      632.20     31.61 o 
  -3  -8   5      663.09      695.42     31.61 o 
  -2  -8   5       93.00       94.83      3.16 o 
  -1  -8   5      147.06      126.44      3.16 o 
   0  -8   5       34.67       31.61      3.16 o 
   1  -8   5        1.01        0.00      3.16 o 
   2  -8   5        7.17        0.00      3.16 o 
   3  -8   5       33.84       63.22      3.16 o 
   4  -8   5       32.68       31.61      3.16 o 
   5  -8   5      151.00      126.44      3.16 o 
   6  -8   5        8.13       31.61      3.16 o 
   7  -8   5      116.08      158.05      3.16 o 
 -12  -7   5        5.86       31.61      3.16 o 
 -11  -7   5        0.04        0.00      3.16 o 
 -10  -7   5       50.89       63.22      3.16 o 
  -9  -7   5       51.99       63.22      3.16 o 
  -8  -7   5        9.66       31.61      3.16 o 
  -7  -7   5       15.36        0.00      3.16 o 
  -6  -7   5      678.86      632.20      3.16 o 
  -5  -7   5     1127.51     1074.75     31.61 o 
  -4  -7   5        6.85        0.00      3.16 o 
  -3  -7   5        9.43        0.00      3.16 o 
  -2  -7   5        4.36        0.00      3.16 o 
  -1  -7   5      331.61      347.71      3.16 o 
   0  -7   5      115.97      126.44      3.16 o 
   1  -7   5      263.40      284.49      3.16 o 
   2  -7   5       35.21       31.61      3.16 o 
   3  -7   5       11.34        0.00      3.16 o 
   4  -7   5      129.44      126.44      3.16 o 
   5  -7   5        9.55        0.00      3.16 o 
   6  -7   5      165.95      189.66      3.16 o 
   7  -7   5       11.18       31.61      3.16 o 
   8  -7   5      170.45      221.27      3.16 o 
 -13  -6   5      113.42      126.44      3.16 o 
 -12  -6   5        1.38        0.00      3.16 o 
 -11  -6   5        5.19        0.00      3.16 o 
 -10  -6   5        2.64        0.00      3.16 o 
  -9  -6   5       28.40       31.61      3.16 o 
  -8  -6   5       31.18       31.61      3.16 o 
  -7  -6   5      406.32      442.54      3.16 o 
  -6  -6   5        4.71        0.00      3.16 o 
  -5  -6   5      548.93      537.37      3.16 o 
  -4  -6   5       29.29       63.22      3.16 o 
  -3  -6   5      294.83      284.49      3.16 o 
  -2  -6   5       75.09       63.22      3.16 o 
  -1  -6   5      121.06      126.44      3.16 o 
   0  -6   5      380.95      442.54      3.16 o 
   1  -6   5        0.89       31.61      3.16 o 
   2  -6   5      184.49      158.05      3.16 o 
   3  -6   5      151.24      158.05      3.16 o 
   4  -6   5       89.96       94.83      3.16 o 
   5  -6   5        0.07        0.00      3.16 o 
   6  -6   5       57.41       63.22      3.16 o 
   7  -6   5        1.16        0.00      3.16 o 
   8  -6   5        8.26        0.00      3.16 o 
   9  -6   5       92.26      126.44      3.16 o 
 -13  -5   5       65.67       63.22      3.16 o 
 -12  -5   5       18.67       31.61      3.16 o 
 -11  -5   5       93.84       94.83      3.16 o 
 -10  -5   5       24.56       31.61      3.16 o 
  -9  -5   5       30.41        0.00      3.16 o 
  -8  -5   5        8.87        0.00      3.16 o 
  -7  -5   5      686.62      663.81      3.16 o 
  -6  -5   5       70.19       63.22      3.16 o 
  -5  -5   5      450.04      474.15      3.16 o 
  -4  -5   5        5.51        0.00      3.16 o 
  -3  -5   5        6.45        0.00      3.16 o 
  -2  -5   5      182.38      189.66      3.16 o 
  -1  -5   5        1.49        0.00      3.16 o 
   0  -5   5      132.76      126.44      3.16 o 
   1  -5   5       15.00        0.00      3.16 o 
   2  -5   5       97.52       94.83      3.16 o 
   3  -5   5        3.79        0.00      3.16 o 
   4  -5   5       64.21       31.61      3.16 o 
   5  -5   5      226.12      221.27      3.16 o 
   6  -5   5      343.06      316.10      3.16 o 
   7  -5   5      401.98      442.54      3.16 o 
   8  -5   5      136.76      126.44      3.16 o 
   9  -5   5      236.95      316.10      3.16 o 
  10  -5   5       12.11       31.61      3.16 o 
 -13  -4   5        3.09        0.00      3.16 o 
 -12  -4   5      191.95      189.66      3.16 o 
 -11  -4   5       41.98       31.61      3.16 o 
 -10  -4   5        0.66        0.00      3.16 o 
  -9  -4   5      230.31      252.88      3.16 o 
  -8  -4   5       60.34       63.22      3.16 o 
  -7  -4   5      153.07      158.05      3.16 o 
  -6  -4   5      125.54      158.05      3.16 o 
  -5  -4   5      507.64      537.37      3.16 o 
  -4  -4   5      427.45      505.76      3.16 o 
  -3  -4   5       48.24       63.22      3.16 o 
  -2  -4   5      330.30      347.71      3.16 o 
  -1  -4   5      295.00      252.88      3.16 o 
   0  -4   5       76.02       94.83      3.16 o 
   1  -4   5      595.88      695.42      3.16 o 
   2  -4   5       44.55       63.22      3.16 o 
   3  -4   5     1210.20     1169.58     31.61 o 
   4  -4   5        2.07        0.00      3.16 o 
   5  -4   5      211.01      221.27      3.16 o 
   6  -4   5      198.58      221.27      3.16 o 
   7  -4   5       78.32       94.83      3.16 o 
   8  -4   5      324.51      347.71      3.16 o 
   9  -4   5        2.06        0.00      3.16 o 
  10  -4   5       12.13        0.00      3.16 o 
  11  -4   5       72.56       63.22      3.16 o 
 -13  -3   5       14.67        0.00      3.16 o 
 -12  -3   5        0.14        0.00      3.16 o 
 -11  -3   5      150.36      158.05      3.16 o 
 -10  -3   5       10.94       31.61      3.16 o 
  -9  -3   5      512.40      505.76      3.16 o 
  -8  -3   5       87.73       94.83      3.16 o 
  -7  -3   5      101.11       94.83      3.16 o 
  -6  -3   5       90.45       94.83      3.16 o 
  -5  -3   5       12.76        0.00      3.16 o 
  -4  -3   5      423.11      474.15      3.16 o 
  -3  -3   5     1335.32     1422.46     31.61 o 
  -2  -3   5      634.17      663.81      3.16 o 
  -1  -3   5       30.97       31.61      3.16 o 
   0  -3   5      562.15      632.20      3.16 o 
   1  -3   5      778.06      821.86     31.61 o 
   2  -3   5      332.42      284.49      3.16 o 
   3  -3   5      340.64      379.32      3.16 o 
   4  -3   5       68.59       31.61      3.16 o 
   5  -3   5      155.20      126.44      3.16 o 
   6  -3   5       14.49        0.00      3.16 o 
   7  -3   5      142.82      126.44      3.16 o 
   8  -3   5      145.81      158.05      3.16 o 
   9  -3   5        7.19        0.00      3.16 o 
  10  -3   5      166.27      189.66      3.16 o 
  11  -3   5       81.58      126.44      3.16 o 
 -13  -2   5        0.76        0.00      3.16 o 
 -12  -2   5        2.23        0.00      3.16 o 
 -11  -2   5        1.66        0.00      3.16 o 
 -10  -2   5      331.41      284.49      3.16 o 
  -9  -2   5        6.55        0.00      3.16 o 
  -8  -2   5        9.32        0.00      3.16 o 
  -7  -2   5      123.52      158.05      3.16 o 
  -6  -2   5       12.35        0.00      3.16 o 
  -5  -2   5       80.96       94.83      3.16 o 
  -4  -2   5      323.05      347.71      3.16 o 
  -3  -2   5        0.65        0.00      3.16 o 
  -2  -2   5      569.32      695.42      3.16 o 
  -1  -2   5      585.59      537.37      3.16 o 
   0  -2   5      453.26      537.37      3.16 o 
   1  -2   5      151.34      221.27      3.16 o 
   2  -2   5       26.80       31.61      3.16 o 
   3  -2   5      654.82      632.20     31.61 o 
   4  -2   5      467.46      410.93      3.16 o 
   5  -2   5        7.11        0.00      3.16 o 
   6  -2   5      581.14      600.59     31.61 o 
   7  -2   5       15.32        0.00      3.16 o 
   8  -2   5       99.28       94.83      3.16 o 
   9  -2   5       23.82       31.61      3.16 o 
  10  -2   5        0.02        0.00      3.16 o 
  11  -2   5       89.49      126.44      3.16 o 
  12  -2   5       25.69       31.61      3.16 o 
 -13  -1   5       98.87       94.83      3.16 o 
 -12  -1   5        3.83        0.00      3.16 o 
 -11  -1   5       52.20       31.61      3.16 o 
 -10  -1   5        4.46        0.00      3.16 o 
  -9  -1   5        0.64        0.00      3.16 o 
  -8  -1   5       95.88       63.22      3.16 o 
  -7  -1   5        0.03        0.00      3.16 o 
  -6  -1   5        0.72        0.00      3.16 o 
  -5  -1   5      156.03      158.05      3.16 o 
  -4  -1   5       33.25       31.61      3.16 o 
  -3  -1   5     1022.69     1106.36      3.16 o 
  -2  -1   5        3.48        0.00      3.16 o 
  -1  -1   5      290.12      316.10      3.16 o 
   0  -1   5       69.76       63.22      3.16 o 
   1  -1   5      130.86      158.05      3.16 o 
   2  -1   5       57.66       31.61      3.16 o 
   3  -1   5        0.46        0.00      3.16 o 
   4  -1   5        9.91       31.61      3.16 o 
   5  -1   5       68.68       63.22      3.16 o 
   6  -1   5        0.04        0.00      3.16 o 
   7  -1   5       43.09       31.61      3.16 o 
   8  -1   5       36.75       31.61      3.16 o 
   9  -1   5        7.23        0.00      3.16 o 
  10  -1   5        0.04        0.00      3.16 o 
  11  -1   5       10.21        0.00      3.16 o 
  12  -1   5        5.52        0.00      3.16 o 
  13  -1   5       11.44        0.00      3.16 o 
 -13   0   5        4.08        0.00      3.16 o 
 -12   0   5        0.52        0.00      3.16 o 
 -11   0   5        1.03        0.00      3.16 o 
 -10   0   5      169.92      158.05      3.16 o 
  -9   0   5       29.46       31.61      3.16 o 
  -8   0   5      122.40      126.44      3.16 o 
  -7   0   5      156.25      158.05      3.16 o 
  -6   0   5      146.85      158.05      3.16 o 
  -5   0   5      277.30      316.10      3.16 o 
  -4   0   5      381.57      379.32      3.16 o 
  -3   0   5     1508.98     1865.00     31.61 o 
  -2   0   5      529.11      600.59      3.16 o 
  -1   0   5     3592.10     3824.83     31.61 o 
   0   0   5        4.14        0.00      3.16 o 
   1   0   5       73.44      126.44      3.16 o 
   2   0   5      101.89      158.05      3.16 o 
   3   0   5       52.56       94.83      3.16 o 
   4   0   5      395.84      474.15      3.16 o 
   5   0   5       22.57       31.61      3.16 o 
   6   0   5       55.80       31.61      3.16 o 
   7   0   5      159.77      158.05      3.16 o 
   8   0   5       56.57       31.61      3.16 o 
   9   0   5       91.33       63.22      3.16 o 
  10   0   5      139.73       94.83      3.16 o 
  11   0   5        0.03        0.00      3.16 o 
  12   0   5       26.25       31.61      3.16 o 
  13   0   5        0.54        0.00      3.16 o 
 -11   1   5       23.58       31.61      3.16 o 
 -10   1   5       41.51       31.61      3.16 o 
  -9   1   5      668.59      663.81     31.61 o 
  -8   1   5      309.58      316.10      3.16 o 
  -7   1   5        1.15        0.00      3.16 o 
  -6   1   5       56.53       63.22      3.16 o 
  -5   1   5      898.91      916.69      3.16 o 
  -4   1   5      787.49      885.08      3.16 o 
  -3   1   5      454.07      537.37      3.16 o 
  -2   1   5     1706.11     1896.61     31.61 o 
  -1   1   5      706.08      758.64      3.16 o 
   0   1   5        3.57        0.00      3.16 o 
   1   1   5        2.94        0.00      3.16 o 
   2   1   5      489.41      474.15      3.16 o 
   3   1   5      188.51      126.44      3.16 o 
   4   1   5       26.23        0.00      3.16 o 
   5   1   5      644.89      663.81      3.16 o 
   6   1   5        4.53        0.00      3.16 o 
   7   1   5      292.76      284.49      3.16 o 
   8   1   5        7.51       31.61      3.16 o 
   9   1   5      111.84      126.44      3.16 o 
  10   1   5       17.58       31.61      3.16 o 
  11   1   5      161.48      126.44      3.16 o 
  12   1   5        0.71        0.00      3.16 o 
  13   1   5       27.92       31.61      3.16 o 
 -12   2   5       24.77       31.61      3.16 o 
 -11   2   5        1.55        0.00      3.16 o 
 -10   2   5        0.74        0.00      3.16 o 
  -9   2   5      261.35      284.49      3.16 o 
  -8   2   5     1370.84     1390.85      3.16 o 
  -7   2   5      499.46      505.76      3.16 o 
  -6   2   5       99.97       94.83      3.16 o 
  -5   2   5       23.87       31.61      3.16 o 
  -4   2   5      402.30      442.54      3.16 o 
  -3   2   5      334.15      410.93      3.16 o 
  -2   2   5      860.34      885.08      3.16 o 
  -1   2   5     1332.68     1390.85      3.16 o 
   0   2   5     3696.93     3888.05     31.61 o 
   1   2   5       44.31       63.22      3.16 o 
   2   2   5        1.39        0.00      3.16 o 
   3   2   5     1873.06     2023.05     31.61 o 
   4   2   5      923.23      821.86      3.16 o 
   5   2   5      551.35      474.15      3.16 o 
   6   2   5      185.92      189.66      3.16 o 
   7   2   5     1064.00     1106.36      3.16 o 
   8   2   5       43.25       63.22      3.16 o 
   9   2   5        0.01        0.00      3.16 o 
  10   2   5      321.18      316.10      3.16 o 
  11   2   5        0.46        0.00      3.16 o 
  12   2   5       15.35        0.00      3.16 o 
  13   2   5      102.25      126.44      3.16 o 
  14   2   5       26.17       31.61      3.16 o 
 -12   3   5      235.28      221.27      3.16 o 
 -11   3   5        4.43        0.00      3.16 o 
 -10   3   5        9.48        0.00      3.16 o 
  -9   3   5       28.95       31.61      3.16 o 
  -8   3   5       41.38       31.61      3.16 o 
  -7   3   5       30.40       31.61      3.16 o 
  -6   3   5      197.52      221.27      3.16 o 
  -5   3   5       21.55       31.61      3.16 o 
  -4   3   5       32.75       31.61      3.16 o 
  -3   3   5        5.49        0.00      3.16 o 
  -2   3   5      378.22      442.54      3.16 o 
  -1   3   5       67.87       94.83      3.16 o 
   0   3   5      852.61      885.08      3.16 o 
   1   3   5        0.35        0.00      3.16 o 
   2   3   5        6.29        0.00      3.16 o 
   3   3   5      327.54      284.49      3.16 o 
   4   3   5       12.81       31.61      3.16 o 
   5   3   5      449.92      442.54      3.16 o 
   6   3   5      901.21      790.25      3.16 o 
   7   3   5      105.50      126.44      3.16 o 
   8   3   5      132.32       94.83      3.16 o 
   9   3   5       22.76        0.00      3.16 o 
  10   3   5       16.12       31.61      3.16 o 
  11   3   5      239.27      221.27      3.16 o 
  12   3   5       28.59       31.61      3.16 o 
  13   3   5        0.86        0.00      3.16 o 
  14   3   5       30.42       31.61      3.16 o 
 -11   4   5        7.47        0.00      3.16 o 
 -10   4   5      108.09       94.83      3.16 o 
  -9   4   5       27.06       31.61      3.16 o 
  -8   4   5      380.04      347.71      3.16 o 
  -7   4   5       61.24       94.83      3.16 o 
  -6   4   5      614.02      600.59      3.16 o 
  -5   4   5      100.86       94.83      3.16 o 
  -4   4   5       82.60       94.83      3.16 o 
  -3   4   5      892.84     1043.14      3.16 o 
  -2   4   5      133.49      158.05      3.16 o 
  -1   4   5      543.27      568.98      3.16 o 
   0   4   5      458.93      537.37      3.16 o 
   1   4   5      550.05      568.98      3.16 o 
   2   4   5      945.27     1043.14      3.16 o 
   3   4   5       66.53       94.83      3.16 o 
   4   4   5      264.35      316.10      3.16 o 
   5   4   5     1139.77     1043.14      3.16 o 
   6   4   5      425.83      410.93      3.16 o 
   7   4   5       82.24       63.22      3.16 o 
   8   4   5      555.79      505.76      3.16 o 
   9   4   5      278.60      252.88      3.16 o 
  10   4   5        0.26        0.00      3.16 o 
  11   4   5      129.79      126.44      3.16 o 
  12   4   5       23.16       31.61      3.16 o 
  13   4   5      109.90       94.83      3.16 o 
  14   4   5        5.52        0.00      3.16 o 
 -11   5   5       84.74       94.83      3.16 o 
 -10   5   5       11.70        0.00      3.16 o 
  -9   5   5        0.11        0.00      3.16 o 
  -8   5   5       19.02       31.61      3.16 o 
  -7   5   5      323.42      347.71      3.16 o 
  -6   5   5      134.36      126.44      3.16 o 
  -5   5   5      114.26       94.83      3.16 o 
  -4   5   5      193.77      252.88      3.16 o 
  -3   5   5      189.62      189.66      3.16 o 
  -2   5   5      353.92      410.93      3.16 o 
  -1   5   5       86.48       63.22      3.16 o 
   0   5   5      114.81      126.44      3.16 o 
   1   5   5      138.91      158.05      3.16 o 
   2   5   5     5155.51     5310.51     31.61 o 
   3   5   5     1231.84     1359.24      3.16 o 
   4   5   5        3.33        0.00      3.16 o 
   5   5   5     3994.86     3982.88     31.61 o 
   6   5   5     1189.94     1232.80     31.61 o 
   7   5   5        7.06        0.00      3.16 o 
   8   5   5      339.06      316.10      3.16 o 
   9   5   5      109.65      126.44      3.16 o 
  10   5   5        2.53        0.00      3.16 o 
  11   5   5        7.10        0.00      3.16 o 
  12   5   5       15.18        0.00      3.16 o 
  13   5   5       81.21       63.22      3.16 o 
  14   5   5       22.56       31.61      3.16 o 
 -10   6   5       51.05       63.22      3.16 o 
  -9   6   5       15.82       31.61      3.16 o 
  -8   6   5       18.43       31.61      3.16 o 
  -7   6   5       24.92       31.61      3.16 o 
  -6   6   5       80.08       63.22      3.16 o 
  -5   6   5      212.58      252.88      3.16 o 
  -4   6   5       13.05        0.00      3.16 o 
  -3   6   5      102.93       94.83      3.16 o 
  -2   6   5       94.47       94.83      3.16 o 
  -1   6   5       42.74       63.22      3.16 o 
   0   6   5     1525.18     1738.56      3.16 o 
   1   6   5      774.83      885.08      3.16 o 
   2   6   5     1737.36     1928.22     31.61 o 
   3   6   5     1623.47     1643.73     31.61 o 
   4   6   5     1007.29      948.30      3.16 o 
   5   6   5      995.75      948.30      3.16 o 
   6   6   5      120.94      126.44      3.16 o 
   7   6   5       10.74       31.61      3.16 o 
   8   6   5      439.42      410.93      3.16 o 
   9   6   5       48.90       31.61      3.16 o 
  10   6   5        0.00        0.00      3.16 o 
  11   6   5      141.32       94.83      3.16 o 
  12   6   5      125.93      126.44      3.16 o 
  13   6   5      297.29      284.49      3.16 o 
  14   6   5        3.04        0.00      3.16 o 
  15   6   5       21.73       31.61      3.16 o 
  -9   7   5       16.93       31.61      3.16 o 
  -8   7   5        0.89        0.00      3.16 o 
  -7   7   5       38.84       31.61      3.16 o 
  -6   7   5        6.77        0.00      3.16 o 
  -5   7   5       20.84       31.61      3.16 o 
  -4   7   5       31.10       31.61      3.16 o 
  -3   7   5       12.25        0.00      3.16 o 
  -2   7   5       34.11       31.61      3.16 o 
  -1   7   5        7.52       31.61      3.16 o 
   0   7   5       22.92       31.61      3.16 o 
   1   7   5       15.46       31.61      3.16 o 
   2   7   5       12.06        0.00      3.16 o 
   3   7   5        4.54        0.00      3.16 o 
   4   7   5      674.91      695.42      3.16 o 
   5   7   5       63.27       94.83      3.16 o 
   6   7   5       93.37      126.44      3.16 o 
   7   7   5      291.74      284.49      3.16 o 
   8   7   5       48.88       31.61      3.16 o 
   9   7   5      546.93      568.98      3.16 o 
  10   7   5        0.82        0.00      3.16 o 
  11   7   5      211.15      221.27      3.16 o 
  12   7   5      138.17      126.44      3.16 o 
  13   7   5      116.24      126.44      3.16 o 
  14   7   5      135.30      126.44      3.16 o 
  15   7   5        5.96        0.00      3.16 o 
  -9   8   5       49.80       63.22      3.16 o 
  -8   8   5        8.51        0.00      3.16 o 
  -7   8   5        8.05        0.00      3.16 o 
  -6   8   5        1.64        0.00      3.16 o 
  -5   8   5      195.78      221.27      3.16 o 
  -4   8   5       91.13       63.22      3.16 o 
  -3   8   5       21.54        0.00      3.16 o 
  -2   8   5        1.35        0.00      3.16 o 
  -1   8   5       75.72       94.83      3.16 o 
   0   8   5      130.19      126.44      3.16 o 
   1   8   5      951.96     1074.75      3.16 o 
   2   8   5       40.99       63.22      3.16 o 
   3   8   5      474.63      537.37      3.16 o 
   4   8   5      104.40      126.44      3.16 o 
   5   8   5      174.71      189.66      3.16 o 
   6   8   5        1.71        0.00      3.16 o 
   7   8   5      994.41     1043.14      3.16 o 
   8   8   5      575.49      568.98      3.16 o 
   9   8   5      189.83      189.66      3.16 o 
  10   8   5      272.29      252.88      3.16 o 
  11   8   5      254.03      284.49      3.16 o 
  12   8   5       92.38       63.22      3.16 o 
  13   8   5       17.69       31.61      3.16 o 
  14   8   5       65.66       63.22      3.16 o 
  15   8   5      129.07      126.44      3.16 o 
  -8   9   5        0.09        0.00      3.16 o 
  -7   9   5        8.38        0.00      3.16 o 
  -6   9   5       55.21       63.22      3.16 o 
  -5   9   5       79.42       63.22      3.16 o 
  -4   9   5      122.83       94.83      3.16 o 
  -3   9   5       27.54       31.61      3.16 o 
  -2   9   5        6.19       31.61      3.16 o 
  -1   9   5      270.78      316.10      3.16 o 
   0   9   5       39.45       31.61      3.16 o 
   1   9   5        0.51        0.00      3.16 o 
   2   9   5      201.89      252.88      3.16 o 
   3   9   5      307.30      316.10      3.16 o 
   4   9   5      198.50      189.66      3.16 o 
   5   9   5        5.72        0.00      3.16 o 
   6   9   5      377.93      379.32      3.16 o 
   7   9   5       43.90       31.61      3.16 o 
   8   9   5      126.58       94.83      3.16 o 
   9   9   5       25.52       31.61      3.16 o 
  10   9   5      452.79      442.54      3.16 o 
  11   9   5       99.45       94.83      3.16 o 
  12   9   5        3.81        0.00      3.16 o 
  13   9   5       22.91       31.61      3.16 o 
  14   9   5       68.26       63.22      3.16 o 
  -7  10   5        6.87        0.00      3.16 o 
  -6  10   5      127.87      126.44      3.16 o 
  -5  10   5        5.24        0.00      3.16 o 
  -4  10   5       84.03       63.22      3.16 o 
  -3  10   5       29.70       31.61      3.16 o 
  -2  10   5      241.05      221.27      3.16 o 
  -1  10   5      387.89      347.71      3.16 o 
   0  10   5        7.81        0.00      3.16 o 
   1  10   5       95.67       94.83      3.16 o 
   2  10   5      113.07      126.44      3.16 o 
   3  10   5       56.10       63.22      3.16 o 
   4  10   5       16.28        0.00      3.16 o 
   5  10   5      169.72      158.05      3.16 o 
   6  10   5       11.54        0.00      3.16 o 
   7  10   5      102.07       94.83      3.16 o 
   8  10   5      420.53      474.15      3.16 o 
   9  10   5        4.90        0.00      3.16 o 
  10  10   5       16.84        0.00      3.16 o 
  11  10   5        0.46        0.00      3.16 o 
  12  10   5        4.43        0.00      3.16 o 
  13  10   5       20.52       31.61      3.16 o 
  14  10   5       79.06       94.83      3.16 o 
  -6  11   5       18.18        0.00      3.16 o 
  -5  11   5       45.27       63.22      3.16 o 
  -4  11   5       31.82       31.61      3.16 o 
  -3  11   5       12.99       31.61      3.16 o 
  -2  11   5       89.64       94.83      3.16 o 
  -1  11   5        1.35        0.00      3.16 o 
   0  11   5       60.10       63.22      3.16 o 
   1  11   5      493.54      474.15     31.61 o 
   2  11   5      307.19      316.10      3.16 o 
   3  11   5       49.21       63.22      3.16 o 
   4  11   5     1282.34     1296.02     31.61 o 
   5  11   5      154.32      126.44      3.16 o 
   6  11   5       19.13       31.61      3.16 o 
   7  11   5       53.26       31.61      3.16 o 
   8  11   5       34.98       31.61      3.16 o 
   9  11   5        0.57        0.00      3.16 o 
  10  11   5       40.33       63.22      3.16 o 
  11  11   5       41.87       31.61      3.16 o 
  12  11   5       17.83       31.61      3.16 o 
  13  11   5       33.41       31.61      3.16 o 
  14  11   5        0.14        0.00      3.16 o 
  -5  12   5        1.58        0.00      3.16 o 
  -4  12   5      142.54      158.05      3.16 o 
  -3  12   5        1.13        0.00      3.16 o 
  -2  12   5        2.06        0.00      3.16 o 
  -1  12   5       24.88       31.61      3.16 o 
   0  12   5       54.70       63.22      3.16 o 
   1  12   5      174.13      158.05      3.16 o 
   2  12   5        9.70        0.00      3.16 o 
   3  12   5      201.34      221.27      3.16 o 
   4  12   5     1079.85     1043.14     31.61 o 
   5  12   5       43.85       63.22      3.16 o 
   6  12   5        2.98        0.00      3.16 o 
   7  12   5      124.26       94.83      3.16 o 
   8  12   5        6.01        0.00      3.16 o 
   9  12   5        0.02        0.00      3.16 o 
  10  12   5      122.47       94.83      3.16 o 
  11  12   5       30.95       31.61      3.16 o 
  12  12   5        0.27        0.00      3.16 o 
  13  12   5      116.42      158.05      3.16 o 
  -4  13   5       16.73       31.61      3.16 o 
  -3  13   5       80.23       94.83      3.16 o 
  -2  13   5       37.72       31.61      3.16 o 
  -1  13   5       10.00        0.00      3.16 o 
   0  13   5       29.14       31.61      3.16 o 
   1  13   5       31.91       31.61      3.16 o 
   2  13   5       11.73        0.00      3.16 o 
   3  13   5       16.20       31.61      3.16 o 
   4  13   5      106.17       94.83      3.16 o 
   5  13   5        5.00        0.00      3.16 o 
   6  13   5        5.34        0.00      3.16 o 
   7  13   5      466.33      505.76      3.16 o 
   8  13   5      150.42      158.05      3.16 o 
   9  13   5       67.24       94.83      3.16 o 
  10  13   5      205.85      252.88      3.16 o 
  11  13   5       15.95       31.61      3.16 o 
  12  13   5      123.58      126.44      3.16 o 
  13  13   5        0.01        0.00      3.16 o 
  -2  14   5      112.05      126.44      3.16 o 
  -1  14   5       41.30       31.61      3.16 o 
   0  14   5        0.35        0.00      3.16 o 
   1  14   5       36.75       63.22      3.16 o 
   2  14   5       91.04       94.83      3.16 o 
   3  14   5      215.20      221.27      3.16 o 
   4  14   5       37.92       31.61      3.16 o 
   5  14   5        2.48        0.00      3.16 o 
   6  14   5       19.56        0.00      3.16 o 
   7  14   5      315.93      316.10      3.16 o 
   8  14   5      508.42      537.37     31.61 o 
   9  14   5        0.27        0.00      3.16 o 
  10  14   5       80.07       94.83      3.16 o 
  11  14   5      178.99      189.66      3.16 o 
  12  14   5        3.95        0.00      3.16 o 
   0  15   5        2.41        0.00      3.16 o 
   1  15   5        3.02        0.00      3.16 o 
   2  15   5       77.94       94.83      3.16 o 
   3  15   5        3.97        0.00      3.16 o 
   4  15   5       75.56       63.22      3.16 o 
   5  15   5       15.06       31.61      3.16 o 
   6  15   5       11.91        0.00      3.16 o 
   7  15   5      110.75      126.44      3.16 o 
   8  15   5       34.30       31.61      3.16 o 
   9  15   5       74.46       94.83      3.16 o 
  10  15   5       49.84       63.22      3.16 o 
  11  15   5       46.13       63.22      3.16 o 
   3  16   5       51.59       63.22      3.16 o 
   4  16   5      102.83      126.44      3.16 o 
   5  16   5       41.21       31.61      3.16 o 
   6  16   5        0.31        0.00      3.16 o 
   7  16   5        0.02        0.00      3.16 o 
   8  16   5       92.58       94.83      3.16 o 
   9  16   5       12.22       31.61      3.16 o 
  -6 -12   6       16.30       31.61      3.16 o 
  -5 -12   6        9.02        0.00      3.16 o 
  -4 -12   6       38.07       63.22      3.16 o 
  -3 -12   6       56.37       63.22      3.16 o 
  -2 -12   6       63.51       63.22      3.16 o 
  -8 -11   6      108.91      126.44      3.16 o 
  -7 -11   6        9.33        0.00      3.16 o 
  -6 -11   6        6.48        0.00      3.16 o 
  -5 -11   6       28.09       31.61      3.16 o 
  -4 -11   6       95.58       63.22      3.16 o 
  -3 -11   6       17.32       31.61      3.16 o 
  -2 -11   6       14.57       31.61      3.16 o 
  -1 -11   6        5.68        0.00      3.16 o 
   0 -11   6        3.39        0.00      3.16 o 
   1 -11   6        8.00       31.61      3.16 o 
 -10 -10   6        0.33        0.00      3.16 o 
  -9 -10   6      191.29      221.27      3.16 o 
  -8 -10   6       44.53       63.22      3.16 o 
  -7 -10   6      239.64      221.27      3.16 o 
  -6 -10   6        1.86        0.00      3.16 o 
  -5 -10   6      203.57      221.27      3.16 o 
  -4 -10   6      161.16      189.66      3.16 o 
  -3 -10   6        0.17        0.00      3.16 o 
  -2 -10   6      112.37       94.83      3.16 o 
  -1 -10   6       31.14       31.61      3.16 o 
   0 -10   6        6.85        0.00      3.16 o 
   1 -10   6        9.56        0.00      3.16 o 
   2 -10   6       17.68       31.61      3.16 o 
   3 -10   6        1.97        0.00      3.16 o 
 -11  -9   6        0.41        0.00      3.16 o 
 -10  -9   6        0.03        0.00      3.16 o 
  -9  -9   6       64.74       94.83      3.16 o 
  -8  -9   6      146.95      158.05      3.16 o 
  -7  -9   6       10.56        0.00      3.16 o 
  -6  -9   6      249.91      284.49      3.16 o 
  -5  -9   6        6.88        0.00      3.16 o 
  -4  -9   6      216.18      221.27      3.16 o 
  -3  -9   6      299.82      284.49      3.16 o 
  -2  -9   6        0.16        0.00      3.16 o 
  -1  -9   6       45.75       31.61      3.16 o 
   0  -9   6       12.90        0.00      3.16 o 
   1  -9   6       35.65       31.61      3.16 o 
   2  -9   6       90.43       94.83      3.16 o 
   3  -9   6       20.89       31.61      3.16 o 
   4  -9   6        5.54        0.00      3.16 o 
   5  -9   6        1.14        0.00      3.16 o 
 -11  -8   6       15.99       31.61      3.16 o 
 -10  -8   6       97.74       94.83      3.16 o 
  -9  -8   6       28.05       31.61      3.16 o 
  -8  -8   6       57.56       63.22      3.16 o 
  -7  -8   6        4.12        0.00      3.16 o 
  -6  -8   6       46.51       63.22      3.16 o 
  -5  -8   6        2.33        0.00      3.16 o 
  -4  -8   6       33.16       31.61      3.16 o 
  -3  -8   6       74.62       94.83      3.16 o 
  -2  -8   6      125.31      126.44      3.16 o 
  -1  -8   6      221.22      189.66      3.16 o 
   0  -8   6       85.32       63.22      3.16 o 
   1  -8   6        1.82        0.00      3.16 o 
   2  -8   6      140.19      126.44      3.16 o 
   3  -8   6        0.05        0.00      3.16 o 
   4  -8   6        0.77        0.00      3.16 o 
   5  -8   6        4.33        0.00      3.16 o 
   6  -8   6        6.37        0.00      3.16 o 
 -12  -7   6       16.33        0.00      3.16 o 
 -11  -7   6        1.37        0.00      3.16 o 
 -10  -7   6      150.84      158.05      3.16 o 
  -9  -7   6      102.97       94.83      3.16 o 
  -8  -7   6        4.51        0.00      3.16 o 
  -7  -7   6      219.52      189.66      3.16 o 
  -6  -7   6       37.16       31.61      3.16 o 
  -5  -7   6      137.09      126.44      3.16 o 
  -4  -7   6       37.66       31.61      3.16 o 
  -3  -7   6      168.50      158.05      3.16 o 
  -2  -7   6       41.34       63.22      3.16 o 
  -1  -7   6       82.61       63.22      3.16 o 
   0  -7   6        1.37        0.00      3.16 o 
   1  -7   6      152.68      158.05      3.16 o 
   2  -7   6      226.37      221.27      3.16 o 
   3  -7   6        0.06        0.00      3.16 o 
   4  -7   6        0.31        0.00      3.16 o 
   5  -7   6        0.58        0.00      3.16 o 
   6  -7   6        0.05        0.00      3.16 o 
   7  -7   6      101.28      126.44      3.16 o 
   8  -7   6       46.38       94.83      3.16 o 
 -12  -6   6        0.04        0.00      3.16 o 
 -11  -6   6        0.08        0.00      3.16 o 
 -10  -6   6       33.69       31.61      3.16 o 
  -9  -6   6      172.07      189.66      3.16 o 
  -8  -6   6        0.00        0.00      3.16 o 
  -7  -6   6       12.60        0.00      3.16 o 
  -6  -6   6      452.34      474.15      3.16 o 
  -5  -6   6      856.35      885.08      3.16 o 
  -4  -6   6      731.71      727.03      3.16 o 
  -3  -6   6      149.95      126.44      3.16 o 
  -2  -6   6      384.23      347.71      3.16 o 
  -1  -6   6      288.47      252.88      3.16 o 
   0  -6   6      162.86      158.05      3.16 o 
   1  -6   6      246.12      252.88      3.16 o 
   2  -6   6       64.49       31.61      3.16 o 
   3  -6   6        0.21        0.00      3.16 o 
   4  -6   6      216.29      252.88      3.16 o 
   5  -6   6       94.15      126.44      3.16 o 
   6  -6   6      377.01      410.93      3.16 o 
   7  -6   6      234.90      252.88      3.16 o 
   8  -6   6       46.60       63.22      3.16 o 
   9  -6   6        8.73       31.61      3.16 o 
 -12  -5   6       60.60       63.22      3.16 o 
 -11  -5   6       20.18        0.00      3.16 o 
 -10  -5   6        0.28        0.00      3.16 o 
  -9  -5   6      112.42       94.83      3.16 o 
  -8  -5   6        0.29        0.00      3.16 o 
  -7  -5   6      132.40       94.83      3.16 o 
  -6  -5   6       34.22       31.61      3.16 o 
  -5  -5   6       20.52       31.61      3.16 o 
  -4  -5   6       35.00       63.22      3.16 o 
  -3  -5   6       34.94       31.61      3.16 o 
  -2  -5   6      618.48      632.20      3.16 o 
  -1  -5   6        0.12        0.00      3.16 o 
   0  -5   6      255.83      189.66      3.16 o 
   1  -5   6      183.95      189.66      3.16 o 
   2  -5   6        7.76        0.00      3.16 o 
   3  -5   6        3.01       31.61      3.16 o 
   4  -5   6        3.38        0.00      3.16 o 
   5  -5   6       13.31        0.00      3.16 o 
   6  -5   6      220.69      252.88      3.16 o 
   7  -5   6      126.95      126.44      3.16 o 
   8  -5   6       98.84       94.83      3.16 o 
   9  -5   6        5.27        0.00      3.16 o 
 -12  -4   6        0.05        0.00      3.16 o 
 -11  -4   6        2.50        0.00      3.16 o 
 -10  -4   6        3.35        0.00      3.16 o 
  -9  -4   6      134.97      158.05      3.16 o 
  -8  -4   6       98.78      126.44      3.16 o 
  -7  -4   6       41.09       31.61      3.16 o 
  -6  -4   6        0.00        0.00      3.16 o 
  -5  -4   6      631.52      663.81      3.16 o 
  -4  -4   6      421.81      442.54      3.16 o 
  -3  -4   6      519.75      600.59      3.16 o 
  -2  -4   6        6.21        0.00      3.16 o 
  -1  -4   6       20.02       31.61      3.16 o 
   0  -4   6       12.60        0.00      3.16 o 
   1  -4   6        0.31        0.00      3.16 o 
   2  -4   6      733.80      727.03     31.61 o 
   3  -4   6      184.68      158.05      3.16 o 
   4  -4   6       59.51        0.00      3.16 o 
   5  -4   6        7.77        0.00      3.16 o 
   6  -4   6       44.26       31.61      3.16 o 
   7  -4   6      351.53      347.71      3.16 o 
   8  -4   6       26.87       31.61      3.16 o 
   9  -4   6        8.71        0.00      3.16 o 
  10  -4   6        7.41        0.00      3.16 o 
 -12  -3   6       40.18       31.61      3.16 o 
 -11  -3   6        1.31        0.00      3.16 o 
 -10  -3   6        4.89        0.00      3.16 o 
  -9  -3   6        8.72        0.00      3.16 o 
  -8  -3   6       19.66       31.61      3.16 o 
  -7  -3   6       12.43        0.00      3.16 o 
  -6  -3   6      355.58      284.49      3.16 o 
  -5  -3   6      101.98       94.83      3.16 o 
  -4  -3   6     1589.49     1612.12     31.61 o 
  -3  -3   6        4.86        0.00      3.16 o 
  -2  -3   6      183.07      158.05      3.16 o 
  -1  -3   6       23.85       31.61      3.16 o 
   0  -3   6      576.38      568.98      3.16 o 
   1  -3   6      414.02      347.71      3.16 o 
   2  -3   6      440.83      442.54      3.16 o 
   3  -3   6        0.00        0.00      3.16 o 
   4  -3   6      106.28      158.05      3.16 o 
   5  -3   6       15.78        0.00      3.16 o 
   6  -3   6      115.49       94.83      3.16 o 
   7  -3   6       33.36       31.61      3.16 o 
   8  -3   6        1.46        0.00      3.16 o 
   9  -3   6       76.48       63.22      3.16 o 
  10  -3   6       11.50        0.00      3.16 o 
  11  -3   6       42.17       31.61      3.16 o 
 -12  -2   6       12.97        0.00      3.16 o 
 -11  -2   6        0.25        0.00      3.16 o 
 -10  -2   6        1.54        0.00      3.16 o 
  -9  -2   6       17.60        0.00      3.16 o 
  -8  -2   6       20.67        0.00      3.16 o 
  -7  -2   6      352.84      316.10      3.16 o 
  -6  -2   6       52.73       31.61      3.16 o 
  -5  -2   6       20.38        0.00      3.16 o 
  -4  -2   6        9.43       31.61      3.16 o 
  -3  -2   6      362.84      442.54      3.16 o 
  -2  -2   6      473.98      537.37      3.16 o 
  -1  -2   6      163.01      189.66      3.16 o 
   0  -2   6      485.75      505.76      3.16 o 
   1  -2   6        0.13        0.00      3.16 o 
   2  -2   6      586.61      568.98      3.16 o 
   3  -2   6      353.90      347.71      3.16 o 
   4  -2   6       25.53       31.61      3.16 o 
   5  -2   6       84.42       63.22      3.16 o 
   6  -2   6      266.25      221.27      3.16 o 
   7  -2   6       19.76        0.00      3.16 o 
   8  -2   6       24.84       31.61      3.16 o 
   9  -2   6       43.80       31.61      3.16 o 
  10  -2   6        9.82        0.00      3.16 o 
  11  -2   6      113.10       94.83      3.16 o 
  12  -2   6        0.33        0.00      3.16 o 
 -12  -1   6      102.64      126.44      3.16 o 
 -11  -1   6      205.74      221.27      3.16 o 
 -10  -1   6       12.20        0.00      3.16 o 
  -9  -1   6       22.70       31.61      3.16 o 
  -8  -1   6      103.82       94.83      3.16 o 
  -7  -1   6       55.94       63.22      3.16 o 
  -6  -1   6      154.15      158.05      3.16 o 
  -5  -1   6       16.80        0.00      3.16 o 
  -4  -1   6        7.27        0.00      3.16 o 
  -3  -1   6        0.00        0.00      3.16 o 
  -2  -1   6     1533.89     1612.12     31.61 o 
  -1  -1   6      289.30      316.10      3.16 o 
   0  -1   6      519.35      568.98     31.61 o 
   1  -1   6       44.50       63.22      3.16 o 
   2  -1   6      342.21      410.93      3.16 o 
   3  -1   6      357.63      347.71      3.16 o 
   4  -1   6       47.74       31.61      3.16 o 
   5  -1   6       62.52       63.22      3.16 o 
   6  -1   6       22.55       31.61      3.16 o 
   7  -1   6        3.47        0.00      3.16 o 
   8  -1   6      103.21       94.83      3.16 o 
   9  -1   6       18.96       31.61      3.16 o 
  10  -1   6        6.53        0.00      3.16 o 
  11  -1   6       19.30       31.61      3.16 o 
  12  -1   6       31.04       31.61      3.16 o 
 -12   0   6        3.89        0.00      3.16 o 
 -11   0   6        3.43        0.00      3.16 o 
 -10   0   6       55.34       63.22      3.16 o 
  -9   0   6       56.28       31.61      3.16 o 
  -8   0   6      223.48      221.27      3.16 o 
  -7   0   6      249.82      284.49      3.16 o 
  -6   0   6      197.07      221.27      3.16 o 
  -5   0   6       14.14        0.00      3.16 o 
  -4   0   6      167.91      189.66      3.16 o 
  -3   0   6      344.38      347.71      3.16 o 
  -2   0   6      186.83      189.66      3.16 o 
  -1   0   6     2118.45     2149.49     31.61 o 
   0   0   6      139.30      158.05      3.16 o 
   1   0   6      192.35      126.44      3.16 o 
   2   0   6      112.66       63.22      3.16 o 
   3   0   6       97.71      158.05      3.16 o 
   4   0   6      462.34      505.76      3.16 o 
   5   0   6       64.48       63.22      3.16 o 
   6   0   6      201.17      158.05      3.16 o 
   7   0   6        2.37        0.00      3.16 o 
   8   0   6      105.42      158.05      3.16 o 
   9   0   6      144.74      126.44      3.16 o 
  10   0   6       27.22       31.61      3.16 o 
  11   0   6       34.39       31.61      3.16 o 
  12   0   6       26.77       31.61      3.16 o 
  13   0   6       92.99       94.83      3.16 o 
 -12   1   6       17.03        0.00      3.16 o 
 -11   1   6       67.01       63.22      3.16 o 
 -10   1   6        9.60        0.00      3.16 o 
  -9   1   6       91.99       94.83      3.16 o 
  -8   1   6        4.43        0.00      3.16 o 
  -7   1   6       29.83       31.61      3.16 o 
  -6   1   6      107.69       94.83      3.16 o 
  -5   1   6     1294.50     1327.63      3.16 o 
  -4   1   6      127.47      126.44      3.16 o 
  -3   1   6      415.93      410.93      3.16 o 
  -2   1   6      277.58      316.10      3.16 o 
  -1   1   6       92.28      126.44      3.16 o 
   0   1   6     1122.27     1074.75      3.16 o 
   1   1   6      606.55      632.20      3.16 o 
   2   1   6      350.45      410.93      3.16 o 
   3   1   6        2.59        0.00      3.16 o 
   4   1   6      686.88      758.64      3.16 o 
   5   1   6       71.98       94.83      3.16 o 
   6   1   6       48.14       63.22      3.16 o 
   7   1   6      115.68       94.83      3.16 o 
   8   1   6       14.98        0.00      3.16 o 
   9   1   6        1.50        0.00      3.16 o 
  10   1   6      347.16      316.10      3.16 o 
  11   1   6       12.63       31.61      3.16 o 
  12   1   6       16.24        0.00      3.16 o 
  13   1   6       18.06       31.61      3.16 o 
 -12   2   6      365.19      347.71      3.16 o 
 -11   2   6        7.99        0.00      3.16 o 
 -10   2   6      224.56      221.27      3.16 o 
  -9   2   6      140.41      126.44      3.16 o 
  -8   2   6      216.58      221.27      3.16 o 
  -7   2   6       77.40       63.22      3.16 o 
  -6   2   6      228.44      252.88      3.16 o 
  -5   2   6      537.25      537.37      3.16 o 
  -4   2   6      379.70      379.32      3.16 o 
  -3   2   6      514.23      568.98      3.16 o 
  -2   2   6      573.30      758.64      3.16 o 
  -1   2   6     1003.97     1106.36      3.16 o 
   0   2   6      808.80      758.64      3.16 o 
   1   2   6     1444.38     1485.68      3.16 o 
   2   2   6      399.52      410.93      3.16 o 
   3   2   6      106.63      126.44      3.16 o 
   4   2   6      504.56      474.15      3.16 o 
   5   2   6        8.04        0.00      3.16 o 
   6   2   6      218.86      189.66      3.16 o 
   7   2   6       82.15       63.22      3.16 o 
   8   2   6        0.64        0.00      3.16 o 
   9   2   6      199.79      189.66      3.16 o 
  10   2   6       45.62       63.22      3.16 o 
  11   2   6      191.95      189.66      3.16 o 
  12   2   6       63.77       31.61      3.16 o 
  13   2   6        2.48        0.00      3.16 o 
  14   2   6      154.39      158.05      3.16 o 
 -11   3   6       19.63       31.61      3.16 o 
 -10   3   6       49.96       63.22      3.16 o 
  -9   3   6        0.56        0.00      3.16 o 
  -8   3   6        0.26        0.00      3.16 o 
  -7   3   6      986.34      948.30      3.16 o 
  -6   3   6     1556.65     1580.51     31.61 o 
  -5   3   6      382.63      410.93      3.16 o 
  -4   3   6      103.84       94.83      3.16 o 
  -3   3   6      145.60      126.44      3.16 o 
  -2   3   6     1538.66     1706.95     31.61 o 
  -1   3   6     1765.48     2086.27     31.61 o 
   0   3   6     1862.37     1833.39     31.61 o 
   1   3   6     1119.91     1327.63     31.61 o 
   2   3   6      175.76      158.05      3.16 o 
   3   3   6     1222.75     1264.41      3.16 o 
   4   3   6     1301.25     1359.24      3.16 o 
   5   3   6     2622.54     2465.59     31.61 o 
   6   3   6       68.47       63.22      3.16 o 
   7   3   6      217.47      252.88      3.16 o 
   8   3   6       37.01       31.61      3.16 o 
   9   3   6        3.26        0.00      3.16 o 
  10   3   6      101.43       94.83      3.16 o 
  11   3   6      177.83      189.66      3.16 o 
  12   3   6       50.71       31.61      3.16 o 
  13   3   6        4.68        0.00      3.16 o 
  14   3   6        0.00        0.00      3.16 o 
 -11   4   6       80.52       94.83      3.16 o 
 -10   4   6       68.46       63.22      3.16 o 
  -9   4   6      137.99      158.05      3.16 o 
  -8   4   6       29.48       31.61      3.16 o 
  -7   4   6       37.64        0.00      3.16 o 
  -6   4   6       94.29       94.83      3.16 o 
  -5   4   6      326.82      316.10      3.16 o 
  -4   4   6       13.99        0.00      3.16 o 
  -3   4   6       49.92       63.22      3.16 o 
  -2   4   6      351.61      347.71      3.16 o 
  -1   4   6     1522.98     1548.90     31.61 o 
   0   4   6     1169.07     1296.02      3.16 o 
   1   4   6     1192.47     1296.02      3.16 o 
   2   4   6     4240.81     4678.30     94.83 o 
   3   4   6       21.22       31.61      3.16 o 
   4   4   6     2408.71     2497.20     31.61 o 
   5   4   6      764.96      790.25      3.16 o 
   6   4   6     1052.50     1043.14      3.16 o 
   7   4   6      317.97      284.49      3.16 o 
   8   4   6       11.57       31.61      3.16 o 
   9   4   6      135.31      158.05      3.16 o 
  10   4   6        0.77        0.00      3.16 o 
  11   4   6        1.01        0.00      3.16 o 
  12   4   6       11.75        0.00      3.16 o 
  13   4   6       98.80       63.22      3.16 o 
  14   4   6       16.47       31.61      3.16 o 
 -10   5   6      162.69      189.66      3.16 o 
  -9   5   6        3.68        0.00      3.16 o 
  -8   5   6       15.40        0.00      3.16 o 
  -7   5   6      399.55      410.93      3.16 o 
  -6   5   6        9.05        0.00      3.16 o 
  -5   5   6      232.90      189.66      3.16 o 
  -4   5   6       17.99        0.00      3.16 o 
  -3   5   6       36.14        0.00      3.16 o 
  -2   5   6      332.18      379.32      3.16 o 
  -1   5   6       11.73        0.00      3.16 o 
   0   5   6      899.64      948.30      3.16 o 
   1   5   6      166.74      158.05      3.16 o 
   2   5   6      257.68      189.66      3.16 o 
   3   5   6      593.15      695.42      3.16 o 
   4   5   6        0.00        0.00      3.16 o 
   5   5   6       17.34        0.00      3.16 o 
   6   5   6       84.37       63.22      3.16 o 
   7   5   6      112.97      126.44      3.16 o 
   8   5   6       48.16       63.22      3.16 o 
   9   5   6      362.86      347.71      3.16 o 
  10   5   6        2.38        0.00      3.16 o 
  11   5   6        8.43        0.00      3.16 o 
  12   5   6       87.20       94.83      3.16 o 
  13   5   6        1.12        0.00      3.16 o 
  14   5   6        1.97        0.00      3.16 o 
 -10   6   6        1.09        0.00      3.16 o 
  -9   6   6       28.26       31.61      3.16 o 
  -8   6   6        1.61        0.00      3.16 o 
  -7   6   6        2.06        0.00      3.16 o 
  -6   6   6        0.51        0.00      3.16 o 
  -5   6   6       58.13       63.22      3.16 o 
  -4   6   6       21.80        0.00      3.16 o 
  -3   6   6       10.52        0.00      3.16 o 
  -2   6   6       32.89       31.61      3.16 o 
  -1   6   6      112.87      158.05      3.16 o 
   0   6   6      995.91     1106.36      3.16 o 
   1   6   6      122.13      158.05      3.16 o 
   2   6   6     2415.99     2592.03     31.61 o 
   3   6   6      206.31      252.88      3.16 o 
   4   6   6       74.32       94.83      3.16 o 
   5   6   6       88.49       63.22      3.16 o 
   6   6   6      165.99      189.66      3.16 o 
   7   6   6      139.53       94.83      3.16 o 
   8   6   6     1484.98     1517.29     31.61 o 
   9   6   6      143.69      126.44      3.16 o 
  10   6   6       77.38       94.83      3.16 o 
  11   6   6        1.19        0.00      3.16 o 
  12   6   6       25.95       31.61      3.16 o 
  13   6   6       34.49       31.61      3.16 o 
  14   6   6        0.77        0.00      3.16 o 
  -9   7   6        2.16        0.00      3.16 o 
  -8   7   6        4.19        0.00      3.16 o 
  -7   7   6      104.44      126.44      3.16 o 
  -6   7   6        1.53        0.00      3.16 o 
  -5   7   6        3.46        0.00      3.16 o 
  -4   7   6        3.80        0.00      3.16 o 
  -3   7   6       59.10       63.22      3.16 o 
  -2   7   6       83.46       63.22      3.16 o 
  -1   7   6      151.47      189.66      3.16 o 
   0   7   6       28.58       31.61      3.16 o 
   1   7   6       26.31       31.61      3.16 o 
   2   7   6      143.09      126.44      3.16 o 
   3   7   6      354.33      379.32      3.16 o 
   4   7   6      410.25      442.54      3.16 o 
   5   7   6        7.48       31.61      3.16 o 
   6   7   6      315.59      379.32      3.16 o 
   7   7   6       13.05        0.00      3.16 o 
   8   7   6      498.54      537.37      3.16 o 
   9   7   6        0.19        0.00      3.16 o 
  10   7   6        2.32        0.00      3.16 o 
  11   7   6       47.30       31.61      3.16 o 
  12   7   6       43.41       31.61      3.16 o 
  13   7   6        9.49        0.00      3.16 o 
  14   7   6        0.15        0.00      3.16 o 
  -9   8   6        2.74        0.00      3.16 o 
  -8   8   6        0.38        0.00      3.16 o 
  -7   8   6       31.84       31.61      3.16 o 
  -6   8   6        6.63        0.00      3.16 o 
  -5   8   6      246.66      252.88      3.16 o 
  -4   8   6      283.74      252.88      3.16 o 
  -3   8   6      115.05       94.83      3.16 o 
  -2   8   6        3.32        0.00      3.16 o 
  -1   8   6      117.17       94.83      3.16 o 
   0   8   6      108.26       63.22      3.16 o 
   1   8   6       10.65        0.00      3.16 o 
   2   8   6      469.14      537.37      3.16 o 
   3   8   6      374.06      442.54      3.16 o 
   4   8   6      785.01      790.25      3.16 o 
   5   8   6       16.34       31.61      3.16 o 
   6   8   6       99.44       63.22      3.16 o 
   7   8   6        0.13        0.00      3.16 o 
   8   8   6      131.17      158.05      3.16 o 
   9   8   6        9.73        0.00      3.16 o 
  10   8   6       26.35       31.61      3.16 o 
  11   8   6       17.26       31.61      3.16 o 
  12   8   6      157.55      189.66      3.16 o 
  13   8   6       66.19       94.83      3.16 o 
  14   8   6        0.77        0.00      3.16 o 
  -8   9   6        3.93        0.00      3.16 o 
  -7   9   6       70.71       63.22      3.16 o 
  -6   9   6      242.76      284.49      3.16 o 
  -5   9   6       31.64       31.61      3.16 o 
  -4   9   6      290.57      252.88      3.16 o 
  -3   9   6        0.37        0.00      3.16 o 
  -2   9   6      107.25       94.83      3.16 o 
  -1   9   6       43.18       31.61      3.16 o 
   0   9   6      237.33      252.88      3.16 o 
   1   9   6      296.52      347.71      3.16 o 
   2   9   6      703.03      821.86      3.16 o 
   3   9   6      136.83      158.05      3.16 o 
   4   9   6      213.66      221.27      3.16 o 
   5   9   6      146.72      126.44      3.16 o 
   6   9   6        6.26        0.00      3.16 o 
   7   9   6        2.34        0.00      3.16 o 
   8   9   6       95.07       31.61      3.16 o 
   9   9   6       96.28       94.83      3.16 o 
  10   9   6      223.54      189.66      3.16 o 
  11   9   6        1.51        0.00      3.16 o 
  12   9   6        2.44        0.00      3.16 o 
  13   9   6        0.66        0.00      3.16 o 
  14   9   6       12.03       31.61      3.16 o 
  -7  10   6        2.06        0.00      3.16 o 
  -6  10   6       26.07       31.61      3.16 o 
  -5  10   6        0.54        0.00      3.16 o 
  -4  10   6        0.03        0.00      3.16 o 
  -3  10   6        3.61        0.00      3.16 o 
  -2  10   6       29.28       31.61      3.16 o 
  -1  10   6       54.08       31.61      3.16 o 
   0  10   6      234.81      252.88      3.16 o 
   1  10   6     1693.87     1706.95     31.61 o 
   2  10   6       92.90      126.44      3.16 o 
   3  10   6      318.75      347.71      3.16 o 
   4  10   6      205.66      252.88      3.16 o 
   5  10   6      118.48      158.05      3.16 o 
   6  10   6        9.33        0.00      3.16 o 
   7  10   6        1.22        0.00      3.16 o 
   8  10   6      249.78      221.27      3.16 o 
   9  10   6       26.01        0.00      3.16 o 
  10  10   6      201.64      189.66      3.16 o 
  11  10   6       23.52       31.61      3.16 o 
  12  10   6       55.95       63.22      3.16 o 
  13  10   6        7.23        0.00      3.16 o 
  14  10   6        0.01        0.00      3.16 o 
  -6  11   6       90.89       94.83      3.16 o 
  -5  11   6      313.27      252.88      3.16 o 
  -4  11   6        9.01        0.00      3.16 o 
  -3  11   6       39.47       31.61      3.16 o 
  -2  11   6        9.22        0.00      3.16 o 
  -1  11   6        4.32        0.00      3.16 o 
   0  11   6       82.37       94.83      3.16 o 
   1  11   6      323.41      316.10      3.16 o 
   2  11   6        6.50        0.00      3.16 o 
   3  11   6       67.42       31.61      3.16 o 
   4  11   6       23.06       31.61      3.16 o 
   5  11   6      963.75      979.92     31.61 o 
   6  11   6        0.17        0.00      3.16 o 
   7  11   6       64.58       63.22      3.16 o 
   8  11   6      975.90     1011.53      3.16 o 
   9  11   6        1.20        0.00      3.16 o 
  10  11   6        8.20        0.00      3.16 o 
  11  11   6        8.21        0.00      3.16 o 
  12  11   6       51.87       63.22      3.16 o 
  13  11   6       35.80       31.61      3.16 o 
  14  11   6       21.38       31.61      3.16 o 
  -5  12   6        2.28        0.00      3.16 o 
  -4  12   6       73.20       63.22      3.16 o 
  -3  12   6       44.42       63.22      3.16 o 
  -2  12   6       65.54       63.22      3.16 o 
  -1  12   6       14.73        0.00      3.16 o 
   0  12   6      182.53      189.66      3.16 o 
   1  12   6       43.00       31.61      3.16 o 
   2  12   6      246.77      252.88      3.16 o 
   3  12   6      251.64      252.88      3.16 o 
   4  12   6      219.36      252.88      3.16 o 
   5  12   6      489.75      537.37      3.16 o 
   6  12   6       75.40       63.22      3.16 o 
   7  12   6     2097.29     2117.88     31.61 o 
   8  12   6        5.14        0.00      3.16 o 
   9  12   6      380.51      410.93      3.16 o 
  10  12   6      107.52      126.44      3.16 o 
  11  12   6       47.78       63.22      3.16 o 
  12  12   6       62.85       63.22      3.16 o 
  13  12   6        8.43        0.00      3.16 o 
  -3  13   6       61.50       63.22      3.16 o 
  -2  13   6       15.90       31.61      3.16 o 
  -1  13   6       37.44       31.61      3.16 o 
   0  13   6        0.02        0.00      3.16 o 
   1  13   6        0.30        0.00      3.16 o 
   2  13   6      128.00      126.44      3.16 o 
   3  13   6      619.68      568.98     31.61 o 
   4  13   6      603.00      568.98     31.61 o 
   5  13   6      212.97      189.66      3.16 o 
   6  13   6      100.21      126.44      3.16 o 
   7  13   6      225.65      221.27      3.16 o 
   8  13   6      757.87      790.25     31.61 o 
   9  13   6       81.58       94.83      3.16 o 
  10  13   6       88.47       94.83      3.16 o 
  11  13   6      217.39      189.66      3.16 o 
  12  13   6        1.61        0.00      3.16 o 
  13  13   6      118.46      126.44      3.16 o 
  -2  14   6        6.18       31.61      3.16 o 
  -1  14   6       95.38       94.83      3.16 o 
   0  14   6       24.83       31.61      3.16 o 
   1  14   6       20.80       31.61      3.16 o 
   2  14   6        8.72        0.00      3.16 o 
   3  14   6       30.59       31.61      3.16 o 
   4  14   6       15.31       31.61      3.16 o 
   5  14   6       51.89       63.22      3.16 o 
   6  14   6       81.19       94.83      3.16 o 
   7  14   6      397.18      442.54     31.61 o 
   8  14   6       56.65       31.61      3.16 o 
   9  14   6       25.76       31.61      3.16 o 
  10  14   6       63.04       94.83      3.16 o 
  11  14   6      240.98      252.88      3.16 o 
  12  14   6        0.65        0.00      3.16 o 
   0  15   6        2.34        0.00      3.16 o 
   1  15   6        5.10        0.00      3.16 o 
   2  15   6        1.78        0.00      3.16 o 
   3  15   6        3.61        0.00      3.16 o 
   4  15   6       60.96       31.61      3.16 o 
   5  15   6      147.63      126.44      3.16 o 
   6  15   6        4.63        0.00      3.16 o 
   7  15   6        0.16        0.00      3.16 o 
   8  15   6      323.86      379.32      3.16 o 
   9  15   6       81.90       94.83      3.16 o 
  10  15   6        8.02        0.00      3.16 o 
  11  15   6      108.70      126.44      3.16 o 
   3  16   6        0.76        0.00      3.16 o 
   4  16   6       32.15       31.61      3.16 o 
   5  16   6       22.69       31.61      3.16 o 
   6  16   6        1.27        0.00      3.16 o 
   7  16   6      121.24      126.44      3.16 o 
   8  16   6      153.90      158.05      3.16 o 
   9  16   6        0.01        0.00      3.16 o 
  -6 -11   7       30.21       31.61      3.16 o 
  -5 -11   7       45.46       31.61      3.16 o 
  -4 -11   7      277.25      316.10      3.16 o 
  -3 -11   7        0.26        0.00      3.16 o 
  -2 -11   7        2.14        0.00      3.16 o 
  -1 -11   7       35.63       31.61      3.16 o 
   0 -11   7       13.43        0.00      3.16 o 
  -8 -10   7        0.34        0.00      3.16 o 
  -7 -10   7       27.20       31.61      3.16 o 
  -6 -10   7       51.76       63.22      3.16 o 
  -5 -10   7        1.40        0.00      3.16 o 
  -4 -10   7       43.70       31.61      3.16 o 
  -3 -10   7       59.74       63.22      3.16 o 
  -2 -10   7       28.58       31.61      3.16 o 
  -1 -10   7       57.22       63.22      3.16 o 
   0 -10   7        3.60        0.00      3.16 o 
   1 -10   7       52.59       63.22      3.16 o 
   2 -10   7        0.21        0.00      3.16 o 
 -10  -9   7       31.61       31.61      3.16 o 
  -9  -9   7       66.64       63.22      3.16 o 
  -8  -9   7       35.29       31.61      3.16 o 
  -7  -9   7        0.34        0.00      3.16 o 
  -6  -9   7       12.93        0.00      3.16 o 
  -5  -9   7        3.93        0.00      3.16 o 
  -4  -9   7       36.05       31.61      3.16 o 
  -3  -9   7       46.25       31.61      3.16 o 
  -2  -9   7       33.98       31.61      3.16 o 
  -1  -9   7        1.03        0.00      3.16 o 
   0  -9   7       88.28       63.22      3.16 o 
   1  -9   7        4.10        0.00      3.16 o 
   2  -9   7       84.56       94.83      3.16 o 
   3  -9   7       19.11       31.61      3.16 o 
   4  -9   7        7.26       31.61      3.16 o 
 -10  -8   7       17.65       31.61      3.16 o 
  -9  -8   7        4.65        0.00      3.16 o 
  -8  -8   7       42.24       63.22      3.16 o 
  -7  -8   7        1.07        0.00      3.16 o 
  -6  -8   7       51.50       63.22      3.16 o 
  -5  -8   7       17.44       31.61      3.16 o 
  -4  -8   7       91.97       94.83      3.16 o 
  -3  -8   7        0.11        0.00      3.16 o 
  -2  -8   7       13.56        0.00      3.16 o 
  -1  -8   7        8.89        0.00      3.16 o 
   0  -8   7       57.79       31.61      3.16 o 
   1  -8   7        2.26        0.00      3.16 o 
   2  -8   7       59.32       63.22      3.16 o 
   3  -8   7        0.05        0.00      3.16 o 
   4  -8   7       25.65       31.61      3.16 o 
   5  -8   7        0.80        0.00      3.16 o 
   6  -8   7        0.05        0.00      3.16 o 
 -11  -7   7       13.11        0.00      3.16 o 
 -10  -7   7        7.72        0.00      3.16 o 
  -9  -7   7       31.11       31.61      3.16 o 
  -8  -7   7       12.54       31.61      3.16 o 
  -7  -7   7        6.22        0.00      3.16 o 
  -6  -7   7       16.05        0.00      3.16 o 
  -5  -7   7      152.85      126.44      3.16 o 
  -4  -7   7      100.48       94.83      3.16 o 
  -3  -7   7      208.36      221.27      3.16 o 
  -2  -7   7        4.18        0.00      3.16 o 
  -1  -7   7        5.96        0.00      3.16 o 
   0  -7   7        0.54        0.00      3.16 o 
   1  -7   7      257.80      252.88      3.16 o 
   2  -7   7        0.47        0.00      3.16 o 
   3  -7   7       21.23        0.00      3.16 o 
   4  -7   7        1.18        0.00      3.16 o 
   5  -7   7        0.48        0.00      3.16 o 
   6  -7   7        7.33       31.61      3.16 o 
   7  -7   7       20.22       31.61      3.16 o 
 -11  -6   7       24.13       31.61      3.16 o 
 -10  -6   7       57.36       63.22      3.16 o 
  -9  -6   7       22.04       31.61      3.16 o 
  -8  -6   7       16.49       31.61      3.16 o 
  -7  -6   7        1.57        0.00      3.16 o 
  -6  -6   7      309.30      316.10      3.16 o 
  -5  -6   7        2.54        0.00      3.16 o 
  -4  -6   7        0.18        0.00      3.16 o 
  -3  -6   7        1.08        0.00      3.16 o 
  -2  -6   7       74.01       63.22      3.16 o 
  -1  -6   7      328.97      347.71      3.16 o 
   0  -6   7        0.19        0.00      3.16 o 
   1  -6   7      167.46      158.05      3.16 o 
   2  -6   7       16.37        0.00      3.16 o 
   3  -6   7       28.20       31.61      3.16 o 
   4  -6   7       10.21        0.00      3.16 o 
   5  -6   7       22.65       31.61      3.16 o 
   6  -6   7       11.77        0.00      3.16 o 
   7  -6   7       19.55       31.61      3.16 o 
   8  -6   7       36.64       63.22      3.16 o 
 -12  -5   7        1.67        0.00      3.16 o 
 -11  -5   7        0.46        0.00      3.16 o 
 -10  -5   7       44.88       31.61      3.16 o 
  -9  -5   7      110.57      126.44      3.16 o 
  -8  -5   7      389.30      379.32      3.16 o 
  -7  -5   7       15.78        0.00      3.16 o 
  -6  -5   7      205.13      221.27      3.16 o 
  -5  -5   7      745.25      695.42      3.16 o 
  -4  -5   7      254.44      252.88      3.16 o 
  -3  -5   7     1300.68     1296.02      3.16 o 
  -2  -5   7       18.00        0.00      3.16 o 
  -1  -5   7       68.06       63.22      3.16 o 
   0  -5   7       28.83       31.61      3.16 o 
   1  -5   7       82.60       63.22      3.16 o 
   2  -5   7      194.26      189.66      3.16 o 
   3  -5   7       52.32       31.61      3.16 o 
   4  -5   7       50.17       63.22      3.16 o 
   5  -5   7       12.22        0.00      3.16 o 
   6  -5   7       77.42       31.61      3.16 o 
   7  -5   7       16.93       31.61      3.16 o 
   8  -5   7      191.02      189.66      3.16 o 
   9  -5   7       20.49       31.61      3.16 o 
 -12  -4   7      194.71      221.27      3.16 o 
 -11  -4   7       68.68       63.22      3.16 o 
 -10  -4   7       39.56       31.61      3.16 o 
  -9  -4   7      295.10      252.88      3.16 o 
  -8  -4   7       13.25        0.00      3.16 o 
  -7  -4   7      143.04      126.44      3.16 o 
  -6  -4   7      239.61      221.27      3.16 o 
  -5  -4   7       14.92       31.61      3.16 o 
  -4  -4   7      279.92      316.10      3.16 o 
  -3  -4   7       96.46       94.83      3.16 o 
  -2  -4   7       32.80       31.61      3.16 o 
  -1  -4   7        0.00        0.00      3.16 o 
   0  -4   7      210.83      189.66      3.16 o 
   1  -4   7      263.65      316.10      3.16 o 
   2  -4   7      194.70      221.27      3.16 o 
   3  -4   7        0.86        0.00      3.16 o 
   4  -4   7       11.47       31.61      3.16 o 
   5  -4   7        8.71        0.00      3.16 o 
   6  -4   7       88.65       94.83      3.16 o 
   7  -4   7      347.83      347.71      3.16 o 
   8  -4   7      209.50      221.27      3.16 o 
   9  -4   7       90.84      126.44      3.16 o 
  10  -4   7      174.71      189.66      3.16 o 
 -12  -3   7       28.14       31.61      3.16 o 
 -11  -3   7        4.19        0.00      3.16 o 
 -10  -3   7       54.02       31.61      3.16 o 
  -9  -3   7      166.27      158.05      3.16 o 
  -8  -3   7      728.19      727.03     31.61 o 
  -7  -3   7        0.89        0.00      3.16 o 
  -6  -3   7       30.46       31.61      3.16 o 
  -5  -3   7      364.46      347.71      3.16 o 
  -4  -3   7       33.74       31.61      3.16 o 
  -3  -3   7       12.14        0.00      3.16 o 
  -2  -3   7       11.34       31.61      3.16 o 
  -1  -3   7       82.26       94.83      3.16 o 
   0  -3   7      988.34      979.92      3.16 o 
   1  -3   7      210.83      189.66      3.16 o 
   2  -3   7        8.14        0.00      3.16 o 
   3  -3   7      971.36     1011.53      3.16 o 
   4  -3   7       25.99       31.61      3.16 o 
   5  -3   7        1.12        0.00      3.16 o 
   6  -3   7        1.81        0.00      3.16 o 
   7  -3   7       44.83       63.22      3.16 o 
   8  -3   7       27.94       31.61      3.16 o 
   9  -3   7        3.86        0.00      3.16 o 
  10  -3   7        0.10        0.00      3.16 o 
  11  -3   7        1.89        0.00      3.16 o 
 -12  -2   7       40.07       31.61      3.16 o 
 -11  -2   7       16.82       31.61      3.16 o 
 -10  -2   7       38.18       31.61      3.16 o 
  -9  -2   7       51.36       31.61      3.16 o 
  -8  -2   7       17.34       31.61      3.16 o 
  -7  -2   7      500.06      474.15     31.61 o 
  -6  -2   7      542.77      537.37      3.16 o 
  -5  -2   7       10.96        0.00      3.16 o 
  -4  -2   7       57.95       31.61      3.16 o 
  -3  -2   7     1116.47     1137.97      3.16 o 
  -2  -2   7       18.07       31.61      3.16 o 
  -1  -2   7      244.07      221.27      3.16 o 
   0  -2   7        2.71        0.00      3.16 o 
   1  -2   7       57.97       31.61      3.16 o 
   2  -2   7      504.45      410.93      3.16 o 
   3  -2   7      220.47      221.27      3.16 o 
   4  -2   7      365.95      442.54      3.16 o 
   5  -2   7       18.98        0.00      3.16 o 
   6  -2   7       41.35       31.61      3.16 o 
   7  -2   7       76.80       63.22      3.16 o 
   8  -2   7       44.09       63.22      3.16 o 
   9  -2   7       49.73       63.22      3.16 o 
  10  -2   7       32.87       31.61      3.16 o 
  11  -2   7        2.87        0.00      3.16 o 
 -12  -1   7       26.68       31.61      3.16 o 
 -11  -1   7       41.85       31.61      3.16 o 
 -10  -1   7        5.98        0.00      3.16 o 
  -9  -1   7        3.22        0.00      3.16 o 
  -8  -1   7      314.80      284.49      3.16 o 
  -7  -1   7      631.77      632.20     31.61 o 
  -6  -1   7       34.40       63.22      3.16 o 
  -5  -1   7        0.21        0.00      3.16 o 
  -4  -1   7       71.54       63.22      3.16 o 
  -3  -1   7        5.84        0.00      3.16 o 
  -2  -1   7     1102.00     1106.36      3.16 o 
  -1  -1   7       81.34       63.22      3.16 o 
   0  -1   7       40.90       31.61      3.16 o 
   1  -1   7      614.92      695.42      3.16 o 
   2  -1   7     1219.99     1137.97     31.61 o 
   3  -1   7      237.15      189.66      3.16 o 
   4  -1   7       19.83        0.00      3.16 o 
   5  -1   7        0.01        0.00      3.16 o 
   6  -1   7      114.41      126.44      3.16 o 
   7  -1   7       68.78       63.22      3.16 o 
   8  -1   7      174.09      189.66      3.16 o 
   9  -1   7        9.18       31.61      3.16 o 
  10  -1   7        0.94        0.00      3.16 o 
  11  -1   7       23.18       31.61      3.16 o 
  12  -1   7        0.07        0.00      3.16 o 
 -12   0   7        4.76        0.00      3.16 o 
 -11   0   7      136.08      126.44      3.16 o 
 -10   0   7       22.19       31.61      3.16 o 
  -9   0   7        2.09        0.00      3.16 o 
  -8   0   7      481.30      537.37      3.16 o 
  -7   0   7      239.85      284.49      3.16 o 
  -6   0   7      140.06      158.05      3.16 o 
  -5   0   7      662.72      663.81      3.16 o 
  -4   0   7      260.43      252.88      3.16 o 
  -3   0   7     1168.32     1232.80      3.16 o 
  -2   0   7       28.09        0.00      3.16 o 
  -1   0   7       49.55       63.22      3.16 o 
   0   0   7      201.46      221.27      3.16 o 
   1   0   7      708.82      663.81     31.61 o 
   2   0   7      982.34      979.92      3.16 o 
   3   0   7       95.16       94.83      3.16 o 
   4   0   7       11.51        0.00      3.16 o 
   5   0   7       71.58       63.22      3.16 o 
   6   0   7        0.04        0.00      3.16 o 
   7   0   7       68.37       63.22      3.16 o 
   8   0   7      377.18      347.71      3.16 o 
   9   0   7       18.12       31.61      3.16 o 
  10   0   7       41.77       63.22      3.16 o 
  11   0   7        9.91        0.00      3.16 o 
  12   0   7        0.49        0.00      3.16 o 
 -12   1   7        2.59        0.00      3.16 o 
 -11   1   7       76.95       63.22      3.16 o 
 -10   1   7       45.11       31.61      3.16 o 
  -9   1   7        4.84        0.00      3.16 o 
  -8   1   7      335.49      347.71      3.16 o 
  -7   1   7       19.40        0.00      3.16 o 
  -6   1   7      293.67      252.88      3.16 o 
  -5   1   7       12.83        0.00      3.16 o 
  -4   1   7        0.88        0.00      3.16 o 
  -3   1   7      482.98      600.59      3.16 o 
  -2   1   7       12.06        0.00      3.16 o 
  -1   1   7       52.46       63.22      3.16 o 
   0   1   7        0.19        0.00      3.16 o 
   1   1   7       84.28       94.83      3.16 o 
   2   1   7      318.64      347.71      3.16 o 
   3   1   7       44.45       31.61      3.16 o 
   4   1   7       42.88       31.61      3.16 o 
   5   1   7       92.55       94.83      3.16 o 
   6   1   7       49.68       31.61      3.16 o 
   7   1   7       33.13       31.61      3.16 o 
   8   1   7       22.63        0.00      3.16 o 
   9   1   7        0.00        0.00      3.16 o 
  10   1   7      173.28      158.05      3.16 o 
  11   1   7      171.64      189.66      3.16 o 
  12   1   7       20.37       31.61      3.16 o 
  13   1   7        2.35        0.00      3.16 o 
 -11   2   7       29.13       31.61      3.16 o 
 -10   2   7        6.27        0.00      3.16 o 
  -9   2   7       67.01       94.83      3.16 o 
  -8   2   7      105.06       94.83      3.16 o 
  -7   2   7      190.00      221.27      3.16 o 
  -6   2   7      331.41      347.71      3.16 o 
  -5   2   7      140.33      126.44      3.16 o 
  -4   2   7      166.60      189.66      3.16 o 
  -3   2   7      397.66      474.15      3.16 o 
  -2   2   7     1009.61     1043.14      3.16 o 
  -1   2   7      187.78      221.27      3.16 o 
   0   2   7     2798.50     2939.75     31.61 o 
   1   2   7     1840.57     1865.00     31.61 o 
   2   2   7      157.49      189.66      3.16 o 
   3   2   7      184.17      221.27      3.16 o 
   4   2   7      124.30      126.44      3.16 o 
   5   2   7       36.46       31.61      3.16 o 
   6   2   7       56.99       63.22      3.16 o 
   7   2   7      122.30       94.83      3.16 o 
   8   2   7       85.14       94.83      3.16 o 
   9   2   7        0.09        0.00      3.16 o 
  10   2   7        0.34        0.00      3.16 o 
  11   2   7      192.81      221.27      3.16 o 
  12   2   7       57.60       63.22      3.16 o 
  13   2   7        0.01        0.00      3.16 o 
 -11   3   7       68.93       63.22      3.16 o 
 -10   3   7        3.12        0.00      3.16 o 
  -9   3   7       62.16       63.22      3.16 o 
  -8   3   7       31.14       31.61      3.16 o 
  -7   3   7        7.79        0.00      3.16 o 
  -6   3   7      957.65      948.30      3.16 o 
  -5   3   7        0.13        0.00      3.16 o 
  -4   3   7        1.23        0.00      3.16 o 
  -3   3   7      336.18      410.93      3.16 o 
  -2   3   7       83.50       63.22      3.16 o 
  -1   3   7      495.26      600.59      3.16 o 
   0   3   7        1.35        0.00      3.16 o 
   1   3   7       40.57       31.61      3.16 o 
   2   3   7      655.29      695.42      3.16 o 
   3   3   7      853.44      853.47      3.16 o 
   4   3   7      589.52      568.98      3.16 o 
   5   3   7      855.46      885.08      3.16 o 
   6   3   7      187.50      189.66      3.16 o 
   7   3   7     1151.39     1106.36      3.16 o 
   8   3   7      265.96      252.88      3.16 o 
   9   3   7       31.65       31.61      3.16 o 
  10   3   7      338.11      316.10      3.16 o 
  11   3   7       13.92        0.00      3.16 o 
  12   3   7       67.50       94.83      3.16 o 
  13   3   7        4.60        0.00      3.16 o 
  14   3   7       20.16        0.00      3.16 o 
 -11   4   7       47.09       31.61      3.16 o 
 -10   4   7       32.97       31.61      3.16 o 
  -9   4   7        0.01        0.00      3.16 o 
  -8   4   7        2.50        0.00      3.16 o 
  -7   4   7        3.48        0.00      3.16 o 
  -6   4   7      452.95      474.15      3.16 o 
  -5   4   7      618.90      632.20      3.16 o 
  -4   4   7      524.12      568.98      3.16 o 
  -3   4   7      375.46      379.32      3.16 o 
  -2   4   7      116.75      158.05      3.16 o 
  -1   4   7        1.03        0.00      3.16 o 
   0   4   7       25.80       63.22      3.16 o 
   1   4   7      113.05      158.05      3.16 o 
   2   4   7       77.43       63.22      3.16 o 
   3   4   7      216.46      284.49      3.16 o 
   4   4   7        1.73        0.00      3.16 o 
   5   4   7      203.09      221.27      3.16 o 
   6   4   7        0.00        0.00      3.16 o 
   7   4   7      214.17      189.66      3.16 o 
   8   4   7       57.66       63.22      3.16 o 
   9   4   7      145.75      126.44      3.16 o 
  10   4   7      165.75      189.66      3.16 o 
  11   4   7        0.89        0.00      3.16 o 
  12   4   7      236.79      252.88      3.16 o 
  13   4   7        2.82        0.00      3.16 o 
  14   4   7        0.06        0.00      3.16 o 
 -10   5   7        0.04        0.00      3.16 o 
  -9   5   7       18.42       31.61      3.16 o 
  -8   5   7       31.73       31.61      3.16 o 
  -7   5   7      110.12      126.44      3.16 o 
  -6   5   7      159.72      158.05      3.16 o 
  -5   5   7       28.04       31.61      3.16 o 
  -4   5   7      336.36      347.71      3.16 o 
  -3   5   7       76.69       63.22      3.16 o 
  -2   5   7        0.00        0.00      3.16 o 
  -1   5   7      174.78      189.66      3.16 o 
   0   5   7      229.82      252.88      3.16 o 
   1   5   7       21.25        0.00      3.16 o 
   2   5   7       37.22       31.61      3.16 o 
   3   5   7      338.80      347.71      3.16 o 
   4   5   7       86.52       94.83      3.16 o 
   5   5   7      404.04      347.71      3.16 o 
   6   5   7     2149.46     2275.93     31.61 o 
   7   5   7     1173.28     1169.58      3.16 o 
   8   5   7        9.32        0.00      3.16 o 
   9   5   7       49.31       31.61      3.16 o 
  10   5   7      104.19      126.44      3.16 o 
  11   5   7        0.00        0.00      3.16 o 
  12   5   7       61.24       63.22      3.16 o 
  13   5   7        0.01        0.00      3.16 o 
  14   5   7        5.78        0.00      3.16 o 
 -10   6   7       45.40       31.61      3.16 o 
  -9   6   7      519.09      568.98     31.61 o 
  -8   6   7       24.60       31.61      3.16 o 
  -7   6   7       63.43       63.22      3.16 o 
  -6   6   7       29.73       31.61      3.16 o 
  -5   6   7      122.05      126.44      3.16 o 
  -4   6   7        7.24        0.00      3.16 o 
  -3   6   7       41.34       31.61      3.16 o 
  -2   6   7       18.89        0.00      3.16 o 
  -1   6   7        4.31        0.00      3.16 o 
   0   6   7      332.19      379.32      3.16 o 
   1   6   7        0.29        0.00      3.16 o 
   2   6   7        1.27        0.00      3.16 o 
   3   6   7      593.42      663.81      3.16 o 
   4   6   7      393.34      379.32      3.16 o 
   5   6   7       45.35       63.22      3.16 o 
   6   6   7      530.65      474.15      3.16 o 
   7   6   7     1299.51     1327.63      3.16 o 
   8   6   7      312.65      347.71      3.16 o 
   9   6   7      178.10      126.44      3.16 o 
  10   6   7       13.22        0.00      3.16 o 
  11   6   7       22.67       31.61      3.16 o 
  12   6   7        0.30        0.00      3.16 o 
  13   6   7       39.07       31.61      3.16 o 
  14   6   7       15.78       31.61      3.16 o 
  -9   7   7       11.34       31.61      3.16 o 
  -8   7   7       58.89       63.22      3.16 o 
  -7   7   7      533.69      505.76     31.61 o 
  -6   7   7        5.57        0.00      3.16 o 
  -5   7   7       10.17       31.61      3.16 o 
  -4   7   7       95.91       94.83      3.16 o 
  -3   7   7       22.28       31.61      3.16 o 
  -2   7   7      395.15      347.71      3.16 o 
  -1   7   7        2.80        0.00      3.16 o 
   0   7   7        2.23        0.00      3.16 o 
   1   7   7       35.18       31.61      3.16 o 
   2   7   7      315.99      316.10      3.16 o 
   3   7   7     1540.71     1580.51     31.61 o 
   4   7   7        1.50        0.00      3.16 o 
   5   7   7       63.27       31.61      3.16 o 
   6   7   7        0.21        0.00      3.16 o 
   7   7   7       96.74       94.83      3.16 o 
   8   7   7       57.33       63.22      3.16 o 
   9   7   7        0.03        0.00      3.16 o 
  10   7   7       14.23       31.61      3.16 o 
  11   7   7      106.52      126.44      3.16 o 
  12   7   7       95.62       94.83      3.16 o 
  13   7   7      121.40      126.44      3.16 o 
  14   7   7       63.19       94.83      3.16 o 
  -8   8   7       22.69       31.61      3.16 o 
  -7   8   7      165.87      189.66      3.16 o 
  -6   8   7      194.80      189.66      3.16 o 
  -5   8   7       24.82       31.61      3.16 o 
  -4   8   7        6.18        0.00      3.16 o 
  -3   8   7      525.78      568.98      3.16 o 
  -2   8   7      665.76      790.25      3.16 o 
  -1   8   7        7.52        0.00      3.16 o 
   0   8   7      221.39      221.27      3.16 o 
   1   8   7        3.92        0.00      3.16 o 
   2   8   7      378.98      410.93      3.16 o 
   3   8   7      111.16      126.44      3.16 o 
   4   8   7        1.09        0.00      3.16 o 
   5   8   7      135.37      126.44      3.16 o 
   6   8   7       25.21       31.61      3.16 o 
   7   8   7      628.79      632.20      3.16 o 
   8   8   7      568.53      537.37      3.16 o 
   9   8   7       36.96       31.61      3.16 o 
  10   8   7        1.50        0.00      3.16 o 
  11   8   7       22.33       31.61      3.16 o 
  12   8   7        2.09        0.00      3.16 o 
  13   8   7       42.59       63.22      3.16 o 
  14   8   7        1.52        0.00      3.16 o 
  -7   9   7       44.93       31.61      3.16 o 
  -6   9   7      331.56      284.49      3.16 o 
  -5   9   7        6.72        0.00      3.16 o 
  -4   9   7       13.28       31.61      3.16 o 
  -3   9   7        4.35        0.00      3.16 o 
  -2   9   7      505.18      537.37      3.16 o 
  -1   9   7       19.61       31.61      3.16 o 
   0   9   7       77.93       63.22      3.16 o 
   1   9   7      193.72      158.05      3.16 o 
   2   9   7      240.01      221.27      3.16 o 
   3   9   7      268.31      316.10      3.16 o 
   4   9   7       29.07       31.61      3.16 o 
   5   9   7        5.76        0.00      3.16 o 
   6   9   7        9.50        0.00      3.16 o 
   7   9   7      235.98      252.88      3.16 o 
   8   9   7      451.12      474.15      3.16 o 
   9   9   7      311.89      316.10      3.16 o 
  10   9   7        7.41        0.00      3.16 o 
  11   9   7       10.83       31.61      3.16 o 
  12   9   7       42.95       63.22      3.16 o 
  13   9   7        9.08       31.61      3.16 o 
  14   9   7       22.37       31.61      3.16 o 
  -7  10   7       15.44       31.61      3.16 o 
  -6  10   7      368.98      379.32      3.16 o 
  -5  10   7       15.22        0.00      3.16 o 
  -4  10   7        1.12        0.00      3.16 o 
  -3  10   7        0.28        0.00      3.16 o 
  -2  10   7      698.34      663.81      3.16 o 
  -1  10   7      421.58      410.93      3.16 o 
   0  10   7        2.98        0.00      3.16 o 
   1  10   7        0.02        0.00      3.16 o 
   2  10   7      278.03      316.10      3.16 o 
   3  10   7       10.70       31.61      3.16 o 
   4  10   7      508.32      474.15      3.16 o 
   5  10   7       19.88       31.61      3.16 o 
   6  10   7      604.16      600.59      3.16 o 
   7  10   7       55.36       63.22      3.16 o 
   8  10   7      589.59      600.59      3.16 o 
   9  10   7      177.81      158.05      3.16 o 
  10  10   7       86.96       94.83      3.16 o 
  11  10   7       25.64       31.61      3.16 o 
  12  10   7        0.86        0.00      3.16 o 
  13  10   7        0.92        0.00      3.16 o 
  14  10   7        2.64        0.00      3.16 o 
  -6  11   7        5.21        0.00      3.16 o 
  -5  11   7      167.67      158.05      3.16 o 
  -4  11   7        0.00        0.00      3.16 o 
  -3  11   7       74.84       94.83      3.16 o 
  -2  11   7       76.42       94.83      3.16 o 
  -1  11   7      221.60      221.27      3.16 o 
   0  11   7      449.52      474.15     31.61 o 
   1  11   7       67.88       94.83      3.16 o 
   2  11   7      707.52      727.03     31.61 o 
   3  11   7       40.35       31.61      3.16 o 
   4  11   7      741.82      727.03     31.61 o 
   5  11   7      182.09      189.66      3.16 o 
   6  11   7      137.68      126.44      3.16 o 
   7  11   7      529.89      505.76     31.61 o 
   8  11   7      386.12      410.93      3.16 o 
   9  11   7      430.56      410.93      3.16 o 
  10  11   7        0.20        0.00      3.16 o 
  11  11   7       36.64       31.61      3.16 o 
  12  11   7      106.67       94.83      3.16 o 
  13  11   7        0.85        0.00      3.16 o 
  14  11   7       11.20        0.00      3.16 o 
  -5  12   7      310.56      316.10      3.16 o 
  -4  12   7        0.11        0.00      3.16 o 
  -3  12   7      104.19       94.83      3.16 o 
  -2  12   7      264.32      252.88      3.16 o 
  -1  12   7        3.25        0.00      3.16 o 
   0  12   7      525.65      505.76      3.16 o 
   1  12   7       19.65        0.00      3.16 o 
   2  12   7      146.11      158.05      3.16 o 
   3  12   7        7.60       31.61      3.16 o 
   4  12   7      158.09      158.05      3.16 o 
   5  12   7      237.19      221.27      3.16 o 
   6  12   7        2.17        0.00      3.16 o 
   7  12   7        9.22        0.00      3.16 o 
   8  12   7     1889.38     1959.83     31.61 o 
   9  12   7      391.51      442.54     31.61 o 
  10  12   7        8.72        0.00      3.16 o 
  11  12   7       58.61       63.22      3.16 o 
  12  12   7       46.54       31.61      3.16 o 
  13  12   7       64.02       94.83      3.16 o 
  -3  13   7      127.87      126.44      3.16 o 
  -2  13   7        3.12        0.00      3.16 o 
  -1  13   7      116.63       94.83      3.16 o 
   0  13   7       18.53       31.61      3.16 o 
   1  13   7       53.81       63.22      3.16 o 
   2  13   7       77.08       63.22      3.16 o 
   3  13   7        0.47        0.00      3.16 o 
   4  13   7        4.32        0.00      3.16 o 
   5  13   7      105.12      126.44      3.16 o 
   6  13   7        6.30        0.00      3.16 o 
   7  13   7       33.73       31.61      3.16 o 
   8  13   7       20.45        0.00      3.16 o 
   9  13   7      138.99      126.44      3.16 o 
  10  13   7       10.85        0.00      3.16 o 
  11  13   7        1.82        0.00      3.16 o 
  12  13   7       38.85       31.61      3.16 o 
  13  13   7       10.03        0.00      3.16 o 
  -2  14   7       81.26       94.83      3.16 o 
  -1  14   7      138.49       94.83      3.16 o 
   0  14   7       15.42        0.00      3.16 o 
   1  14   7        1.08        0.00      3.16 o 
   2  14   7        7.69       31.61      3.16 o 
   3  14   7       24.62        0.00      3.16 o 
   4  14   7      161.73      189.66      3.16 o 
   5  14   7      128.78       94.83      3.16 o 
   6  14   7      230.91      189.66      3.16 o 
   7  14   7      193.96      221.27      3.16 o 
   8  14   7        4.15        0.00      3.16 o 
   9  14   7       76.10       94.83      3.16 o 
  10  14   7        4.61        0.00      3.16 o 
  11  14   7      111.38      126.44      3.16 o 
  12  14   7      239.42      252.88      3.16 o 
   0  15   7      117.53       94.83      3.16 o 
   1  15   7       29.22       31.61      3.16 o 
   2  15   7       15.78        0.00      3.16 o 
   3  15   7        4.45        0.00      3.16 o 
   4  15   7       36.90       31.61      3.16 o 
   5  15   7      138.66      158.05      3.16 o 
   6  15   7        0.26        0.00      3.16 o 
   7  15   7      207.33      252.88      3.16 o 
   8  15   7      312.21      284.49      3.16 o 
   9  15   7       99.32       94.83      3.16 o 
  10  15   7       11.43        0.00      3.16 o 
  11  15   7       69.21       63.22      3.16 o 
   3  16   7       95.24       94.83      3.16 o 
   4  16   7       41.63       31.61      3.16 o 
   5  16   7       21.72       63.22      3.16 o 
   6  16   7       47.55       63.22      3.16 o 
   7  16   7      322.98      410.93     31.61 o 
   8  16   7        1.32        0.00      3.16 o 
   9  16   7      121.58      158.05      3.16 o 
  -6 -10   8       66.26       94.83      3.16 o 
  -5 -10   8       21.49       31.61      3.16 o 
  -4 -10   8        4.71        0.00      3.16 o 
  -3 -10   8       55.76       63.22      3.16 o 
  -2 -10   8       38.21       31.61      3.16 o 
  -1 -10   8       15.86        0.00      3.16 o 
   0 -10   8        0.58        0.00      3.16 o 
  -8  -9   8        0.00        0.00      3.16 o 
  -7  -9   8       38.08       31.61      3.16 o 
  -6  -9   8        5.31        0.00      3.16 o 
  -5  -9   8        0.05        0.00      3.16 o 
  -4  -9   8       60.72       63.22      3.16 o 
  -3  -9   8        9.54        0.00      3.16 o 
  -2  -9   8       72.43       63.22      3.16 o 
  -1  -9   8        1.14        0.00      3.16 o 
   0  -9   8        3.09        0.00      3.16 o 
   1  -9   8        0.01        0.00      3.16 o 
   2  -9   8       40.56       31.61      3.16 o 
   3  -9   8        0.20        0.00      3.16 o 
  -9  -8   8       42.02       63.22      3.16 o 
  -8  -8   8        0.81        0.00      3.16 o 
  -7  -8   8       32.08       31.61      3.16 o 
  -6  -8   8      118.51      126.44      3.16 o 
  -5  -8   8       10.34        0.00      3.16 o 
  -4  -8   8        0.27        0.00      3.16 o 
  -3  -8   8       92.35       94.83      3.16 o 
  -2  -8   8        0.09        0.00      3.16 o 
  -1  -8   8        8.54        0.00      3.16 o 
   0  -8   8       53.63       63.22      3.16 o 
   1  -8   8       18.93        0.00      3.16 o 
   2  -8   8        4.63        0.00      3.16 o 
   3  -8   8        8.04       31.61      3.16 o 
   4  -8   8        0.33        0.00      3.16 o 
   5  -8   8        4.36        0.00      3.16 o 
 -10  -7   8       15.92       31.61      3.16 o 
  -9  -7   8        4.10        0.00      3.16 o 
  -8  -7   8       52.19       63.22      3.16 o 
  -7  -7   8       57.71       63.22      3.16 o 
  -6  -7   8        1.75        0.00      3.16 o 
  -5  -7   8        1.80        0.00      3.16 o 
  -4  -7   8       23.70       31.61      3.16 o 
  -3  -7   8       29.31       31.61      3.16 o 
  -2  -7   8       31.59       31.61      3.16 o 
  -1  -7   8        9.99        0.00      3.16 o 
   0  -7   8        6.56        0.00      3.16 o 
   1  -7   8        0.24        0.00      3.16 o 
   2  -7   8      248.13      284.49      3.16 o 
   3  -7   8       84.02       63.22      3.16 o 
   4  -7   8        0.21        0.00      3.16 o 
   5  -7   8        3.02        0.00      3.16 o 
   6  -7   8       15.89       31.61      3.16 o 
 -11  -6   8      109.08      126.44      3.16 o 
 -10  -6   8        5.57        0.00      3.16 o 
  -9  -6   8        3.52        0.00      3.16 o 
  -8  -6   8       10.46        0.00      3.16 o 
  -7  -6   8        0.01        0.00      3.16 o 
  -6  -6   8        0.29        0.00      3.16 o 
  -5  -6   8        4.05        0.00      3.16 o 
  -4  -6   8      158.77      158.05      3.16 o 
  -3  -6   8        7.24        0.00      3.16 o 
  -2  -6   8      345.06      316.10      3.16 o 
  -1  -6   8      185.91      158.05      3.16 o 
   0  -6   8       61.30       63.22      3.16 o 
   1  -6   8        1.38        0.00      3.16 o 
   2  -6   8       41.58       63.22      3.16 o 
   3  -6   8       62.26       94.83      3.16 o 
   4  -6   8       36.90       31.61      3.16 o 
   5  -6   8        4.44       31.61      3.16 o 
   6  -6   8       23.71        0.00      3.16 o 
   7  -6   8        4.66        0.00      3.16 o 
 -11  -5   8        0.13        0.00      3.16 o 
 -10  -5   8        8.73        0.00      3.16 o 
  -9  -5   8       32.20       31.61      3.16 o 
  -8  -5   8        8.03        0.00      3.16 o 
  -7  -5   8       36.00       31.61      3.16 o 
  -6  -5   8       18.61       31.61      3.16 o 
  -5  -5   8       40.47       31.61      3.16 o 
  -4  -5   8       33.36        0.00      3.16 o 
  -3  -5   8      113.66      126.44      3.16 o 
  -2  -5   8      428.12      474.15     31.61 o 
  -1  -5   8       97.71      126.44      3.16 o 
   0  -5   8       86.08       94.83      3.16 o 
   1  -5   8       66.21       63.22      3.16 o 
   2  -5   8       81.73       63.22      3.16 o 
   3  -5   8        0.04        0.00      3.16 o 
   4  -5   8      422.89      379.32      3.16 o 
   5  -5   8       34.37       31.61      3.16 o 
   6  -5   8        0.04        0.00      3.16 o 
   7  -5   8       12.04       31.61      3.16 o 
   8  -5   8       21.92       31.61      3.16 o 
 -11  -4   8        5.21        0.00      3.16 o 
 -10  -4   8      152.64      158.05      3.16 o 
  -9  -4   8      180.46      189.66      3.16 o 
  -8  -4   8        3.15        0.00      3.16 o 
  -7  -4   8       42.10       63.22      3.16 o 
  -6  -4   8       98.47       94.83      3.16 o 
  -5  -4   8      226.48      221.27      3.16 o 
  -4  -4   8      305.62      252.88      3.16 o 
  -3  -4   8      708.68      695.42      3.16 o 
  -2  -4   8      757.48      758.64      3.16 o 
  -1  -4   8        9.26        0.00      3.16 o 
   0  -4   8      425.00      410.93      3.16 o 
   1  -4   8      504.02      474.15     31.61 o 
   2  -4   8        3.46        0.00      3.16 o 
   3  -4   8       24.38       31.61      3.16 o 
   4  -4   8       16.04       31.61      3.16 o 
   5  -4   8       24.68        0.00      3.16 o 
   6  -4   8      186.53      221.27      3.16 o 
   7  -4   8       26.31       31.61      3.16 o 
   8  -4   8       11.22        0.00      3.16 o 
   9  -4   8       26.39       31.61      3.16 o 
 -11  -3   8       66.07       63.22      3.16 o 
 -10  -3   8       79.27       63.22      3.16 o 
  -9  -3   8       73.48       94.83      3.16 o 
  -8  -3   8       86.88       94.83      3.16 o 
  -7  -3   8       34.82       31.61      3.16 o 
  -6  -3   8      264.66      252.88      3.16 o 
  -5  -3   8        2.38        0.00      3.16 o 
  -4  -3   8        6.73        0.00      3.16 o 
  -3  -3   8      322.73      316.10      3.16 o 
  -2  -3   8       81.17       63.22      3.16 o 
  -1  -3   8      236.69      284.49      3.16 o 
   0  -3   8      683.82      663.81     31.61 o 
   1  -3   8      116.23      126.44      3.16 o 
   2  -3   8       85.26       94.83      3.16 o 
   3  -3   8      425.33      442.54      3.16 o 
   4  -3   8        0.03        0.00      3.16 o 
   5  -3   8      409.05      379.32     31.61 o 
   6  -3   8        3.26        0.00      3.16 o 
   7  -3   8       45.66       63.22      3.16 o 
   8  -3   8        0.01        0.00      3.16 o 
   9  -3   8      405.91      442.54      3.16 o 
  10  -3   8      155.35      158.05      3.16 o 
 -11  -2   8        0.35        0.00      3.16 o 
 -10  -2   8       63.72       63.22      3.16 o 
  -9  -2   8      280.39      284.49      3.16 o 
  -8  -2   8       81.23       63.22      3.16 o 
  -7  -2   8      256.18      221.27      3.16 o 
  -6  -2   8      266.90      252.88      3.16 o 
  -5  -2   8      135.66      126.44      3.16 o 
  -4  -2   8      198.79      189.66      3.16 o 
  -3  -2   8        1.20        0.00      3.16 o 
  -2  -2   8      366.56      347.71      3.16 o 
  -1  -2   8      642.42      537.37      3.16 o 
   0  -2   8      140.19      126.44      3.16 o 
   1  -2   8       97.45       63.22      3.16 o 
   2  -2   8       24.74       31.61      3.16 o 
   3  -2   8      175.48      189.66      3.16 o 
   4  -2   8      143.34      189.66      3.16 o 
   5  -2   8      254.71      252.88      3.16 o 
   6  -2   8      353.50      347.71      3.16 o 
   7  -2   8      291.01      316.10      3.16 o 
   8  -2   8        5.80        0.00      3.16 o 
   9  -2   8       48.88       31.61      3.16 o 
  10  -2   8       20.62       31.61      3.16 o 
  11  -2   8       86.56      126.44      3.16 o 
 -11  -1   8       58.25       31.61      3.16 o 
 -10  -1   8      358.21      316.10      3.16 o 
  -9  -1   8        0.00        0.00      3.16 o 
  -8  -1   8       15.94        0.00      3.16 o 
  -7  -1   8      222.20      221.27      3.16 o 
  -6  -1   8       42.96       63.22      3.16 o 
  -5  -1   8        0.34        0.00      3.16 o 
  -4  -1   8        6.07        0.00      3.16 o 
  -3  -1   8       21.44       31.61      3.16 o 
  -2  -1   8       91.08       94.83      3.16 o 
  -1  -1   8      239.62      284.49      3.16 o 
   0  -1   8        0.00        0.00      3.16 o 
   1  -1   8        3.46        0.00      3.16 o 
   2  -1   8        0.40        0.00      3.16 o 
   3  -1   8      142.45      158.05      3.16 o 
   4  -1   8       13.06        0.00      3.16 o 
   5  -1   8      161.78      126.44      3.16 o 
   6  -1   8       23.61       31.61      3.16 o 
   7  -1   8       67.48       31.61      3.16 o 
   8  -1   8        2.74        0.00      3.16 o 
   9  -1   8       13.19        0.00      3.16 o 
  10  -1   8       49.84       63.22      3.16 o 
  11  -1   8       84.35      126.44      3.16 o 
 -11   0   8      128.10      158.05      3.16 o 
 -10   0   8        9.39        0.00      3.16 o 
  -9   0   8       15.43        0.00      3.16 o 
  -8   0   8        9.42        0.00      3.16 o 
  -7   0   8       86.14       63.22      3.16 o 
  -6   0   8       77.03       94.83      3.16 o 
  -5   0   8       51.45       63.22      3.16 o 
  -4   0   8        0.52        0.00      3.16 o 
  -3   0   8      138.41      189.66      3.16 o 
  -2   0   8       46.80       63.22      3.16 o 
  -1   0   8       21.96        0.00      3.16 o 
   0   0   8      345.22      379.32      3.16 o 
   1   0   8       23.05       31.61      3.16 o 
   2   0   8     1274.13     1264.41     31.61 o 
   3   0   8       61.00       31.61      3.16 o 
   4   0   8      187.32      158.05      3.16 o 
   5   0   8       29.43        0.00      3.16 o 
   6   0   8       54.13       63.22      3.16 o 
   7   0   8      907.21      885.08      3.16 o 
   8   0   8      251.17      221.27      3.16 o 
   9   0   8        0.38        0.00      3.16 o 
  10   0   8       17.27        0.00      3.16 o 
  11   0   8       71.00       94.83      3.16 o 
  12   0   8        0.84        0.00      3.16 o 
 -11   1   8        1.10        0.00      3.16 o 
 -10   1   8        4.82        0.00      3.16 o 
  -9   1   8       34.13       31.61      3.16 o 
  -8   1   8        1.58        0.00      3.16 o 
  -7   1   8      941.67      853.47      3.16 o 
  -6   1   8      161.08      189.66      3.16 o 
  -5   1   8      185.71      189.66      3.16 o 
  -4   1   8      195.16      252.88      3.16 o 
  -3   1   8        5.05        0.00      3.16 o 
  -2   1   8      166.06      189.66      3.16 o 
  -1   1   8      186.61      158.05      3.16 o 
   0   1   8        2.54        0.00      3.16 o 
   1   1   8      288.70      347.71      3.16 o 
   2   1   8        3.21        0.00      3.16 o 
   3   1   8      826.29      853.47      3.16 o 
   4   1   8        0.31       31.61      3.16 o 
   5   1   8        0.13        0.00      3.16 o 
   6   1   8       14.16        0.00      3.16 o 
   7   1   8        8.32        0.00      3.16 o 
   8   1   8      615.01      663.81     31.61 o 
   9   1   8       10.28        0.00      3.16 o 
  10   1   8       25.40       31.61      3.16 o 
  11   1   8        2.36        0.00      3.16 o 
  12   1   8        0.16        0.00      3.16 o 
 -11   2   8       23.48       31.61      3.16 o 
 -10   2   8        5.15        0.00      3.16 o 
  -9   2   8       32.44       31.61      3.16 o 
  -8   2   8       11.64        0.00      3.16 o 
  -7   2   8        1.75        0.00      3.16 o 
  -6   2   8      440.38      410.93      3.16 o 
  -5   2   8        2.84        0.00      3.16 o 
  -4   2   8      121.18       94.83      3.16 o 
  -3   2   8      505.04      537.37      3.16 o 
  -2   2   8       93.52      126.44      3.16 o 
  -1   2   8      116.10      126.44      3.16 o 
   0   2   8     2688.68     2908.14     31.61 o 
   1   2   8      395.41      379.32      3.16 o 
   2   2   8        4.78        0.00      3.16 o 
   3   2   8       24.40       31.61      3.16 o 
   4   2   8       36.05        0.00      3.16 o 
   5   2   8      264.12      252.88      3.16 o 
   6   2   8       29.47       31.61      3.16 o 
   7   2   8       84.45       63.22      3.16 o 
   8   2   8      317.85      316.10      3.16 o 
   9   2   8        2.01        0.00      3.16 o 
  10   2   8        0.21        0.00      3.16 o 
  11   2   8        0.02        0.00      3.16 o 
  12   2   8       16.22       31.61      3.16 o 
  13   2   8        1.81        0.00      3.16 o 
 -10   3   8       17.19       31.61      3.16 o 
  -9   3   8       59.77       63.22      3.16 o 
  -8   3   8        1.49        0.00      3.16 o 
  -7   3   8      235.64      189.66      3.16 o 
  -6   3   8      252.11      284.49      3.16 o 
  -5   3   8      239.31      252.88      3.16 o 
  -4   3   8       27.34       31.61      3.16 o 
  -3   3   8      209.86      252.88      3.16 o 
  -2   3   8      281.15      252.88      3.16 o 
  -1   3   8      465.75      505.76      3.16 o 
   0   3   8      155.89      221.27      3.16 o 
   1   3   8       21.82        0.00      3.16 o 
   2   3   8      279.20      284.49      3.16 o 
   3   3   8        1.95        0.00      3.16 o 
   4   3   8      292.93      347.71      3.16 o 
   5   3   8        4.48        0.00      3.16 o 
   6   3   8       93.46       94.83      3.16 o 
   7   3   8      818.62      821.86      3.16 o 
   8   3   8        0.77        0.00      3.16 o 
   9   3   8      952.94      979.92     31.61 o 
  10   3   8       24.52        0.00      3.16 o 
  11   3   8        7.42        0.00      3.16 o 
  12   3   8      102.95       94.83      3.16 o 
  13   3   8       57.20       63.22      3.16 o 
 -10   4   8       15.33        0.00      3.16 o 
  -9   4   8       12.42        0.00      3.16 o 
  -8   4   8       38.31       31.61      3.16 o 
  -7   4   8        4.77        0.00      3.16 o 
  -6   4   8       46.56       63.22      3.16 o 
  -5   4   8      842.81      885.08      3.16 o 
  -4   4   8      509.62      505.76      3.16 o 
  -3   4   8     1013.23     1043.14      3.16 o 
  -2   4   8      166.73      189.66      3.16 o 
  -1   4   8      136.38      158.05      3.16 o 
   0   4   8       22.97       63.22      3.16 o 
   1   4   8      228.63      221.27      3.16 o 
   2   4   8       69.32       63.22      3.16 o 
   3   4   8      793.94      853.47      3.16 o 
   4   4   8      448.64      442.54      3.16 o 
   5   4   8      166.06      189.66      3.16 o 
   6   4   8        2.09        0.00      3.16 o 
   7   4   8       85.30       94.83      3.16 o 
   8   4   8     1853.67     1706.95     31.61 o 
   9   4   8       46.63       31.61      3.16 o 
  10   4   8      216.40      221.27      3.16 o 
  11   4   8       22.82       31.61      3.16 o 
  12   4   8      133.71      158.05      3.16 o 
  13   4   8        1.78        0.00      3.16 o 
 -10   5   8      186.92      221.27      3.16 o 
  -9   5   8        4.06        0.00      3.16 o 
  -8   5   8       26.50       31.61      3.16 o 
  -7   5   8      141.45      126.44      3.16 o 
  -6   5   8        7.23        0.00      3.16 o 
  -5   5   8       73.18       63.22      3.16 o 
  -4   5   8        0.88        0.00      3.16 o 
  -3   5   8       18.06        0.00      3.16 o 
  -2   5   8       38.58       31.61      3.16 o 
  -1   5   8      220.69      284.49      3.16 o 
   0   5   8        5.84        0.00      3.16 o 
   1   5   8      276.26      252.88      3.16 o 
   2   5   8       14.67       31.61      3.16 o 
   3   5   8      105.58       94.83      3.16 o 
   4   5   8      223.79      221.27      3.16 o 
   5   5   8       64.54       31.61      3.16 o 
   6   5   8      135.61      158.05      3.16 o 
   7   5   8      774.81      790.25      3.16 o 
   8   5   8      408.01      410.93      3.16 o 
   9   5   8      116.70       94.83      3.16 o 
  10   5   8      170.15      221.27      3.16 o 
  11   5   8       56.87       63.22      3.16 o 
  12   5   8      184.93      158.05      3.16 o 
  13   5   8        0.75        0.00      3.16 o 
  14   5   8        9.09        0.00      3.16 o 
  -9   6   8       19.77       31.61      3.16 o 
  -8   6   8       31.04       31.61      3.16 o 
  -7   6   8        3.60        0.00      3.16 o 
  -6   6   8      205.91      221.27      3.16 o 
  -5   6   8       16.96       31.61      3.16 o 
  -4   6   8       22.96       31.61      3.16 o 
  -3   6   8      159.74      158.05      3.16 o 
  -2   6   8       13.29       31.61      3.16 o 
  -1   6   8       57.77       63.22      3.16 o 
   0   6   8        7.66        0.00      3.16 o 
   1   6   8       61.42       94.83      3.16 o 
   2   6   8       24.41       31.61      3.16 o 
   3   6   8       46.92       31.61      3.16 o 
   4   6   8       31.04       31.61      3.16 o 
   5   6   8      264.38      316.10      3.16 o 
   6   6   8       97.28       94.83      3.16 o 
   7   6   8      838.54      853.47      3.16 o 
   8   6   8     2043.63     2054.66     31.61 o 
   9   6   8      256.06      284.49      3.16 o 
  10   6   8       24.86       31.61      3.16 o 
  11   6   8       41.87        0.00      3.16 o 
  12   6   8        1.82        0.00      3.16 o 
  13   6   8        0.91        0.00      3.16 o 
  14   6   8        7.17        0.00      3.16 o 
  -9   7   8       47.01       63.22      3.16 o 
  -8   7   8       83.02       63.22      3.16 o 
  -7   7   8       55.36       31.61      3.16 o 
  -6   7   8      327.63      347.71      3.16 o 
  -5   7   8      675.90      695.42      3.16 o 
  -4   7   8       15.55        0.00      3.16 o 
  -3   7   8      162.55      189.66      3.16 o 
  -2   7   8        2.32        0.00      3.16 o 
  -1   7   8        1.24        0.00      3.16 o 
   0   7   8      165.10      158.05      3.16 o 
   1   7   8      140.34      158.05      3.16 o 
   2   7   8      565.32      600.59      3.16 o 
   3   7   8      337.32      316.10      3.16 o 
   4   7   8        0.04        0.00      3.16 o 
   5   7   8       32.40       31.61      3.16 o 
   6   7   8       51.22       31.61      3.16 o 
   7   7   8      900.41      853.47      3.16 o 
   8   7   8       31.05       31.61      3.16 o 
   9   7   8       15.24        0.00      3.16 o 
  10   7   8       34.38       31.61      3.16 o 
  11   7   8        0.00        0.00      3.16 o 
  12   7   8       30.38       31.61      3.16 o 
  13   7   8       44.16       31.61      3.16 o 
  14   7   8       67.53       94.83      3.16 o 
  -8   8   8        0.00        0.00      3.16 o 
  -7   8   8      530.97      568.98     31.61 o 
  -6   8   8      119.07      126.44      3.16 o 
  -5   8   8      157.87      158.05      3.16 o 
  -4   8   8      344.04      347.71      3.16 o 
  -3   8   8       12.81        0.00      3.16 o 
  -2   8   8        7.19       31.61      3.16 o 
  -1   8   8       27.51       31.61      3.16 o 
   0   8   8       94.71       94.83      3.16 o 
   1   8   8       19.76        0.00      3.16 o 
   2   8   8      173.64      189.66      3.16 o 
   3   8   8      688.24      695.42      3.16 o 
   4   8   8       32.17       31.61      3.16 o 
   5   8   8        5.13        0.00      3.16 o 
   6   8   8        4.29        0.00      3.16 o 
   7   8   8      863.39      853.47      3.16 o 
   8   8   8       67.16       63.22      3.16 o 
   9   8   8        6.45       31.61      3.16 o 
  10   8   8       23.35       31.61      3.16 o 
  11   8   8       42.21       31.61      3.16 o 
  12   8   8        6.13        0.00      3.16 o 
  13   8   8       29.62       31.61      3.16 o 
  14   8   8        2.73        0.00      3.16 o 
  -7   9   8       14.76        0.00      3.16 o 
  -6   9   8        2.46        0.00      3.16 o 
  -5   9   8       47.47       63.22      3.16 o 
  -4   9   8       23.23       31.61      3.16 o 
  -3   9   8       66.53       63.22      3.16 o 
  -2   9   8      202.31      221.27      3.16 o 
  -1   9   8      118.58      126.44      3.16 o 
   0   9   8      155.40      158.05      3.16 o 
   1   9   8      412.80      442.54      3.16 o 
   2   9   8      268.66      252.88      3.16 o 
   3   9   8       42.96       31.61      3.16 o 
   4   9   8      159.72      158.05      3.16 o 
   5   9   8        7.10        0.00      3.16 o 
   6   9   8       51.39       31.61      3.16 o 
   7   9   8      142.48      158.05      3.16 o 
   8   9   8     2063.80     2149.49     31.61 o 
   9   9   8      115.68      126.44      3.16 o 
  10   9   8        1.90        0.00      3.16 o 
  11   9   8        4.27        0.00      3.16 o 
  12   9   8       15.98       31.61      3.16 o 
  13   9   8       53.53       94.83      3.16 o 
  14   9   8       17.95       31.61      3.16 o 
  -6  10   8      110.15      126.44      3.16 o 
  -5  10   8       61.06       63.22      3.16 o 
  -4  10   8        3.30        0.00      3.16 o 
  -3  10   8      147.07      158.05      3.16 o 
  -2  10   8       10.43       31.61      3.16 o 
  -1  10   8     1433.75     1422.46      3.16 o 
   0  10   8      131.52      126.44      3.16 o 
   1  10   8      437.17      379.32      3.16 o 
   2  10   8     1119.19     1106.36     31.61 o 
   3  10   8       26.39       31.61      3.16 o 
   4  10   8      249.80      221.27      3.16 o 
   5  10   8      426.87      410.93      3.16 o 
   6  10   8       18.76       31.61      3.16 o 
   7  10   8      168.32      158.05      3.16 o 
   8  10   8       59.68       63.22      3.16 o 
   9  10   8       21.92       31.61      3.16 o 
  10  10   8       48.62       63.22      3.16 o 
  11  10   8        0.01        0.00      3.16 o 
  12  10   8        1.84        0.00      3.16 o 
  13  10   8        4.07        0.00      3.16 o 
  14  10   8        0.86        0.00      3.16 o 
  -5  11   8       13.90        0.00      3.16 o 
  -4  11   8      230.63      221.27      3.16 o 
  -3  11   8      147.71      126.44      3.16 o 
  -2  11   8      238.87      252.88      3.16 o 
  -1  11   8      208.90      158.05      3.16 o 
   0  11   8      182.42      189.66      3.16 o 
   1  11   8       26.94       31.61      3.16 o 
   2  11   8      230.63      221.27      3.16 o 
   3  11   8       58.74       63.22      3.16 o 
   4  11   8       86.11       94.83      3.16 o 
   5  11   8      322.09      379.32      3.16 o 
   6  11   8       49.29       31.61      3.16 o 
   7  11   8      136.96      126.44      3.16 o 
   8  11   8      214.83      221.27      3.16 o 
   9  11   8       61.12       63.22      3.16 o 
  10  11   8      135.84      158.05      3.16 o 
  11  11   8       28.45       31.61      3.16 o 
  12  11   8        0.60        0.00      3.16 o 
  13  11   8       22.19       31.61      3.16 o 
  -4  12   8       39.41       31.61      3.16 o 
  -3  12   8      156.19      158.05      3.16 o 
  -2  12   8       62.68       63.22      3.16 o 
  -1  12   8      228.22      221.27      3.16 o 
   0  12   8      374.39      347.71      3.16 o 
   1  12   8      115.28      126.44      3.16 o 
   2  12   8       43.62       31.61      3.16 o 
   3  12   8       17.41        0.00      3.16 o 
   4  12   8       12.23       31.61      3.16 o 
   5  12   8      257.67      252.88      3.16 o 
   6  12   8       25.16       31.61      3.16 o 
   7  12   8        2.39        0.00      3.16 o 
   8  12   8       17.08        0.00      3.16 o 
   9  12   8        8.51        0.00      3.16 o 
  10  12   8       72.15       94.83      3.16 o 
  11  12   8      254.38      284.49      3.16 o 
  12  12   8        4.48        0.00      3.16 o 
  13  12   8      131.35      158.05      3.16 o 
  -3  13   8       11.17        0.00      3.16 o 
  -2  13   8      111.28       94.83      3.16 o 
  -1  13   8      584.06      600.59     31.61 o 
   0  13   8       40.19       31.61      3.16 o 
   1  13   8       55.22       63.22      3.16 o 
   2  13   8       93.45       94.83      3.16 o 
   3  13   8       36.09       31.61      3.16 o 
   4  13   8       84.34       94.83      3.16 o 
   5  13   8      393.71      379.32      3.16 o 
   6  13   8       94.58       94.83      3.16 o 
   7  13   8       72.99       94.83      3.16 o 
   8  13   8       72.78       63.22      3.16 o 
   9  13   8       17.43        0.00      3.16 o 
  10  13   8        2.35        0.00      3.16 o 
  11  13   8      194.02      189.66      3.16 o 
  12  13   8        5.97        0.00      3.16 o 
  -2  14   8       27.86       31.61      3.16 o 
  -1  14   8       50.77       31.61      3.16 o 
   0  14   8       98.71       94.83      3.16 o 
   1  14   8       11.99        0.00      3.16 o 
   2  14   8       18.31       31.61      3.16 o 
   3  14   8        4.24        0.00      3.16 o 
   4  14   8       74.29       94.83      3.16 o 
   5  14   8        0.24        0.00      3.16 o 
   6  14   8      156.21      189.66      3.16 o 
   7  14   8      132.80      126.44      3.16 o 
   8  14   8      488.53      505.76     31.61 o 
   9  14   8      107.95      126.44      3.16 o 
  10  14   8      110.24      126.44      3.16 o 
  11  14   8        9.67        0.00      3.16 o 
  12  14   8       42.64       31.61      3.16 o 
   0  15   8      509.67      505.76     31.61 o 
   1  15   8       25.42       31.61      3.16 o 
   2  15   8       25.33       31.61      3.16 o 
   3  15   8        7.44        0.00      3.16 o 
   4  15   8       58.74       94.83      3.16 o 
   5  15   8       54.58       63.22      3.16 o 
   6  15   8       46.54       63.22      3.16 o 
   7  15   8        1.74        0.00      3.16 o 
   8  15   8        0.01        0.00      3.16 o 
   9  15   8        5.65        0.00      3.16 o 
  10  15   8        0.54        0.00      3.16 o 
   3  16   8        0.56        0.00      3.16 o 
   4  16   8      118.55      126.44      3.16 o 
   5  16   8       42.26       31.61      3.16 o 
   6  16   8       49.09       63.22      3.16 o 
   7  16   8       71.74       63.22      3.16 o 
   8  16   8      102.25       94.83      3.16 o 
  -6  -9   9       11.78       31.61      3.16 o 
  -5  -9   9        3.56        0.00      3.16 o 
  -4  -9   9        3.90        0.00      3.16 o 
  -3  -9   9        0.09        0.00      3.16 o 
  -2  -9   9       11.09        0.00      3.16 o 
  -1  -9   9        3.35        0.00      3.16 o 
   0  -9   9       82.64      126.44      3.16 o 
   1  -9   9        5.48        0.00      3.16 o 
  -8  -8   9       45.96       63.22      3.16 o 
  -7  -8   9        1.75        0.00      3.16 o 
  -6  -8   9       33.99       31.61      3.16 o 
  -5  -8   9        0.21        0.00      3.16 o 
  -4  -8   9       33.55       31.61      3.16 o 
  -3  -8   9       28.93       31.61      3.16 o 
  -2  -8   9       31.16       63.22      3.16 o 
  -1  -8   9       12.57        0.00      3.16 o 
   0  -8   9       34.76       31.61      3.16 o 
   1  -8   9       49.21       31.61      3.16 o 
   2  -8   9       44.44       31.61      3.16 o 
   3  -8   9        0.42        0.00      3.16 o 
  -9  -7   9      125.70      158.05      3.16 o 
  -8  -7   9       16.57       31.61      3.16 o 
  -7  -7   9      133.02      126.44      3.16 o 
  -6  -7   9        1.20        0.00      3.16 o 
  -5  -7   9       29.63       31.61      3.16 o 
  -4  -7   9        7.28        0.00      3.16 o 
  -3  -7   9       25.15       31.61      3.16 o 
  -2  -7   9       43.91       63.22      3.16 o 
  -1  -7   9       65.45       63.22      3.16 o 
   0  -7   9       56.81       63.22      3.16 o 
   1  -7   9      201.31      221.27      3.16 o 
   2  -7   9        0.86        0.00      3.16 o 
   3  -7   9       77.99       94.83      3.16 o 
   4  -7   9        2.38        0.00      3.16 o 
   5  -7   9        2.42        0.00      3.16 o 
 -10  -6   9        5.84        0.00      3.16 o 
  -9  -6   9       60.78       63.22      3.16 o 
  -8  -6   9        3.34        0.00      3.16 o 
  -7  -6   9       99.14       94.83      3.16 o 
  -6  -6   9       67.48       63.22      3.16 o 
  -5  -6   9       97.34       63.22      3.16 o 
  -4  -6   9        8.72        0.00      3.16 o 
  -3  -6   9       46.61       63.22      3.16 o 
  -2  -6   9      141.59      158.05      3.16 o 
  -1  -6   9        0.82        0.00      3.16 o 
   0  -6   9      207.29      189.66      3.16 o 
   1  -6   9      167.08      158.05      3.16 o 
   2  -6   9       66.87       94.83      3.16 o 
   3  -6   9      198.42      221.27      3.16 o 
   4  -6   9      153.09      189.66      3.16 o 
   5  -6   9        0.97        0.00      3.16 o 
   6  -6   9        1.33        0.00      3.16 o 
 -10  -5   9        7.22        0.00      3.16 o 
  -9  -5   9       40.96       31.61      3.16 o 
  -8  -5   9      129.75      126.44      3.16 o 
  -7  -5   9       11.89        0.00      3.16 o 
  -6  -5   9      121.07      126.44      3.16 o 
  -5  -5   9        0.46        0.00      3.16 o 
  -4  -5   9      368.59      347.71      3.16 o 
  -3  -5   9      328.08      316.10      3.16 o 
  -2  -5   9        0.27        0.00      3.16 o 
  -1  -5   9        3.29        0.00      3.16 o 
   0  -5   9       24.30       31.61      3.16 o 
   1  -5   9        0.44        0.00      3.16 o 
   2  -5   9       24.28       31.61      3.16 o 
   3  -5   9       14.72        0.00      3.16 o 
   4  -5   9       90.47       63.22      3.16 o 
   5  -5   9       48.98       63.22      3.16 o 
   6  -5   9        0.59        0.00      3.16 o 
   7  -5   9        5.91        0.00      3.16 o 
 -10  -4   9       23.37       31.61      3.16 o 
  -9  -4   9        2.68        0.00      3.16 o 
  -8  -4   9      133.30      126.44      3.16 o 
  -7  -4   9        0.57        0.00      3.16 o 
  -6  -4   9      122.43      126.44      3.16 o 
  -5  -4   9       31.71       31.61      3.16 o 
  -4  -4   9       34.56       31.61      3.16 o 
  -3  -4   9      932.34      948.30      3.16 o 
  -2  -4   9      426.05      410.93      3.16 o 
  -1  -4   9      241.15      221.27      3.16 o 
   0  -4   9      251.03      221.27      3.16 o 
   1  -4   9      651.92      632.20     31.61 o 
   2  -4   9       71.12       94.83      3.16 o 
   3  -4   9        0.11        0.00      3.16 o 
   4  -4   9      141.15      126.44      3.16 o 
   5  -4   9        2.59        0.00      3.16 o 
   6  -4   9      230.87      221.27      3.16 o 
   7  -4   9       31.30       31.61      3.16 o 
   8  -4   9      519.36      568.98     31.61 o 
 -11  -3   9      145.20      158.05      3.16 o 
 -10  -3   9        3.09        0.00      3.16 o 
  -9  -3   9       47.30       31.61      3.16 o 
  -8  -3   9       43.37       63.22      3.16 o 
  -7  -3   9       19.07        0.00      3.16 o 
  -6  -3   9      139.45      126.44      3.16 o 
  -5  -3   9        3.58        0.00      3.16 o 
  -4  -3   9       24.36        0.00      3.16 o 
  -3  -3   9       10.21        0.00      3.16 o 
  -2  -3   9        0.22        0.00      3.16 o 
  -1  -3   9        0.07        0.00      3.16 o 
   0  -3   9      132.37      126.44      3.16 o 
   1  -3   9      308.50      347.71      3.16 o 
   2  -3   9      130.58      126.44      3.16 o 
   3  -3   9        3.56        0.00      3.16 o 
   4  -3   9        5.05        0.00      3.16 o 
   5  -3   9      127.18      126.44      3.16 o 
   6  -3   9       81.18       94.83      3.16 o 
   7  -3   9      454.45      505.76     31.61 o 
   8  -3   9      121.07      158.05      3.16 o 
   9  -3   9        0.91        0.00      3.16 o 
 -11  -2   9        0.08        0.00      3.16 o 
 -10  -2   9       42.61       31.61      3.16 o 
  -9  -2   9        2.20        0.00      3.16 o 
  -8  -2   9       11.75        0.00      3.16 o 
  -7  -2   9      315.65      284.49      3.16 o 
  -6  -2   9       98.29       94.83      3.16 o 
  -5  -2   9       33.90       31.61      3.16 o 
  -4  -2   9       23.83        0.00      3.16 o 
  -3  -2   9       21.47       31.61      3.16 o 
  -2  -2   9        0.65        0.00      3.16 o 
  -1  -2   9       23.35       31.61      3.16 o 
   0  -2   9      238.16      252.88      3.16 o 
   1  -2   9      101.97      126.44      3.16 o 
   2  -2   9       73.07       63.22      3.16 o 
   3  -2   9       10.20       31.61      3.16 o 
   4  -2   9        0.26        0.00      3.16 o 
   5  -2   9      268.63      252.88     31.61 o 
   6  -2   9      534.45      537.37     31.61 o 
   7  -2   9       31.57       31.61      3.16 o 
   8  -2   9      543.32      568.98     31.61 o 
   9  -2   9       13.71        0.00      3.16 o 
  10  -2   9       41.09       63.22      3.16 o 
 -11  -1   9       99.05       94.83      3.16 o 
 -10  -1   9       67.48       63.22      3.16 o 
  -9  -1   9       60.83       94.83      3.16 o 
  -8  -1   9        7.06        0.00      3.16 o 
  -7  -1   9       61.55       63.22      3.16 o 
  -6  -1   9      225.24      189.66      3.16 o 
  -5  -1   9       24.55        0.00      3.16 o 
  -4  -1   9        2.48        0.00      3.16 o 
  -3  -1   9       17.48       31.61      3.16 o 
  -2  -1   9       22.21       31.61      3.16 o 
  -1  -1   9      684.33      632.20      3.16 o 
   0  -1   9       78.74       63.22      3.16 o 
   1  -1   9      150.14      126.44      3.16 o 
   2  -1   9       37.73       63.22      3.16 o 
   3  -1   9      198.06      189.66      3.16 o 
   4  -1   9      133.69      126.44      3.16 o 
   5  -1   9       38.30       31.61      3.16 o 
   6  -1   9       74.94       94.83      3.16 o 
   7  -1   9      706.03      695.42     31.61 o 
   8  -1   9       21.01       31.61      3.16 o 
   9  -1   9        0.05        0.00      3.16 o 
  10  -1   9       42.05       31.61      3.16 o 
  11  -1   9        0.64        0.00      3.16 o 
 -11   0   9       15.17       31.61      3.16 o 
 -10   0   9      131.54      126.44      3.16 o 
  -9   0   9        0.83        0.00      3.16 o 
  -8   0   9       97.90       94.83      3.16 o 
  -7   0   9      766.28      695.42      3.16 o 
  -6   0   9       22.34       31.61      3.16 o 
  -5   0   9        7.42        0.00      3.16 o 
  -4   0   9      194.65      189.66      3.16 o 
  -3   0   9       11.52        0.00      3.16 o 
  -2   0   9        0.27        0.00      3.16 o 
  -1   0   9        1.12        0.00      3.16 o 
   0   0   9       52.21       94.83      3.16 o 
   1   0   9       23.88        0.00      3.16 o 
   2   0   9        0.14        0.00      3.16 o 
   3   0   9        3.70        0.00      3.16 o 
   4   0   9      139.53      126.44      3.16 o 
   5   0   9        8.72        0.00      3.16 o 
   6   0   9      202.57      158.05      3.16 o 
   7   0   9      156.07      158.05      3.16 o 
   8   0   9        8.06        0.00      3.16 o 
   9   0   9        5.98        0.00      3.16 o 
  10   0   9       23.61       31.61      3.16 o 
  11   0   9       29.22       31.61      3.16 o 
 -10   1   9       42.65       63.22      3.16 o 
  -9   1   9       58.07       63.22      3.16 o 
  -8   1   9       90.89       94.83      3.16 o 
  -7   1   9      113.59       94.83      3.16 o 
  -6   1   9      318.96      316.10      3.16 o 
  -5   1   9        0.03        0.00      3.16 o 
  -4   1   9       90.68       94.83      3.16 o 
  -3   1   9       52.05       63.22      3.16 o 
  -2   1   9      183.99      158.05      3.16 o 
  -1   1   9       18.57       31.61      3.16 o 
   0   1   9      178.76      189.66      3.16 o 
   1   1   9      474.42      474.15      3.16 o 
   2   1   9       48.83       31.61      3.16 o 
   3   1   9       74.19       94.83      3.16 o 
   4   1   9        8.33        0.00      3.16 o 
   5   1   9        4.47        0.00      3.16 o 
   6   1   9        0.07        0.00      3.16 o 
   7   1   9       43.27       63.22      3.16 o 
   8   1   9      723.51      790.25     31.61 o 
   9   1   9        5.44        0.00      3.16 o 
  10   1   9        3.76        0.00      3.16 o 
  11   1   9       77.26       94.83      3.16 o 
  12   1   9       10.01        0.00      3.16 o 
 -10   2   9        0.00        0.00      3.16 o 
  -9   2   9       13.24        0.00      3.16 o 
  -8   2   9        0.00        0.00      3.16 o 
  -7   2   9       75.66       63.22      3.16 o 
  -6   2   9       90.70       63.22      3.16 o 
  -5   2   9        1.83        0.00      3.16 o 
  -4   2   9       23.29       31.61      3.16 o 
  -3   2   9        9.72        0.00      3.16 o 
  -2   2   9      220.93      252.88      3.16 o 
  -1   2   9      319.97      347.71      3.16 o 
   0   2   9       55.98       31.61      3.16 o 
   1   2   9      280.33      284.49      3.16 o 
   2   2   9        5.15        0.00      3.16 o 
   3   2   9        5.89        0.00      3.16 o 
   4   2   9      190.43      158.05      3.16 o 
   5   2   9       15.63        0.00      3.16 o 
   6   2   9      185.29      189.66      3.16 o 
   7   2   9      306.52      316.10      3.16 o 
   8   2   9       66.46       63.22      3.16 o 
   9   2   9        4.42        0.00      3.16 o 
  10   2   9        6.50        0.00      3.16 o 
  11   2   9        2.00        0.00      3.16 o 
  12   2   9        6.29        0.00      3.16 o 
 -10   3   9       30.81       31.61      3.16 o 
  -9   3   9       54.91       63.22      3.16 o 
  -8   3   9        1.64        0.00      3.16 o 
  -7   3   9        0.06        0.00      3.16 o 
  -6   3   9       46.18       63.22      3.16 o 
  -5   3   9       74.27       94.83      3.16 o 
  -4   3   9      167.86      189.66      3.16 o 
  -3   3   9       22.14        0.00      3.16 o 
  -2   3   9      194.13      221.27      3.16 o 
  -1   3   9      189.20      221.27      3.16 o 
   0   3   9     1062.46     1043.14      3.16 o 
   1   3   9       78.28       63.22      3.16 o 
   2   3   9       58.61       63.22      3.16 o 
   3   3   9       55.35       63.22      3.16 o 
   4   3   9       34.62       31.61      3.16 o 
   5   3   9        1.39        0.00      3.16 o 
   6   3   9        0.65        0.00      3.16 o 
   7   3   9      127.47       94.83      3.16 o 
   8   3   9      362.65      347.71      3.16 o 
   9   3   9      790.97      790.25     31.61 o 
  10   3   9       97.98       94.83      3.16 o 
  11   3   9      116.20      126.44      3.16 o 
  12   3   9        0.01        0.00      3.16 o 
  13   3   9       11.59       31.61      3.16 o 
 -10   4   9       74.67       63.22      3.16 o 
  -9   4   9       91.57       94.83      3.16 o 
  -8   4   9        6.14        0.00      3.16 o 
  -7   4   9       56.57       31.61      3.16 o 
  -6   4   9      241.73      221.27      3.16 o 
  -5   4   9       41.58       63.22      3.16 o 
  -4   4   9      169.64      189.66      3.16 o 
  -3   4   9        0.27        0.00      3.16 o 
  -2   4   9       86.56       94.83      3.16 o 
  -1   4   9     1182.25     1169.58      3.16 o 
   0   4   9       17.71       31.61      3.16 o 
   1   4   9       57.97       31.61      3.16 o 
   2   4   9      169.75      158.05      3.16 o 
   3   4   9       20.77        0.00      3.16 o 
   4   4   9       82.27       31.61      3.16 o 
   5   4   9      375.07      316.10      3.16 o 
   6   4   9      796.57      758.64      3.16 o 
   7   4   9      231.06      252.88      3.16 o 
   8   4   9      976.70      979.92      3.16 o 
   9   4   9      216.06      252.88      3.16 o 
  10   4   9       53.02       63.22      3.16 o 
  11   4   9        1.30        0.00      3.16 o 
  12   4   9       41.09       31.61      3.16 o 
  13   4   9        0.26        0.00      3.16 o 
  -9   5   9       84.66       94.83      3.16 o 
  -8   5   9      100.20       94.83      3.16 o 
  -7   5   9       73.92       63.22      3.16 o 
  -6   5   9       33.33       31.61      3.16 o 
  -5   5   9       29.11       31.61      3.16 o 
  -4   5   9      853.19      853.47      3.16 o 
  -3   5   9      385.14      379.32      3.16 o 
  -2   5   9     1287.82     1296.02      3.16 o 
  -1   5   9      545.71      568.98      3.16 o 
   0   5   9       52.01       94.83      3.16 o 
   1   5   9      677.28      695.42      3.16 o 
   2   5   9        0.71        0.00      3.16 o 
   3   5   9      124.62       63.22      3.16 o 
   4   5   9       51.73       63.22      3.16 o 
   5   5   9       90.73       94.83      3.16 o 
   6   5   9      695.78      663.81      3.16 o 
   7   5   9       27.85       31.61      3.16 o 
   8   5   9       85.52       63.22      3.16 o 
   9   5   9     1158.10     1074.75     31.61 o 
  10   5   9       31.78       63.22      3.16 o 
  11   5   9        0.38        0.00      3.16 o 
  12   5   9       36.13       63.22      3.16 o 
  13   5   9       70.41       94.83      3.16 o 
  -9   6   9        0.17        0.00      3.16 o 
  -8   6   9      500.03      505.76     31.61 o 
  -7   6   9        9.65        0.00      3.16 o 
  -6   6   9        9.12        0.00      3.16 o 
  -5   6   9      535.00      505.76      3.16 o 
  -4   6   9      111.89       94.83      3.16 o 
  -3   6   9        8.17       31.61      3.16 o 
  -2   6   9        0.00        0.00      3.16 o 
  -1   6   9       32.97       31.61      3.16 o 
   0   6   9      737.43      758.64      3.16 o 
   1   6   9      395.45      410.93      3.16 o 
   2   6   9        9.05        0.00      3.16 o 
   3   6   9       84.74       94.83      3.16 o 
   4   6   9        1.67       31.61      3.16 o 
   5   6   9      204.66      221.27      3.16 o 
   6   6   9      227.17      221.27      3.16 o 
   7   6   9        0.27        0.00      3.16 o 
   8   6   9     1305.55     1296.02      3.16 o 
   9   6   9      360.39      347.71      3.16 o 
  10   6   9       45.82       31.61      3.16 o 
  11   6   9      216.68      252.88      3.16 o 
  12   6   9      222.61      252.88      3.16 o 
  13   6   9       77.64       94.83      3.16 o 
  14   6   9      140.44      158.05      3.16 o 
  -8   7   9       49.59       63.22      3.16 o 
  -7   7   9       29.43       31.61      3.16 o 
  -6   7   9        1.91        0.00      3.16 o 
  -5   7   9      237.15      221.27      3.16 o 
  -4   7   9      481.82      474.15      3.16 o 
  -3   7   9      631.79      663.81      3.16 o 
  -2   7   9      156.93      158.05      3.16 o 
  -1   7   9      696.68      695.42      3.16 o 
   0   7   9      234.51      221.27      3.16 o 
   1   7   9       21.52       31.61      3.16 o 
   2   7   9      593.07      600.59      3.16 o 
   3   7   9       71.98       63.22      3.16 o 
   4   7   9      106.98      126.44      3.16 o 
   5   7   9        2.17        0.00      3.16 o 
   6   7   9       76.62       63.22      3.16 o 
   7   7   9      244.71      252.88      3.16 o 
   8   7   9       26.25       31.61      3.16 o 
   9   7   9      413.99      410.93      3.16 o 
  10   7   9        1.34        0.00      3.16 o 
  11   7   9       49.25       63.22      3.16 o 
  12   7   9      390.99      442.54      3.16 o 
  13   7   9       23.75       31.61      3.16 o 
  14   7   9      102.36      126.44      3.16 o 
  -7   8   9        0.09        0.00      3.16 o 
  -6   8   9       16.09       31.61      3.16 o 
  -5   8   9       93.87       94.83      3.16 o 
  -4   8   9        0.95        0.00      3.16 o 
  -3   8   9      125.29      126.44      3.16 o 
  -2   8   9     1459.81     1390.85     31.61 o 
  -1   8   9      696.49      695.42      3.16 o 
   0   8   9        0.39        0.00      3.16 o 
   1   8   9      145.05      158.05      3.16 o 
   2   8   9       95.56       63.22      3.16 o 
   3   8   9      871.54      853.47      3.16 o 
   4   8   9       46.96       63.22      3.16 o 
   5   8   9       11.02        0.00      3.16 o 
   6   8   9        0.53       31.61      3.16 o 
   7   8   9        5.46        0.00      3.16 o 
   8   8   9      141.26       94.83      3.16 o 
   9   8   9        1.03        0.00      3.16 o 
  10   8   9       68.16       63.22      3.16 o 
  11   8   9        0.65        0.00      3.16 o 
  12   8   9       29.52       31.61      3.16 o 
  13   8   9        7.05        0.00      3.16 o 
  14   8   9        1.52        0.00      3.16 o 
  -7   9   9        7.49        0.00      3.16 o 
  -6   9   9       12.43        0.00      3.16 o 
  -5   9   9        0.93        0.00      3.16 o 
  -4   9   9        0.82        0.00      3.16 o 
  -3   9   9      179.17      189.66      3.16 o 
  -2   9   9        5.93        0.00      3.16 o 
  -1   9   9     2106.00     2117.88     31.61 o 
   0   9   9      922.56      979.92      3.16 o 
   1   9   9      409.48      410.93      3.16 o 
   2   9   9      129.56       94.83      3.16 o 
   3   9   9       26.82       31.61      3.16 o 
   4   9   9      125.03      158.05      3.16 o 
   5   9   9      431.60      379.32      3.16 o 
   6   9   9      101.92       63.22      3.16 o 
   7   9   9      173.82      221.27      3.16 o 
   8   9   9      811.29      790.25      3.16 o 
   9   9   9       18.20        0.00      3.16 o 
  10   9   9        1.95        0.00      3.16 o 
  11   9   9        0.01        0.00      3.16 o 
  12   9   9       49.57       31.61      3.16 o 
  13   9   9       13.78       31.61      3.16 o 
  14   9   9       10.91        0.00      3.16 o 
  -6  10   9       16.23       31.61      3.16 o 
  -5  10   9      179.65      189.66      3.16 o 
  -4  10   9        1.54        0.00      3.16 o 
  -3  10   9        2.17        0.00      3.16 o 
  -2  10   9      696.74      695.42     31.61 o 
  -1  10   9        3.83        0.00      3.16 o 
   0  10   9        2.85        0.00      3.16 o 
   1  10   9       38.74       31.61      3.16 o 
   2  10   9        6.18        0.00      3.16 o 
   3  10   9       18.94       31.61      3.16 o 
   4  10   9      182.31      189.66      3.16 o 
   5  10   9       76.22       94.83      3.16 o 
   6  10   9        9.03        0.00      3.16 o 
   7  10   9       27.79        0.00      3.16 o 
   8  10   9      173.10      158.05      3.16 o 
   9  10   9       13.80        0.00      3.16 o 
  10  10   9        4.55        0.00      3.16 o 
  11  10   9        2.29        0.00      3.16 o 
  12  10   9       11.81        0.00      3.16 o 
  13  10   9        1.16        0.00      3.16 o 
  -5  11   9       10.90        0.00      3.16 o 
  -4  11   9      106.99      126.44      3.16 o 
  -3  11   9        0.00        0.00      3.16 o 
  -2  11   9      110.59      126.44      3.16 o 
  -1  11   9        4.97       31.61      3.16 o 
   0  11   9      516.71      505.76      3.16 o 
   1  11   9        1.39        0.00      3.16 o 
   2  11   9       28.97        0.00      3.16 o 
   3  11   9       46.20       31.61      3.16 o 
   4  11   9       52.26       31.61      3.16 o 
   5  11   9      321.38      316.10      3.16 o 
   6  11   9      188.75      189.66      3.16 o 
   7  11   9        4.63        0.00      3.16 o 
   8  11   9       44.79       31.61      3.16 o 
   9  11   9        6.30        0.00      3.16 o 
  10  11   9       96.90      126.44      3.16 o 
  11  11   9       66.96       31.61      3.16 o 
  12  11   9       21.99       31.61      3.16 o 
  13  11   9      122.56      158.05      3.16 o 
  -4  12   9      118.10      126.44      3.16 o 
  -3  12   9        0.66        0.00      3.16 o 
  -2  12   9       32.49       31.61      3.16 o 
  -1  12   9      189.34      221.27      3.16 o 
   0  12   9       91.51       94.83      3.16 o 
   1  12   9       18.65        0.00      3.16 o 
   2  12   9        0.07        0.00      3.16 o 
   3  12   9        8.85        0.00      3.16 o 
   4  12   9       95.87       94.83      3.16 o 
   5  12   9        0.45        0.00      3.16 o 
   6  12   9      193.50      189.66      3.16 o 
   7  12   9        1.32        0.00      3.16 o 
   8  12   9        0.32        0.00      3.16 o 
   9  12   9       33.07       63.22      3.16 o 
  10  12   9       18.24        0.00      3.16 o 
  11  12   9       85.66       94.83      3.16 o 
  12  12   9        0.10        0.00      3.16 o 
  13  12   9       63.65       94.83      3.16 o 
  -3  13   9       37.19       31.61      3.16 o 
  -2  13   9        1.14        0.00      3.16 o 
  -1  13   9       65.73       63.22      3.16 o 
   0  13   9      223.35      221.27      3.16 o 
   1  13   9       28.26       31.61      3.16 o 
   2  13   9        0.01        0.00      3.16 o 
   3  13   9       21.59       31.61      3.16 o 
   4  13   9        0.07        0.00      3.16 o 
   5  13   9       49.38       63.22      3.16 o 
   6  13   9       71.97       94.83      3.16 o 
   7  13   9       80.92       94.83      3.16 o 
   8  13   9       11.58       31.61      3.16 o 
   9  13   9       25.74       31.61      3.16 o 
  10  13   9       45.06       31.61      3.16 o 
  11  13   9        2.29        0.00      3.16 o 
  12  13   9       41.31       63.22      3.16 o 
  -1  14   9      323.63      316.10      3.16 o 
   0  14   9      377.00      379.32      3.16 o 
   1  14   9       21.58       31.61      3.16 o 
   2  14   9       62.30       31.61      3.16 o 
   3  14   9        9.92       31.61      3.16 o 
   4  14   9        0.11        0.00      3.16 o 
   5  14   9      308.62      316.10      3.16 o 
   6  14   9       73.90       94.83      3.16 o 
   7  14   9       44.71       63.22      3.16 o 
   8  14   9        1.87        0.00      3.16 o 
   9  14   9        7.49        0.00      3.16 o 
  10  14   9       93.45      126.44      3.16 o 
  11  14   9       13.82       31.61      3.16 o 
   1  15   9      152.26      126.44      3.16 o 
   2  15   9       23.63       31.61      3.16 o 
   3  15   9       24.22       31.61      3.16 o 
   4  15   9        2.13        0.00      3.16 o 
   5  15   9      134.15      158.05      3.16 o 
   6  15   9       80.60       63.22      3.16 o 
   7  15   9      187.57      189.66      3.16 o 
   8  15   9       86.57       94.83      3.16 o 
   9  15   9       69.20       63.22      3.16 o 
  10  15   9        0.20        0.00      3.16 o 
   4  16   9        0.98        0.00      3.16 o 
   5  16   9       15.37        0.00      3.16 o 
   6  16   9        0.33        0.00      3.16 o 
   7  16   9        0.36        0.00      3.16 o 
   8  16   9        7.58        0.00      3.16 o 
  -6  -8  10        5.27        0.00      3.16 o 
  -5  -8  10        0.30        0.00      3.16 o 
  -4  -8  10       25.49       31.61      3.16 o 
  -3  -8  10       45.91       63.22      3.16 o 
  -2  -8  10       15.51       31.61      3.16 o 
  -1  -8  10        9.13       31.61      3.16 o 
   0  -8  10        4.32        0.00      3.16 o 
   1  -8  10        3.94        0.00      3.16 o 
  -7  -7  10      198.96      221.27      3.16 o 
  -6  -7  10       14.89       31.61      3.16 o 
  -5  -7  10        1.54        0.00      3.16 o 
  -4  -7  10       13.32       31.61      3.16 o 
  -3  -7  10       43.58       63.22      3.16 o 
  -2  -7  10       32.41       31.61      3.16 o 
  -1  -7  10       88.08       94.83      3.16 o 
   0  -7  10       98.78       94.83      3.16 o 
   1  -7  10        6.59       31.61      3.16 o 
   2  -7  10      130.07      158.05      3.16 o 
   3  -7  10       32.09       31.61      3.16 o 
   4  -7  10        0.30        0.00      3.16 o 
  -8  -6  10       16.25       31.61      3.16 o 
  -7  -6  10      253.78      252.88      3.16 o 
  -6  -6  10       17.95       31.61      3.16 o 
  -5  -6  10        8.26        0.00      3.16 o 
  -4  -6  10       19.49       31.61      3.16 o 
  -3  -6  10      141.97      126.44      3.16 o 
  -2  -6  10       26.07       31.61      3.16 o 
  -1  -6  10       31.63       63.22      3.16 o 
   0  -6  10        0.01        0.00      3.16 o 
   1  -6  10       64.68       63.22      3.16 o 
   2  -6  10       59.94       63.22      3.16 o 
   3  -6  10        6.31        0.00      3.16 o 
   4  -6  10       27.42        0.00      3.16 o 
   5  -6  10        1.69        0.00      3.16 o 
  -9  -5  10       10.03        0.00      3.16 o 
  -8  -5  10        0.14        0.00      3.16 o 
  -7  -5  10       65.39       63.22      3.16 o 
  -6  -5  10        7.41        0.00      3.16 o 
  -5  -5  10       44.62       31.61      3.16 o 
  -4  -5  10        3.79        0.00      3.16 o 
  -3  -5  10      127.25      126.44      3.16 o 
  -2  -5  10       86.75       63.22      3.16 o 
  -1  -5  10        0.04        0.00      3.16 o 
   0  -5  10      104.46       94.83      3.16 o 
   1  -5  10        0.60        0.00      3.16 o 
   2  -5  10       35.58       31.61      3.16 o 
   3  -5  10       37.87       31.61      3.16 o 
   4  -5  10       14.13        0.00      3.16 o 
   5  -5  10       11.43        0.00      3.16 o 
   6  -5  10       52.22       31.61      3.16 o 
  -9  -4  10        3.06        0.00      3.16 o 
  -8  -4  10       55.65       63.22      3.16 o 
  -7  -4  10        4.99        0.00      3.16 o 
  -6  -4  10      233.01      221.27      3.16 o 
  -5  -4  10        0.90        0.00      3.16 o 
  -4  -4  10        0.25        0.00      3.16 o 
  -3  -4  10       18.37       31.61      3.16 o 
  -2  -4  10      180.65      189.66      3.16 o 
  -1  -4  10      663.52      663.81     31.61 o 
   0  -4  10        6.09       31.61      3.16 o 
   1  -4  10        0.42        0.00      3.16 o 
   2  -4  10       74.18       63.22      3.16 o 
   3  -4  10        0.22        0.00      3.16 o 
   4  -4  10        0.27        0.00      3.16 o 
   5  -4  10       65.22       63.22      3.16 o 
   6  -4  10        0.77        0.00      3.16 o 
   7  -4  10      156.14      126.44      3.16 o 
   8  -4  10       93.50       94.83      3.16 o 
 -10  -3  10       35.30       31.61      3.16 o 
  -9  -3  10        7.06        0.00      3.16 o 
  -8  -3  10        1.48        0.00      3.16 o 
  -7  -3  10        6.88        0.00      3.16 o 
  -6  -3  10        7.00        0.00      3.16 o 
  -5  -3  10       10.94        0.00      3.16 o 
  -4  -3  10       40.46       31.61      3.16 o 
  -3  -3  10        0.59        0.00      3.16 o 
  -2  -3  10      944.95      948.30     31.61 o 
  -1  -3  10      130.44      126.44      3.16 o 
   0  -3  10      395.28      410.93      3.16 o 
   1  -3  10       10.11       31.61      3.16 o 
   2  -3  10        1.80        0.00      3.16 o 
   3  -3  10      249.71      221.27      3.16 o 
   4  -3  10        9.96       31.61      3.16 o 
   5  -3  10       22.85       31.61      3.16 o 
   6  -3  10      130.36       63.22      3.16 o 
   7  -3  10      115.04      126.44      3.16 o 
   8  -3  10       65.24       63.22      3.16 o 
   9  -3  10      415.30      474.15     31.61 o 
 -10  -2  10        1.50        0.00      3.16 o 
  -9  -2  10       22.20       31.61      3.16 o 
  -8  -2  10      145.51      126.44      3.16 o 
  -7  -2  10       40.65       31.61      3.16 o 
  -6  -2  10        2.77        0.00      3.16 o 
  -5  -2  10      512.16      505.76      3.16 o 
  -4  -2  10      158.04      126.44      3.16 o 
  -3  -2  10       79.29       94.83      3.16 o 
  -2  -2  10      198.80      189.66      3.16 o 
  -1  -2  10        3.23        0.00      3.16 o 
   0  -2  10      344.42      347.71      3.16 o 
   1  -2  10      366.40      347.71      3.16 o 
   2  -2  10       19.53       31.61      3.16 o 
   3  -2  10        2.94        0.00      3.16 o 
   4  -2  10        0.25        0.00      3.16 o 
   5  -2  10      134.84      126.44      3.16 o 
   6  -2  10        0.17        0.00      3.16 o 
   7  -2  10       77.08       94.83      3.16 o 
   8  -2  10      436.38      505.76      3.16 o 
   9  -2  10       47.70       63.22      3.16 o 
 -10  -1  10        0.01        0.00      3.16 o 
  -9  -1  10       12.54        0.00      3.16 o 
  -8  -1  10       24.21       31.61      3.16 o 
  -7  -1  10       59.98       31.61      3.16 o 
  -6  -1  10      392.90      379.32      3.16 o 
  -5  -1  10      395.74      347.71      3.16 o 
  -4  -1  10        2.46        0.00      3.16 o 
  -3  -1  10      114.05       94.83      3.16 o 
  -2  -1  10      465.74      505.76      3.16 o 
  -1  -1  10      219.64      252.88      3.16 o 
   0  -1  10       15.12        0.00      3.16 o 
   1  -1  10      141.06       94.83      3.16 o 
   2  -1  10      113.88      126.44      3.16 o 
   3  -1  10       56.33       31.61      3.16 o 
   4  -1  10        2.93        0.00      3.16 o 
   5  -1  10      133.20      126.44      3.16 o 
   6  -1  10       10.18        0.00      3.16 o 
   7  -1  10      346.17      379.32      3.16 o 
   8  -1  10       19.73        0.00      3.16 o 
   9  -1  10        1.45        0.00      3.16 o 
  10  -1  10        2.83        0.00      3.16 o 
 -10   0  10       80.53       94.83      3.16 o 
  -9   0  10       21.00       31.61      3.16 o 
  -8   0  10       77.59       94.83      3.16 o 
  -7   0  10        6.29        0.00      3.16 o 
  -6   0  10       35.22       31.61      3.16 o 
  -5   0  10       53.94       63.22      3.16 o 
  -4   0  10      289.42      284.49      3.16 o 
  -3   0  10      234.86      252.88      3.16 o 
  -2   0  10       94.44       94.83      3.16 o 
  -1   0  10      213.79      189.66      3.16 o 
   0   0  10        8.90        0.00      3.16 o 
   1   0  10       20.53        0.00      3.16 o 
   2   0  10       26.81        0.00      3.16 o 
   3   0  10       17.89        0.00      3.16 o 
   4   0  10        2.93        0.00      3.16 o 
   5   0  10      138.87       94.83      3.16 o 
   6   0  10       18.70       31.61      3.16 o 
   7   0  10        3.79        0.00      3.16 o 
   8   0  10      306.86      347.71      3.16 o 
   9   0  10      157.08      158.05      3.16 o 
  10   0  10        5.48        0.00      3.16 o 
  11   0  10       12.34       31.61      3.16 o 
 -10   1  10       46.92       31.61      3.16 o 
  -9   1  10       27.47       31.61      3.16 o 
  -8   1  10       18.58       31.61      3.16 o 
  -7   1  10       58.21       63.22      3.16 o 
  -6   1  10       28.93       31.61      3.16 o 
  -5   1  10        0.21        0.00      3.16 o 
  -4   1  10        9.44        0.00      3.16 o 
  -3   1  10      151.64      158.05      3.16 o 
  -2   1  10      184.61      221.27      3.16 o 
  -1   1  10      104.60       94.83      3.16 o 
   0   1  10       16.04        0.00      3.16 o 
   1   1  10      339.73      316.10      3.16 o 
   2   1  10       16.72        0.00      3.16 o 
   3   1  10        0.87        0.00      3.16 o 
   4   1  10        4.68        0.00      3.16 o 
   5   1  10       18.77        0.00      3.16 o 
   6   1  10      239.57      221.27      3.16 o 
   7   1  10      849.36      853.47     31.61 o 
   8   1  10      179.39      189.66      3.16 o 
   9   1  10       27.41       31.61      3.16 o 
  10   1  10       28.41       31.61      3.16 o 
  11   1  10       94.68       94.83      3.16 o 
 -10   2  10      116.99      126.44      3.16 o 
  -9   2  10      132.69      158.05      3.16 o 
  -8   2  10       53.37       63.22      3.16 o 
  -7   2  10      343.52      316.10      3.16 o 
  -6   2  10        7.18        0.00      3.16 o 
  -5   2  10        1.04        0.00      3.16 o 
  -4   2  10       66.67       63.22      3.16 o 
  -3   2  10      122.92      126.44      3.16 o 
  -2   2  10     2614.07     2623.64     31.61 o 
  -1   2  10      334.54      316.10      3.16 o 
   0   2  10      180.64      158.05      3.16 o 
   1   2  10      156.41      158.05      3.16 o 
   2   2  10       33.18       31.61      3.16 o 
   3   2  10      156.06      158.05      3.16 o 
   4   2  10      405.91      410.93      3.16 o 
   5   2  10       69.48       63.22      3.16 o 
   6   2  10      219.21      189.66      3.16 o 
   7   2  10      291.49      316.10      3.16 o 
   8   2  10       69.63       63.22      3.16 o 
   9   2  10       73.19       94.83      3.16 o 
  10   2  10        7.15        0.00      3.16 o 
  11   2  10       51.88       63.22      3.16 o 
  12   2  10        0.02        0.00      3.16 o 
  -9   3  10        1.96        0.00      3.16 o 
  -8   3  10       22.91       31.61      3.16 o 
  -7   3  10       13.59        0.00      3.16 o 
  -6   3  10       23.00       31.61      3.16 o 
  -5   3  10        5.12        0.00      3.16 o 
  -4   3  10        0.70        0.00      3.16 o 
  -3   3  10       29.63       31.61      3.16 o 
  -2   3  10        9.46       31.61      3.16 o 
  -1   3  10      210.16      221.27      3.16 o 
   0   3  10     1066.45     1106.36      3.16 o 
   1   3  10       25.93        0.00      3.16 o 
   2   3  10       96.81       94.83      3.16 o 
   3   3  10      702.54      727.03     31.61 o 
   4   3  10      164.19      158.05      3.16 o 
   5   3  10      227.29      221.27      3.16 o 
   6   3  10       16.01        0.00      3.16 o 
   7   3  10      308.41      284.49      3.16 o 
   8   3  10      664.81      663.81     31.61 o 
   9   3  10       44.48       31.61      3.16 o 
  10   3  10       10.97       31.61      3.16 o 
  11   3  10        0.39        0.00      3.16 o 
  12   3  10        7.39       31.61      3.16 o 
  -9   4  10       23.31       31.61      3.16 o 
  -8   4  10       16.39       31.61      3.16 o 
  -7   4  10       22.17       31.61      3.16 o 
  -6   4  10        3.71        0.00      3.16 o 
  -5   4  10       13.43        0.00      3.16 o 
  -4   4  10      279.51      252.88      3.16 o 
  -3   4  10       99.69       94.83      3.16 o 
  -2   4  10        3.10        0.00      3.16 o 
  -1   4  10     1309.53     1422.46      3.16 o 
   0   4  10        7.98        0.00      3.16 o 
   1   4  10       26.11        0.00      3.16 o 
   2   4  10       18.93       31.61      3.16 o 
   3   4  10       19.91       31.61      3.16 o 
   4   4  10       13.21        0.00      3.16 o 
   5   4  10        3.91        0.00      3.16 o 
   6   4  10      150.70      158.05      3.16 o 
   7   4  10       47.72       31.61      3.16 o 
   8   4  10      685.38      695.42     31.61 o 
   9   4  10      164.83      189.66      3.16 o 
  10   4  10       53.06       63.22      3.16 o 
  11   4  10        5.60        0.00      3.16 o 
  12   4  10      106.09      126.44      3.16 o 
  13   4  10       19.65       31.61      3.16 o 
  -9   5  10        2.26        0.00      3.16 o 
  -8   5  10      397.73      410.93      3.16 o 
  -7   5  10      161.08      158.05      3.16 o 
  -6   5  10        1.78        0.00      3.16 o 
  -5   5  10       27.27       31.61      3.16 o 
  -4   5  10      189.59      158.05      3.16 o 
  -3   5  10        0.61        0.00      3.16 o 
  -2   5  10      955.77      979.92      3.16 o 
  -1   5  10       34.90       31.61      3.16 o 
   0   5  10      406.84      442.54      3.16 o 
   1   5  10       92.13       94.83      3.16 o 
   2   5  10        3.61        0.00      3.16 o 
   3   5  10        1.08       31.61      3.16 o 
   4   5  10      175.36      158.05      3.16 o 
   5   5  10        1.22        0.00      3.16 o 
   6   5  10      390.63      379.32      3.16 o 
   7   5  10        0.02        0.00      3.16 o 
   8   5  10      347.25      379.32      3.16 o 
   9   5  10        8.26        0.00      3.16 o 
  10   5  10        4.58        0.00      3.16 o 
  11   5  10       73.12       63.22      3.16 o 
  12   5  10       15.57       31.61      3.16 o 
  13   5  10      122.18      189.66      3.16 o 
  -8   6  10        6.98       31.61      3.16 o 
  -7   6  10       92.56       94.83      3.16 o 
  -6   6  10       62.68       94.83      3.16 o 
  -5   6  10       78.44       94.83      3.16 o 
  -4   6  10      260.06      284.49      3.16 o 
  -3   6  10      830.39      790.25      3.16 o 
  -2   6  10       32.49       31.61      3.16 o 
  -1   6  10     1246.01     1232.80      3.16 o 
   0   6  10      448.26      410.93      3.16 o 
   1   6  10      306.43      284.49      3.16 o 
   2   6  10      104.72      126.44      3.16 o 
   3   6  10       51.05       63.22      3.16 o 
   4   6  10        5.19       31.61      3.16 o 
   5   6  10       24.13       31.61      3.16 o 
   6   6  10        0.11        0.00      3.16 o 
   7   6  10       28.21       31.61      3.16 o 
   8   6  10       20.24       31.61      3.16 o 
   9   6  10      153.52      158.05      3.16 o 
  10   6  10        5.43        0.00      3.16 o 
  11   6  10        2.05        0.00      3.16 o 
  12   6  10      180.53      189.66      3.16 o 
  13   6  10       90.50      158.05      3.16 o 
  -8   7  10      105.61       94.83      3.16 o 
  -7   7  10        0.84        0.00      3.16 o 
  -6   7  10        0.04        0.00      3.16 o 
  -5   7  10       48.13       63.22      3.16 o 
  -4   7  10        1.08        0.00      3.16 o 
  -3   7  10      319.26      347.71      3.16 o 
  -2   7  10      766.20      790.25      3.16 o 
  -1   7  10      649.06      695.42      3.16 o 
   0   7  10      367.02      379.32      3.16 o 
   1   7  10       83.43       63.22      3.16 o 
   2   7  10      104.87      126.44      3.16 o 
   3   7  10      336.61      316.10      3.16 o 
   4   7  10      108.08       94.83      3.16 o 
   5   7  10       17.61       31.61      3.16 o 
   6   7  10       80.79       94.83      3.16 o 
   7   7  10        3.32        0.00      3.16 o 
   8   7  10      312.54      284.49      3.16 o 
   9   7  10      991.54      916.69     31.61 o 
  10   7  10        0.00        0.00      3.16 o 
  11   7  10      197.83      189.66      3.16 o 
  12   7  10      223.65      252.88      3.16 o 
  13   7  10       17.05       31.61      3.16 o 
  -7   8  10       85.47       94.83      3.16 o 
  -6   8  10      356.93      379.32      3.16 o 
  -5   8  10      116.59       94.83      3.16 o 
  -4   8  10      206.60      221.27      3.16 o 
  -3   8  10      333.98      347.71      3.16 o 
  -2   8  10        3.96        0.00      3.16 o 
  -1   8  10     1521.59     1517.29      3.16 o 
   0   8  10      360.25      379.32      3.16 o 
   1   8  10       57.29       63.22      3.16 o 
   2   8  10      704.01      695.42      3.16 o 
   3   8  10        6.78        0.00      3.16 o 
   4   8  10      480.03      410.93      3.16 o 
   5   8  10       75.34       94.83      3.16 o 
   6   8  10        0.12        0.00      3.16 o 
   7   8  10       13.38        0.00      3.16 o 
   8   8  10      163.71      158.05      3.16 o 
   9   8  10        2.19        0.00      3.16 o 
  10   8  10      164.03      158.05      3.16 o 
  11   8  10       49.73       63.22      3.16 o 
  12   8  10       57.94       31.61      3.16 o 
  13   8  10        4.76        0.00      3.16 o 
  -6   9  10        1.11        0.00      3.16 o 
  -5   9  10        3.95        0.00      3.16 o 
  -4   9  10      259.58      252.88      3.16 o 
  -3   9  10        0.00        0.00      3.16 o 
  -2   9  10       29.56       63.22      3.16 o 
  -1   9  10      496.40      537.37      3.16 o 
   0   9  10      125.31      126.44      3.16 o 
   1   9  10      360.78      347.71      3.16 o 
   2   9  10        1.23        0.00      3.16 o 
   3   9  10      238.98      284.49      3.16 o 
   4   9  10      301.92      347.71      3.16 o 
   5   9  10      238.50      252.88      3.16 o 
   6   9  10      520.84      505.76      3.16 o 
   7   9  10        1.71        0.00      3.16 o 
   8   9  10       29.47       31.61      3.16 o 
   9   9  10        1.55        0.00      3.16 o 
  10   9  10        3.60        0.00      3.16 o 
  11   9  10       20.92       31.61      3.16 o 
  12   9  10       21.01       31.61      3.16 o 
  13   9  10       73.09       63.22      3.16 o 
  -5  10  10        2.95        0.00      3.16 o 
  -4  10  10       25.06       31.61      3.16 o 
  -3  10  10       23.75       31.61      3.16 o 
  -2  10  10      539.85      537.37     31.61 o 
  -1  10  10        9.97        0.00      3.16 o 
   0  10  10       13.54       31.61      3.16 o 
   1  10  10       75.89       63.22      3.16 o 
   2  10  10      199.42      221.27      3.16 o 
   3  10  10      720.57      727.03      3.16 o 
   4  10  10        1.56        0.00      3.16 o 
   5  10  10       75.53       63.22      3.16 o 
   6  10  10       49.02       63.22      3.16 o 
   7  10  10        7.99        0.00      3.16 o 
   8  10  10      179.51      189.66      3.16 o 
   9  10  10        1.38        0.00      3.16 o 
  10  10  10      114.88       94.83      3.16 o 
  11  10  10        0.09        0.00      3.16 o 
  12  10  10       25.37       31.61      3.16 o 
  13  10  10       36.63       31.61      3.16 o 
  -4  11  10        4.37        0.00      3.16 o 
  -3  11  10      113.07      126.44      3.16 o 
  -2  11  10        0.63        0.00      3.16 o 
  -1  11  10      451.56      410.93      3.16 o 
   0  11  10       11.87        0.00      3.16 o 
   1  11  10       69.25       63.22      3.16 o 
   2  11  10       10.27        0.00      3.16 o 
   3  11  10       14.46       31.61      3.16 o 
   4  11  10        3.96        0.00      3.16 o 
   5  11  10      219.87      221.27      3.16 o 
   6  11  10        0.03        0.00      3.16 o 
   7  11  10        4.15        0.00      3.16 o 
   8  11  10      112.35      126.44      3.16 o 
   9  11  10       27.06        0.00      3.16 o 
  10  11  10       97.31       94.83      3.16 o 
  11  11  10       88.01      126.44      3.16 o 
  12  11  10        5.45        0.00      3.16 o 
  13  11  10      151.55      158.05      3.16 o 
  -3  12  10       69.81       63.22      3.16 o 
  -2  12  10      119.28      126.44      3.16 o 
  -1  12  10        0.85        0.00      3.16 o 
   0  12  10        2.17        0.00      3.16 o 
   1  12  10      104.22       94.83      3.16 o 
   2  12  10      220.16      252.88      3.16 o 
   3  12  10       72.03       63.22      3.16 o 
   4  12  10      303.60      284.49      3.16 o 
   5  12  10        1.59        0.00      3.16 o 
   6  12  10      234.23      221.27      3.16 o 
   7  12  10        1.01        0.00      3.16 o 
   8  12  10       14.38        0.00      3.16 o 
   9  12  10       18.90        0.00      3.16 o 
  10  12  10       11.39        0.00      3.16 o 
  11  12  10       26.92       31.61      3.16 o 
  12  12  10       42.25       31.61      3.16 o 
  -2  13  10        8.58        0.00      3.16 o 
  -1  13  10       31.23       31.61      3.16 o 
   0  13  10       75.90       63.22      3.16 o 
   1  13  10        0.02        0.00      3.16 o 
   2  13  10        0.77        0.00      3.16 o 
   3  13  10        6.86        0.00      3.16 o 
   4  13  10       47.23       63.22      3.16 o 
   5  13  10        3.90        0.00      3.16 o 
   6  13  10        6.23        0.00      3.16 o 
   7  13  10       11.59        0.00      3.16 o 
   8  13  10        8.71        0.00      3.16 o 
   9  13  10       44.18       63.22      3.16 o 
  10  13  10        8.66        0.00      3.16 o 
  11  13  10       75.49       63.22      3.16 o 
  12  13  10       19.27        0.00      3.16 o 
  -1  14  10      100.64       63.22      3.16 o 
   0  14  10       24.94       31.61      3.16 o 
   1  14  10        7.82        0.00      3.16 o 
   2  14  10        0.01        0.00      3.16 o 
   3  14  10        0.38        0.00      3.16 o 
   4  14  10      179.58      189.66      3.16 o 
   5  14  10       49.90       63.22      3.16 o 
   6  14  10        0.09        0.00      3.16 o 
   7  14  10      361.48      316.10      3.16 o 
   8  14  10       10.04        0.00      3.16 o 
   9  14  10       68.41       94.83      3.16 o 
  10  14  10       14.74       31.61      3.16 o 
  11  14  10        0.03        0.00      3.16 o 
   1  15  10       30.41       31.61      3.16 o 
   2  15  10        1.10        0.00      3.16 o 
   3  15  10       10.16        0.00      3.16 o 
   4  15  10        0.17        0.00      3.16 o 
   5  15  10       91.39       94.83      3.16 o 
   6  15  10       58.21       63.22      3.16 o 
   7  15  10        0.04        0.00      3.16 o 
   8  15  10        0.33        0.00      3.16 o 
   9  15  10        1.80        0.00      3.16 o 
  10  15  10        2.46        0.00      3.16 o 
   5  16  10      187.59      189.66      3.16 o 
   6  16  10       34.58       31.61      3.16 o 
  -5  -7  11        2.64        0.00      3.16 o 
  -4  -7  11       18.20        0.00      3.16 o 
  -3  -7  11       19.60       31.61      3.16 o 
  -2  -7  11        1.96        0.00      3.16 o 
  -1  -7  11       10.14        0.00      3.16 o 
   0  -7  11       13.75        0.00      3.16 o 
   1  -7  11        4.14        0.00      3.16 o 
   2  -7  11       27.10       31.61      3.16 o 
  -7  -6  11       15.53       31.61      3.16 o 
  -6  -6  11        0.86        0.00      3.16 o 
  -5  -6  11        8.39        0.00      3.16 o 
  -4  -6  11        0.08        0.00      3.16 o 
  -3  -6  11       23.37       31.61      3.16 o 
  -2  -6  11       84.59       94.83      3.16 o 
  -1  -6  11       80.65       63.22      3.16 o 
   0  -6  11        0.88        0.00      3.16 o 
   1  -6  11       60.89       63.22      3.16 o 
   2  -6  11        2.86        0.00      3.16 o 
   3  -6  11        2.30        0.00      3.16 o 
   4  -6  11       29.14       31.61      3.16 o 
  -8  -5  11       20.49        0.00      3.16 o 
  -7  -5  11       12.29       31.61      3.16 o 
  -6  -5  11       18.29       31.61      3.16 o 
  -5  -5  11       99.56       94.83      3.16 o 
  -4  -5  11        1.43        0.00      3.16 o 
  -3  -5  11      149.15      189.66      3.16 o 
  -2  -5  11       54.11       63.22      3.16 o 
  -1  -5  11      299.40      316.10      3.16 o 
   0  -5  11       44.84       63.22      3.16 o 
   1  -5  11       80.04       94.83      3.16 o 
   2  -5  11        5.27        0.00      3.16 o 
   3  -5  11        5.53        0.00      3.16 o 
   4  -5  11       11.62        0.00      3.16 o 
   5  -5  11        3.29        0.00      3.16 o 
  -8  -4  11        6.56        0.00      3.16 o 
  -7  -4  11       58.63       31.61      3.16 o 
  -6  -4  11       48.52       31.61      3.16 o 
  -5  -4  11        6.80        0.00      3.16 o 
  -4  -4  11        0.00        0.00      3.16 o 
  -3  -4  11       21.87        0.00      3.16 o 
  -2  -4  11      170.38      158.05      3.16 o 
  -1  -4  11     1367.00     1422.46     31.61 o 
   0  -4  11      191.25      189.66      3.16 o 
   1  -4  11       62.53       63.22      3.16 o 
   2  -4  11       23.01        0.00      3.16 o 
   3  -4  11       24.65       31.61      3.16 o 
   4  -4  11       71.33       63.22      3.16 o 
   5  -4  11        3.95        0.00      3.16 o 
   6  -4  11       77.39       94.83      3.16 o 
   7  -4  11       28.29       31.61      3.16 o 
  -9  -3  11        0.89        0.00      3.16 o 
  -8  -3  11       49.42       63.22      3.16 o 
  -7  -3  11       27.74       31.61      3.16 o 
  -6  -3  11       18.31       31.61      3.16 o 
  -5  -3  11        7.90        0.00      3.16 o 
  -4  -3  11        9.89        0.00      3.16 o 
  -3  -3  11       37.51       63.22      3.16 o 
  -2  -3  11       16.92        0.00      3.16 o 
  -1  -3  11      225.72      221.27      3.16 o 
   0  -3  11       11.75       31.61      3.16 o 
   1  -3  11        5.45        0.00      3.16 o 
   2  -3  11        1.04        0.00      3.16 o 
   3  -3  11        1.62        0.00      3.16 o 
   4  -3  11       55.14       63.22      3.16 o 
   5  -3  11        3.65        0.00      3.16 o 
   6  -3  11        2.06        0.00      3.16 o 
   7  -3  11        0.02        0.00      3.16 o 
   8  -3  11      162.97      189.66      3.16 o 
  -9  -2  11      258.54      284.49      3.16 o 
  -8  -2  11       23.78       31.61      3.16 o 
  -7  -2  11      119.73      126.44      3.16 o 
  -6  -2  11      116.31      126.44      3.16 o 
  -5  -2  11       46.67       31.61      3.16 o 
  -4  -2  11        2.74        0.00      3.16 o 
  -3  -2  11        1.59        0.00      3.16 o 
  -2  -2  11        9.00        0.00      3.16 o 
  -1  -2  11     1009.50     1074.75     31.61 o 
   0  -2  11      146.94      158.05      3.16 o 
   1  -2  11      234.35      221.27      3.16 o 
   2  -2  11        7.10        0.00      3.16 o 
   3  -2  11       28.80       31.61      3.16 o 
   4  -2  11       34.82        0.00      3.16 o 
   5  -2  11        9.37       31.61      3.16 o 
   6  -2  11       25.97       31.61      3.16 o 
   7  -2  11        4.19        0.00      3.16 o 
   8  -2  11        3.09       31.61      3.16 o 
   9  -2  11      146.11      189.66      3.16 o 
  -9  -1  11       21.78       31.61      3.16 o 
  -8  -1  11       47.67       31.61      3.16 o 
  -7  -1  11      260.42      284.49      3.16 o 
  -6  -1  11        0.03        0.00      3.16 o 
  -5  -1  11       76.27       94.83      3.16 o 
  -4  -1  11      309.28      316.10      3.16 o 
  -3  -1  11       23.79       31.61      3.16 o 
  -2  -1  11      778.50      758.64     31.61 o 
  -1  -1  11       77.46       31.61      3.16 o 
   0  -1  11        3.22        0.00      3.16 o 
   1  -1  11       29.58       31.61      3.16 o 
   2  -1  11       31.55       31.61      3.16 o 
   3  -1  11       57.74       63.22      3.16 o 
   4  -1  11       25.32       31.61      3.16 o 
   5  -1  11       14.36        0.00      3.16 o 
   6  -1  11       54.34       63.22      3.16 o 
   7  -1  11       26.62       31.61      3.16 o 
   8  -1  11        0.00        0.00      3.16 o 
   9  -1  11       18.14       31.61      3.16 o 
  -9   0  11       24.61       31.61      3.16 o 
  -8   0  11       94.82       94.83      3.16 o 
  -7   0  11       23.90       31.61      3.16 o 
  -6   0  11      137.53      126.44      3.16 o 
  -5   0  11       24.70       31.61      3.16 o 
  -4   0  11      369.20      379.32      3.16 o 
  -3   0  11       58.25       31.61      3.16 o 
  -2   0  11        3.35        0.00      3.16 o 
  -1   0  11      225.19      221.27      3.16 o 
   0   0  11      266.27      252.88      3.16 o 
   1   0  11      477.70      474.15      3.16 o 
   2   0  11       28.90        0.00      3.16 o 
   3   0  11      168.77      158.05      3.16 o 
   4   0  11       56.98       63.22      3.16 o 
   5   0  11        0.14        0.00      3.16 o 
   6   0  11       60.90       94.83      3.16 o 
   7   0  11       24.28       31.61      3.16 o 
   8   0  11      448.07      505.76      3.16 o 
   9   0  11        6.65        0.00      3.16 o 
  10   0  11       25.19       31.61      3.16 o 
  -9   1  11       52.34       63.22      3.16 o 
  -8   1  11        0.22        0.00      3.16 o 
  -7   1  11       66.25       63.22      3.16 o 
  -6   1  11       18.23       31.61      3.16 o 
  -5   1  11       89.64       63.22      3.16 o 
  -4   1  11        5.06        0.00      3.16 o 
  -3   1  11       38.16       31.61      3.16 o 
  -2   1  11      426.03      410.93      3.16 o 
  -1   1  11     1634.43     1580.51     31.61 o 
   0   1  11       11.90        0.00      3.16 o 
   1   1  11      386.18      347.71      3.16 o 
   2   1  11      163.35      189.66      3.16 o 
   3   1  11       63.12       63.22      3.16 o 
   4   1  11      171.99      158.05      3.16 o 
   5   1  11        2.75        0.00      3.16 o 
   6   1  11       45.05       31.61      3.16 o 
   7   1  11      223.03      221.27      3.16 o 
   8   1  11      217.52      221.27      3.16 o 
   9   1  11       31.49       31.61      3.16 o 
  10   1  11       19.50        0.00      3.16 o 
  11   1  11       25.48       31.61      3.16 o 
  -9   2  11       40.41       63.22      3.16 o 
  -8   2  11       13.11       31.61      3.16 o 
  -7   2  11       48.25       31.61      3.16 o 
  -6   2  11        0.22        0.00      3.16 o 
  -5   2  11        6.80        0.00      3.16 o 
  -4   2  11       57.09       63.22      3.16 o 
  -3   2  11      512.35      474.15      3.16 o 
  -2   2  11     1317.10     1327.63      3.16 o 
  -1   2  11      233.55      221.27      3.16 o 
   0   2  11      691.04      632.20     31.61 o 
   1   2  11        0.06        0.00      3.16 o 
   2   2  11      336.22      379.32      3.16 o 
   3   2  11       37.48       31.61      3.16 o 
   4   2  11        7.65        0.00      3.16 o 
   5   2  11       18.19        0.00      3.16 o 
   6   2  11        4.29        0.00      3.16 o 
   7   2  11        7.02        0.00      3.16 o 
   8   2  11       74.37       63.22      3.16 o 
   9   2  11       12.62        0.00      3.16 o 
  10   2  11       18.82       31.61      3.16 o 
  11   2  11        3.80        0.00      3.16 o 
  -9   3  11      100.39      126.44      3.16 o 
  -8   3  11        0.85        0.00      3.16 o 
  -7   3  11       80.22       94.83      3.16 o 
  -6   3  11        0.00        0.00      3.16 o 
  -5   3  11        2.31        0.00      3.16 o 
  -4   3  11        5.29        0.00      3.16 o 
  -3   3  11        1.28        0.00      3.16 o 
  -2   3  11       51.49       94.83      3.16 o 
  -1   3  11      797.22      790.25      3.16 o 
   0   3  11        2.71        0.00      3.16 o 
   1   3  11        3.19        0.00      3.16 o 
   2   3  11       19.10        0.00      3.16 o 
   3   3  11      879.90      885.08     31.61 o 
   4   3  11        0.12        0.00      3.16 o 
   5   3  11      951.35      979.92     31.61 o 
   6   3  11       21.56       31.61      3.16 o 
   7   3  11       48.33       31.61      3.16 o 
   8   3  11        0.49        0.00      3.16 o 
   9   3  11      169.46      189.66      3.16 o 
  10   3  11       14.53        0.00      3.16 o 
  11   3  11        0.07        0.00      3.16 o 
  12   3  11       45.95       63.22      3.16 o 
  -8   4  11        1.23        0.00      3.16 o 
  -7   4  11        7.44        0.00      3.16 o 
  -6   4  11        8.67        0.00      3.16 o 
  -5   4  11      244.98      252.88      3.16 o 
  -4   4  11        4.19        0.00      3.16 o 
  -3   4  11       10.91       31.61      3.16 o 
  -2   4  11      280.50      284.49      3.16 o 
  -1   4  11       22.41       31.61      3.16 o 
   0   4  11        0.02        0.00      3.16 o 
   1   4  11       28.65       31.61      3.16 o 
   2   4  11      145.99      158.05      3.16 o 
   3   4  11     2385.25     2307.54     31.61 o 
   4   4  11       50.06       31.61      3.16 o 
   5   4  11      365.43      379.32      3.16 o 
   6   4  11      487.82      505.76      3.16 o 
   7   4  11        9.64        0.00      3.16 o 
   8   4  11       76.16       63.22      3.16 o 
   9   4  11       39.70       31.61      3.16 o 
  10   4  11        5.50        0.00      3.16 o 
  11   4  11        4.65        0.00      3.16 o 
  12   4  11       25.36       31.61      3.16 o 
  -8   5  11        1.46        0.00      3.16 o 
  -7   5  11       10.14        0.00      3.16 o 
  -6   5  11       95.89       94.83      3.16 o 
  -5   5  11       19.42       31.61      3.16 o 
  -4   5  11      151.28      158.05      3.16 o 
  -3   5  11      315.85      316.10      3.16 o 
  -2   5  11      151.07      158.05      3.16 o 
  -1   5  11      123.45      126.44      3.16 o 
   0   5  11      586.79      568.98      3.16 o 
   1   5  11        0.11        0.00      3.16 o 
   2   5  11        3.15        0.00      3.16 o 
   3   5  11        0.06        0.00      3.16 o 
   4   5  11       40.21       31.61      3.16 o 
   5   5  11      158.67      158.05      3.16 o 
   6   5  11       49.19       31.61      3.16 o 
   7   5  11      286.99      316.10      3.16 o 
   8   5  11       31.96       31.61      3.16 o 
   9   5  11      115.46      126.44      3.16 o 
  10   5  11      140.90      158.05      3.16 o 
  11   5  11      149.43      158.05      3.16 o 
  12   5  11        0.77        0.00      3.16 o 
  -8   6  11        1.56        0.00      3.16 o 
  -7   6  11       16.51        0.00      3.16 o 
  -6   6  11       97.59      126.44      3.16 o 
  -5   6  11       16.71        0.00      3.16 o 
  -4   6  11      507.49      505.76      3.16 o 
  -3   6  11        4.86        0.00      3.16 o 
  -2   6  11       30.61       31.61      3.16 o 
  -1   6  11      731.55      758.64      3.16 o 
   0   6  11      681.33      663.81      3.16 o 
   1   6  11       51.73       63.22      3.16 o 
   2   6  11       88.73       94.83      3.16 o 
   3   6  11      312.03      284.49      3.16 o 
   4   6  11      296.80      284.49      3.16 o 
   5   6  11      128.21      126.44      3.16 o 
   6   6  11        9.87        0.00      3.16 o 
   7   6  11      547.18      505.76     31.61 o 
   8   6  11       11.31        0.00      3.16 o 
   9   6  11      236.50      252.88      3.16 o 
  10   6  11      369.62      379.32      3.16 o 
  11   6  11      481.49      537.37     31.61 o 
  12   6  11        0.19        0.00      3.16 o 
  13   6  11        0.10        0.00      3.16 o 
  -7   7  11      269.14      284.49      3.16 o 
  -6   7  11      111.83       94.83      3.16 o 
  -5   7  11        2.00        0.00      3.16 o 
  -4   7  11       79.57       63.22      3.16 o 
  -3   7  11       49.39       63.22      3.16 o 
  -2   7  11        0.67        0.00      3.16 o 
  -1   7  11      229.61      189.66      3.16 o 
   0   7  11      584.37      600.59      3.16 o 
   1   7  11      532.46      505.76      3.16 o 
   2   7  11        5.74        0.00      3.16 o 
   3   7  11       90.07       94.83      3.16 o 
   4   7  11        0.57        0.00      3.16 o 
   5   7  11       34.70       31.61      3.16 o 
   6   7  11       19.27        0.00      3.16 o 
   7   7  11       59.60       63.22      3.16 o 
   8   7  11        5.93        0.00      3.16 o 
   9   7  11      265.62      284.49      3.16 o 
  10   7  11       33.47       31.61      3.16 o 
  11   7  11        0.11        0.00      3.16 o 
  12   7  11        9.60        0.00      3.16 o 
  13   7  11        0.02        0.00      3.16 o 
  -6   8  11       54.11       63.22      3.16 o 
  -5   8  11      196.19      189.66      3.16 o 
  -4   8  11        4.47        0.00      3.16 o 
  -3   8  11        1.10        0.00      3.16 o 
  -2   8  11       41.79       31.61      3.16 o 
  -1   8  11     1132.30     1137.97      3.16 o 
   0   8  11       46.03       63.22      3.16 o 
   1   8  11       22.50        0.00      3.16 o 
   2   8  11      333.97      379.32      3.16 o 
   3   8  11        3.29        0.00      3.16 o 
   4   8  11      232.09      252.88      3.16 o 
   5   8  11        2.04        0.00      3.16 o 
   6   8  11        1.81        0.00      3.16 o 
   7   8  11      144.34      158.05      3.16 o 
   8   8  11       14.09        0.00      3.16 o 
   9   8  11       41.06       31.61      3.16 o 
  10   8  11      140.93      126.44      3.16 o 
  11   8  11      251.94      284.49      3.16 o 
  12   8  11       45.09       31.61      3.16 o 
  13   8  11      146.53      189.66      3.16 o 
  -6   9  11       34.43       31.61      3.16 o 
  -5   9  11      162.81      189.66      3.16 o 
  -4   9  11        0.00        0.00      3.16 o 
  -3   9  11        2.77        0.00      3.16 o 
  -2   9  11       63.16       94.83      3.16 o 
  -1   9  11       60.08       31.61      3.16 o 
   0   9  11       38.02       31.61      3.16 o 
   1   9  11       24.47       31.61      3.16 o 
   2   9  11       80.36       94.83      3.16 o 
   3   9  11       13.01        0.00      3.16 o 
   4   9  11      192.58      158.05      3.16 o 
   5   9  11       10.81        0.00      3.16 o 
   6   9  11        0.27        0.00      3.16 o 
   7   9  11      396.59      347.71      3.16 o 
   8   9  11        3.67        0.00      3.16 o 
   9   9  11      114.96      126.44      3.16 o 
  10   9  11       31.14        0.00      3.16 o 
  11   9  11       64.84       63.22      3.16 o 
  12   9  11       17.60       31.61      3.16 o 
  13   9  11       14.78       31.61      3.16 o 
  -5  10  11        0.11        0.00      3.16 o 
  -4  10  11      107.61      126.44      3.16 o 
  -3  10  11       58.59       31.61      3.16 o 
  -2  10  11       18.16       31.61      3.16 o 
  -1  10  11       22.84        0.00      3.16 o 
   0  10  11       84.64       94.83      3.16 o 
   1  10  11       34.80        0.00      3.16 o 
   2  10  11      120.65       94.83      3.16 o 
   3  10  11      295.64      316.10      3.16 o 
   4  10  11       56.63       31.61      3.16 o 
   5  10  11      214.11      158.05      3.16 o 
   6  10  11      124.15      158.05      3.16 o 
   7  10  11      181.75      158.05      3.16 o 
   8  10  11       72.04       94.83      3.16 o 
   9  10  11        1.64        0.00      3.16 o 
  10  10  11        3.89        0.00      3.16 o 
  11  10  11        0.00        0.00      3.16 o 
  12  10  11       44.12       31.61      3.16 o 
  -4  11  11       81.45       94.83      3.16 o 
  -3  11  11       15.53        0.00      3.16 o 
  -2  11  11       74.05       94.83      3.16 o 
  -1  11  11       71.89       63.22      3.16 o 
   0  11  11        0.06        0.00      3.16 o 
   1  11  11      145.13      126.44      3.16 o 
   2  11  11        6.05        0.00      3.16 o 
   3  11  11       47.01       31.61      3.16 o 
   4  11  11       59.48       63.22      3.16 o 
   5  11  11        1.03        0.00      3.16 o 
   6  11  11        9.05        0.00      3.16 o 
   7  11  11       13.88       31.61      3.16 o 
   8  11  11       16.49       31.61      3.16 o 
   9  11  11      198.33      189.66      3.16 o 
  10  11  11        0.01        0.00      3.16 o 
  11  11  11       11.26        0.00      3.16 o 
  12  11  11        3.33        0.00      3.16 o 
  -3  12  11        7.42        0.00      3.16 o 
  -2  12  11       29.09       31.61      3.16 o 
  -1  12  11       22.55       31.61      3.16 o 
   0  12  11       78.87       94.83      3.16 o 
   1  12  11        0.01        0.00      3.16 o 
   2  12  11        4.61        0.00      3.16 o 
   3  12  11       22.82       31.61      3.16 o 
   4  12  11        2.95        0.00      3.16 o 
   5  12  11       36.92       31.61      3.16 o 
   6  12  11       35.74       31.61      3.16 o 
   7  12  11        1.33        0.00      3.16 o 
   8  12  11      304.83      316.10      3.16 o 
   9  12  11       73.15       63.22      3.16 o 
  10  12  11       23.09       31.61      3.16 o 
  11  12  11      145.42      158.05      3.16 o 
  12  12  11       44.21       31.61      3.16 o 
  -1  13  11      228.38      221.27      3.16 o 
   0  13  11        0.71        0.00      3.16 o 
   1  13  11       18.31        0.00      3.16 o 
   2  13  11      111.19       94.83      3.16 o 
   3  13  11       20.99       31.61      3.16 o 
   4  13  11        6.54        0.00      3.16 o 
   5  13  11       16.78        0.00      3.16 o 
   6  13  11        2.80        0.00      3.16 o 
   7  13  11        0.90        0.00      3.16 o 
   8  13  11        0.00        0.00      3.16 o 
   9  13  11        0.84        0.00      3.16 o 
  10  13  11        7.33        0.00      3.16 o 
  11  13  11       42.06       31.61      3.16 o 
   0  14  11        8.32        0.00      3.16 o 
   1  14  11        0.64        0.00      3.16 o 
   2  14  11        6.91        0.00      3.16 o 
   3  14  11        1.05        0.00      3.16 o 
   4  14  11        8.47        0.00      3.16 o 
   5  14  11       62.10       63.22      3.16 o 
   6  14  11        2.06        0.00      3.16 o 
   7  14  11        1.72        0.00      3.16 o 
   8  14  11        0.97        0.00      3.16 o 
   9  14  11        0.59        0.00      3.16 o 
  10  14  11        1.57        0.00      3.16 o 
   2  15  11        0.12        0.00      3.16 o 
   3  15  11        1.48        0.00      3.16 o 
   4  15  11       80.15       63.22      3.16 o 
   5  15  11       95.86       94.83      3.16 o 
   6  15  11       19.32       31.61      3.16 o 
   7  15  11       21.07       31.61      3.16 o 
   8  15  11      184.23      221.27      3.16 o 
   9  15  11       85.27       94.83      3.16 o 
  -4  -6  12       30.31       31.61      3.16 o 
  -3  -6  12      275.08      316.10      3.16 o 
  -2  -6  12       62.83       63.22      3.16 o 
  -1  -6  12       66.24       63.22      3.16 o 
   0  -6  12       52.03       63.22      3.16 o 
   1  -6  12       53.12       63.22      3.16 o 
  -6  -5  12       56.76       63.22      3.16 o 
  -5  -5  12       60.34       63.22      3.16 o 
  -4  -5  12       13.88       31.61      3.16 o 
  -3  -5  12        0.67        0.00      3.16 o 
  -2  -5  12      129.34      126.44      3.16 o 
  -1  -5  12      215.47      221.27      3.16 o 
   0  -5  12        1.16        0.00      3.16 o 
   1  -5  12      241.87      284.49      3.16 o 
   2  -5  12       27.65       31.61      3.16 o 
   3  -5  12       27.36       31.61      3.16 o 
   4  -5  12       25.37       31.61      3.16 o 
  -7  -4  12       29.82       31.61      3.16 o 
  -6  -4  12       60.05       63.22      3.16 o 
  -5  -4  12        0.02        0.00      3.16 o 
  -4  -4  12        3.13        0.00      3.16 o 
  -3  -4  12        3.09        0.00      3.16 o 
  -2  -4  12      574.12      600.59      3.16 o 
  -1  -4  12       11.51       31.61      3.16 o 
   0  -4  12       13.69        0.00      3.16 o 
   1  -4  12      100.97       94.83      3.16 o 
   2  -4  12        4.52        0.00      3.16 o 
   3  -4  12       93.85       94.83      3.16 o 
   4  -4  12       27.15       63.22      3.16 o 
   5  -4  12       31.99       31.61      3.16 o 
  -7  -3  12        2.58        0.00      3.16 o 
  -6  -3  12        2.31        0.00      3.16 o 
  -5  -3  12        1.10        0.00      3.16 o 
  -4  -3  12        0.52        0.00      3.16 o 
  -3  -3  12        8.29        0.00      3.16 o 
  -2  -3  12       41.75       31.61      3.16 o 
  -1  -3  12       60.94       31.61      3.16 o 
   0  -3  12      679.98      695.42     31.61 o 
   1  -3  12        2.51        0.00      3.16 o 
   2  -3  12       75.16       63.22      3.16 o 
   3  -3  12       14.65        0.00      3.16 o 
   4  -3  12        0.02        0.00      3.16 o 
   5  -3  12       41.01       31.61      3.16 o 
   6  -3  12       12.02       31.61      3.16 o 
  -8  -2  12        1.62        0.00      3.16 o 
  -7  -2  12       40.56       31.61      3.16 o 
  -6  -2  12       72.86       63.22      3.16 o 
  -5  -2  12        1.22        0.00      3.16 o 
  -4  -2  12        0.16        0.00      3.16 o 
  -3  -2  12       20.51        0.00      3.16 o 
  -2  -2  12        0.12        0.00      3.16 o 
  -1  -2  12      558.68      568.98     31.61 o 
   0  -2  12      352.11      347.71      3.16 o 
   1  -2  12       65.05       94.83      3.16 o 
   2  -2  12      246.25      221.27      3.16 o 
   3  -2  12        1.21        0.00      3.16 o 
   4  -2  12      105.89      126.44      3.16 o 
   5  -2  12        9.47       31.61      3.16 o 
   6  -2  12        3.85        0.00      3.16 o 
   7  -2  12       15.16        0.00      3.16 o 
  -8  -1  12      175.71      189.66      3.16 o 
  -7  -1  12       66.60       94.83      3.16 o 
  -6  -1  12       25.65       31.61      3.16 o 
  -5  -1  12      228.86      221.27      3.16 o 
  -4  -1  12       53.99       63.22      3.16 o 
  -3  -1  12        2.71        0.00      3.16 o 
  -2  -1  12      484.68      474.15     31.61 o 
  -1  -1  12      156.22      158.05      3.16 o 
   0  -1  12      834.33      821.86     31.61 o 
   1  -1  12       87.64       94.83      3.16 o 
   2  -1  12        1.72        0.00      3.16 o 
   3  -1  12        1.99        0.00      3.16 o 
   4  -1  12       13.59        0.00      3.16 o 
   5  -1  12       26.71       31.61      3.16 o 
   6  -1  12       39.26       63.22      3.16 o 
   7  -1  12        0.19        0.00      3.16 o 
   8  -1  12        9.84        0.00      3.16 o 
  -8   0  12       22.03       31.61      3.16 o 
  -7   0  12       62.88       63.22      3.16 o 
  -6   0  12      215.03      252.88      3.16 o 
  -5   0  12        0.48        0.00      3.16 o 
  -4   0  12      153.86      158.05      3.16 o 
  -3   0  12      266.54      284.49      3.16 o 
  -2   0  12      311.29      316.10      3.16 o 
  -1   0  12     1512.41     1548.90     31.61 o 
   0   0  12       25.00       31.61      3.16 o 
   1   0  12        2.56        0.00      3.16 o 
   2   0  12       11.02       31.61      3.16 o 
   3   0  12       32.52       31.61      3.16 o 
   4   0  12        0.13        0.00      3.16 o 
   5   0  12       95.14       94.83      3.16 o 
   6   0  12       16.59       31.61      3.16 o 
   7   0  12        9.51       31.61      3.16 o 
   8   0  12       42.26       63.22      3.16 o 
   9   0  12       42.05       63.22      3.16 o 
  -8   1  12       24.41       31.61      3.16 o 
  -7   1  12        2.68        0.00      3.16 o 
  -6   1  12       32.17       31.61      3.16 o 
  -5   1  12      305.39      284.49      3.16 o 
  -4   1  12      210.54      158.05      3.16 o 
  -3   1  12       87.00       94.83      3.16 o 
  -2   1  12      450.89      505.76      3.16 o 
  -1   1  12       96.51       94.83      3.16 o 
   0   1  12     1187.68     1232.80     31.61 o 
   1   1  12        2.64        0.00      3.16 o 
   2   1  12        4.12        0.00      3.16 o 
   3   1  12        2.16        0.00      3.16 o 
   4   1  12       45.16       31.61      3.16 o 
   5   1  12       26.47       31.61      3.16 o 
   6   1  12       13.36        0.00      3.16 o 
   7   1  12       34.08       31.61      3.16 o 
   8   1  12       48.27       63.22      3.16 o 
   9   1  12        0.02        0.00      3.16 o 
  10   1  12       16.41        0.00      3.16 o 
  -8   2  12       64.64       94.83      3.16 o 
  -7   2  12        2.25        0.00      3.16 o 
  -6   2  12       89.69       94.83      3.16 o 
  -5   2  12       22.96        0.00      3.16 o 
  -4   2  12       42.62       31.61      3.16 o 
  -3   2  12        0.00        0.00      3.16 o 
  -2   2  12      149.31      126.44      3.16 o 
  -1   2  12      149.70      126.44      3.16 o 
   0   2  12      177.88      189.66      3.16 o 
   1   2  12       32.06       31.61      3.16 o 
   2   2  12     1383.82     1454.07     31.61 o 
   3   2  12      224.10      189.66      3.16 o 
   4   2  12      183.78      189.66      3.16 o 
   5   2  12      183.43      158.05      3.16 o 
   6   2  12       34.97       31.61      3.16 o 
   7   2  12       16.40        0.00      3.16 o 
   8   2  12       62.23       63.22      3.16 o 
   9   2  12       43.87       31.61      3.16 o 
  10   2  12        1.75        0.00      3.16 o 
  -8   3  12       46.45       63.22      3.16 o 
  -7   3  12      120.39      126.44      3.16 o 
  -6   3  12       40.49       31.61      3.16 o 
  -5   3  12        4.09        0.00      3.16 o 
  -4   3  12       76.28       63.22      3.16 o 
  -3   3  12       14.55        0.00      3.16 o 
  -2   3  12       42.90       63.22      3.16 o 
  -1   3  12       33.78       31.61      3.16 o 
   0   3  12      223.28      221.27      3.16 o 
   1   3  12      137.48      158.05      3.16 o 
   2   3  12      474.21      442.54     31.61 o 
   3   3  12      291.70      252.88      3.16 o 
   4   3  12      146.30      126.44      3.16 o 
   5   3  12       12.03       31.61      3.16 o 
   6   3  12      228.23      221.27      3.16 o 
   7   3  12      102.08      126.44      3.16 o 
   8   3  12        1.93        0.00      3.16 o 
   9   3  12      135.55      158.05      3.16 o 
  10   3  12        2.90        0.00      3.16 o 
  11   3  12        0.02        0.00      3.16 o 
  -8   4  12       24.09       31.61      3.16 o 
  -7   4  12        0.44        0.00      3.16 o 
  -6   4  12        9.01        0.00      3.16 o 
  -5   4  12        5.26        0.00      3.16 o 
  -4   4  12        9.50       31.61      3.16 o 
  -3   4  12       56.77       31.61      3.16 o 
  -2   4  12      222.78      221.27      3.16 o 
  -1   4  12        0.51        0.00      3.16 o 
   0   4  12       18.22        0.00      3.16 o 
   1   4  12        8.58        0.00      3.16 o 
   2   4  12        7.09        0.00      3.16 o 
   3   4  12        2.54       31.61      3.16 o 
   4   4  12      128.00      158.05      3.16 o 
   5   4  12       89.33       63.22      3.16 o 
   6   4  12       96.91       94.83      3.16 o 
   7   4  12      127.95      126.44      3.16 o 
   8   4  12      170.35      158.05      3.16 o 
   9   4  12        6.22        0.00      3.16 o 
  10   4  12       20.06       31.61      3.16 o 
  11   4  12       63.60       94.83      3.16 o 
  -7   5  12        0.94        0.00      3.16 o 
  -6   5  12        7.81        0.00      3.16 o 
  -5   5  12       13.38       31.61      3.16 o 
  -4   5  12        0.41        0.00      3.16 o 
  -3   5  12       90.82       63.22      3.16 o 
  -2   5  12      115.81      126.44      3.16 o 
  -1   5  12       67.23       63.22      3.16 o 
   0   5  12      140.92      158.05      3.16 o 
   1   5  12      160.58      158.05      3.16 o 
   2   5  12      272.72      252.88      3.16 o 
   3   5  12        0.06        0.00      3.16 o 
   4   5  12        0.59        0.00      3.16 o 
   5   5  12       31.82        0.00      3.16 o 
   6   5  12      565.59      600.59     31.61 o 
   7   5  12      231.42      252.88      3.16 o 
   8   5  12      103.84       94.83      3.16 o 
   9   5  12        6.89       31.61      3.16 o 
  10   5  12       80.80       94.83      3.16 o 
  11   5  12        0.06        0.00      3.16 o 
  12   5  12       11.12       31.61      3.16 o 
  -7   6  12       12.48        0.00      3.16 o 
  -6   6  12       16.07       31.61      3.16 o 
  -5   6  12       50.99       31.61      3.16 o 
  -4   6  12       39.16       31.61      3.16 o 
  -3   6  12      205.20      189.66      3.16 o 
  -2   6  12      673.79      663.81     31.61 o 
  -1   6  12       57.06       63.22      3.16 o 
   0   6  12       77.22       63.22      3.16 o 
   1   6  12      190.84      189.66      3.16 o 
   2   6  12      264.68      252.88      3.16 o 
   3   6  12        6.66        0.00      3.16 o 
   4   6  12      166.76      126.44      3.16 o 
   5   6  12        0.59        0.00      3.16 o 
   6   6  12      251.78      221.27      3.16 o 
   7   6  12        6.29        0.00      3.16 o 
   8   6  12        3.84        0.00      3.16 o 
   9   6  12       76.67       94.83      3.16 o 
  10   6  12        3.15        0.00      3.16 o 
  11   6  12      126.74      126.44      3.16 o 
  12   6  12        2.28        0.00      3.16 o 
  -6   7  12       10.52       31.61      3.16 o 
  -5   7  12       78.13       94.83      3.16 o 
  -4   7  12        5.24        0.00      3.16 o 
  -3   7  12       39.71       31.61      3.16 o 
  -2   7  12      159.42      189.66      3.16 o 
  -1   7  12      127.13      126.44      3.16 o 
   0   7  12      459.90      474.15      3.16 o 
   1   7  12      197.78      189.66      3.16 o 
   2   7  12       44.65       63.22      3.16 o 
   3   7  12       21.44       31.61      3.16 o 
   4   7  12      120.15       94.83      3.16 o 
   5   7  12       24.69        0.00      3.16 o 
   6   7  12       31.34       31.61      3.16 o 
   7   7  12        6.31        0.00      3.16 o 
   8   7  12       42.00       31.61      3.16 o 
   9   7  12      113.06      126.44      3.16 o 
  10   7  12      496.58      537.37     31.61 o 
  11   7  12      147.99      158.05      3.16 o 
  12   7  12       83.23       63.22      3.16 o 
  -6   8  12       79.77       94.83      3.16 o 
  -5   8  12      116.83      126.44      3.16 o 
  -4   8  12       11.31        0.00      3.16 o 
  -3   8  12        7.10        0.00      3.16 o 
  -2   8  12       19.33       31.61      3.16 o 
  -1   8  12        6.47        0.00      3.16 o 
   0   8  12        9.81        0.00      3.16 o 
   1   8  12       89.97       63.22      3.16 o 
   2   8  12       73.49       63.22      3.16 o 
   3   8  12       32.70       63.22      3.16 o 
   4   8  12      501.82      442.54      3.16 o 
   5   8  12      117.04      126.44      3.16 o 
   6   8  12       36.91       31.61      3.16 o 
   7   8  12       42.85       31.61      3.16 o 
   8   8  12      142.82      158.05      3.16 o 
   9   8  12      163.64      158.05      3.16 o 
  10   8  12       44.48       31.61      3.16 o 
  11   8  12       87.81       63.22      3.16 o 
  12   8  12        2.60        0.00      3.16 o 
  -5   9  12        0.38        0.00      3.16 o 
  -4   9  12        3.21        0.00      3.16 o 
  -3   9  12       15.54       31.61      3.16 o 
  -2   9  12       94.20       63.22      3.16 o 
  -1   9  12       10.35        0.00      3.16 o 
   0   9  12       99.88      126.44      3.16 o 
   1   9  12        0.00        0.00      3.16 o 
   2   9  12      249.92      189.66      3.16 o 
   3   9  12      235.41      221.27      3.16 o 
   4   9  12       73.65       63.22      3.16 o 
   5   9  12     1077.17      948.30      3.16 o 
   6   9  12        6.13        0.00      3.16 o 
   7   9  12      131.51      126.44      3.16 o 
   8   9  12       19.77       31.61      3.16 o 
   9   9  12        1.28        0.00      3.16 o 
  10   9  12       40.76       31.61      3.16 o 
  11   9  12       57.60       63.22      3.16 o 
  12   9  12       39.21       31.61      3.16 o 
  -4  10  12        9.99        0.00      3.16 o 
  -3  10  12        0.00        0.00      3.16 o 
  -2  10  12       15.18       31.61      3.16 o 
  -1  10  12       71.55       94.83      3.16 o 
   0  10  12        8.80        0.00      3.16 o 
   1  10  12       71.86       63.22      3.16 o 
   2  10  12        1.92        0.00      3.16 o 
   3  10  12        0.42        0.00      3.16 o 
   4  10  12       37.07       31.61      3.16 o 
   5  10  12        1.53        0.00      3.16 o 
   6  10  12      106.83       94.83      3.16 o 
   7  10  12       76.88       63.22      3.16 o 
   8  10  12       74.22       63.22      3.16 o 
   9  10  12       46.53       63.22      3.16 o 
  10  10  12       19.68       31.61      3.16 o 
  11  10  12       13.96       31.61      3.16 o 
  12  10  12        4.60        0.00      3.16 o 
  -3  11  12       33.14       31.61      3.16 o 
  -2  11  12        1.08        0.00      3.16 o 
  -1  11  12        3.26        0.00      3.16 o 
   0  11  12        1.29        0.00      3.16 o 
   1  11  12      104.75      126.44      3.16 o 
   2  11  12        1.50        0.00      3.16 o 
   3  11  12        0.52        0.00      3.16 o 
   4  11  12       27.64       31.61      3.16 o 
   5  11  12        0.22        0.00      3.16 o 
   6  11  12      134.94      126.44      3.16 o 
   7  11  12       63.48       63.22      3.16 o 
   8  11  12       26.98       31.61      3.16 o 
   9  11  12       11.55        0.00      3.16 o 
  10  11  12       14.53       31.61      3.16 o 
  11  11  12      125.45      126.44      3.16 o 
  12  11  12        7.58        0.00      3.16 o 
  -2  12  12       54.36       63.22      3.16 o 
  -1  12  12       22.81       31.61      3.16 o 
   0  12  12        0.92        0.00      3.16 o 
   1  12  12      181.43      158.05      3.16 o 
   2  12  12       17.01        0.00      3.16 o 
   3  12  12       13.93       31.61      3.16 o 
   4  12  12        0.06        0.00      3.16 o 
   5  12  12        2.08        0.00      3.16 o 
   6  12  12       38.07       31.61      3.16 o 
   7  12  12      101.64      126.44      3.16 o 
   8  12  12       18.10        0.00      3.16 o 
   9  12  12        1.45        0.00      3.16 o 
  10  12  12       19.17        0.00      3.16 o 
  11  12  12       16.29       31.61      3.16 o 
  -1  13  12       38.64       31.61      3.16 o 
   0  13  12       42.19       63.22      3.16 o 
   1  13  12        2.35        0.00      3.16 o 
   2  13  12       70.52       94.83      3.16 o 
   3  13  12        3.22        0.00      3.16 o 
   4  13  12       68.90       63.22      3.16 o 
   5  13  12        0.41        0.00      3.16 o 
   6  13  12        2.40        0.00      3.16 o 
   7  13  12        1.86        0.00      3.16 o 
   8  13  12        0.27        0.00      3.16 o 
   9  13  12       18.40       31.61      3.16 o 
  10  13  12        1.72        0.00      3.16 o 
   1  14  12       12.72       31.61      3.16 o 
   2  14  12       10.36       31.61      3.16 o 
   3  14  12       95.32       94.83      3.16 o 
   4  14  12       38.59       63.22      3.16 o 
   5  14  12       21.84        0.00      3.16 o 
   6  14  12        0.58        0.00      3.16 o 
   7  14  12        0.16        0.00      3.16 o 
   8  14  12        1.48        0.00      3.16 o 
   9  14  12        2.75        0.00      3.16 o 
   4  15  12       14.69       31.61      3.16 o 
   5  15  12       42.15       31.61      3.16 o 
   6  15  12        0.27        0.00      3.16 o 
   7  15  12       20.42       31.61      3.16 o 
  -3  -5  13        0.04        0.00      3.16 o 
  -2  -5  13      118.80      158.05      3.16 o 
  -1  -5  13        6.15        0.00      3.16 o 
   0  -5  13        3.68        0.00      3.16 o 
   1  -5  13       39.98       31.61      3.16 o 
  -5  -4  13       16.29       31.61      3.16 o 
  -4  -4  13       11.19        0.00      3.16 o 
  -3  -4  13       26.88       31.61      3.16 o 
  -2  -4  13      171.01      158.05      3.16 o 
  -1  -4  13       42.77       31.61      3.16 o 
   0  -4  13        7.99        0.00      3.16 o 
   1  -4  13        3.34        0.00      3.16 o 
   2  -4  13       15.05        0.00      3.16 o 
   3  -4  13       56.45       63.22      3.16 o 
  -6  -3  13        1.97        0.00      3.16 o 
  -5  -3  13       14.76       31.61      3.16 o 
  -4  -3  13       12.14       31.61      3.16 o 
  -3  -3  13        4.70        0.00      3.16 o 
  -2  -3  13       94.48      126.44      3.16 o 
  -1  -3  13      351.56      379.32      3.16 o 
   0  -3  13       13.25        0.00      3.16 o 
   1  -3  13       31.67       31.61      3.16 o 
   2  -3  13        1.69        0.00      3.16 o 
   3  -3  13       72.17       63.22      3.16 o 
   4  -3  13       74.78       94.83      3.16 o 
   5  -3  13        4.65       31.61      3.16 o 
  -6  -2  13        1.17        0.00      3.16 o 
  -5  -2  13      173.89      189.66      3.16 o 
  -4  -2  13        2.89        0.00      3.16 o 
  -3  -2  13        4.45        0.00      3.16 o 
  -2  -2  13       38.53       31.61      3.16 o 
  -1  -2  13       43.17       31.61      3.16 o 
   0  -2  13        1.14        0.00      3.16 o 
   1  -2  13      127.66      126.44      3.16 o 
   2  -2  13       86.87       94.83      3.16 o 
   3  -2  13       34.29       31.61      3.16 o 
   4  -2  13        3.04        0.00      3.16 o 
   5  -2  13        3.06        0.00      3.16 o 
   6  -2  13        2.86        0.00      3.16 o 
  -7  -1  13       63.85       63.22      3.16 o 
  -6  -1  13       82.26       63.22      3.16 o 
  -5  -1  13       36.49       63.22      3.16 o 
  -4  -1  13      128.63      126.44      3.16 o 
  -3  -1  13      140.43      158.05      3.16 o 
  -2  -1  13       19.55       31.61      3.16 o 
  -1  -1  13      315.73      316.10      3.16 o 
   0  -1  13      160.01      158.05      3.16 o 
   1  -1  13      387.05      442.54      3.16 o 
   2  -1  13      230.59      252.88      3.16 o 
   3  -1  13      115.45      126.44      3.16 o 
   4  -1  13       44.11       63.22      3.16 o 
   5  -1  13       33.69       31.61      3.16 o 
   6  -1  13       13.01       31.61      3.16 o 
   7  -1  13        5.15        0.00      3.16 o 
  -7   0  13       32.97       31.61      3.16 o 
  -6   0  13       37.82       31.61      3.16 o 
  -5   0  13       36.93       63.22      3.16 o 
  -4   0  13       17.22       31.61      3.16 o 
  -3   0  13      464.42      505.76     31.61 o 
  -2   0  13       48.86       63.22      3.16 o 
  -1   0  13       17.27       31.61      3.16 o 
   0   0  13      244.94      252.88      3.16 o 
   1   0  13        3.94        0.00      3.16 o 
   2   0  13        4.38        0.00      3.16 o 
   3   0  13       23.31       31.61      3.16 o 
   4   0  13      311.03      316.10      3.16 o 
   5   0  13       23.11       31.61      3.16 o 
   6   0  13        0.80        0.00      3.16 o 
   7   0  13       20.80       31.61      3.16 o 
   8   0  13       28.89       31.61      3.16 o 
  -7   1  13       41.77       63.22      3.16 o 
  -6   1  13        4.77        0.00      3.16 o 
  -5   1  13       70.41       63.22      3.16 o 
  -4   1  13        1.59        0.00      3.16 o 
  -3   1  13      735.56      758.64     31.61 o 
  -2   1  13       75.25       94.83      3.16 o 
  -1   1  13      110.07      126.44      3.16 o 
   0   1  13        1.48        0.00      3.16 o 
   1   1  13        0.02        0.00      3.16 o 
   2   1  13      162.71      158.05      3.16 o 
   3   1  13        1.05        0.00      3.16 o 
   4   1  13       17.13       31.61      3.16 o 
   5   1  13      112.28      126.44      3.16 o 
   6   1  13        9.00        0.00      3.16 o 
   7   1  13        9.40        0.00      3.16 o 
   8   1  13      116.53      126.44      3.16 o 
   9   1  13        0.02        0.00      3.16 o 
  -7   2  13       97.64       94.83      3.16 o 
  -6   2  13        1.91        0.00      3.16 o 
  -5   2  13       52.06       63.22      3.16 o 
  -4   2  13       50.38       31.61      3.16 o 
  -3   2  13       18.63       31.61      3.16 o 
  -2   2  13       60.21       31.61      3.16 o 
  -1   2  13      124.77      126.44      3.16 o 
   0   2  13      176.99      158.05      3.16 o 
   1   2  13       19.87       31.61      3.16 o 
   2   2  13       77.03       94.83      3.16 o 
   3   2  13      158.96      158.05      3.16 o 
   4   2  13      274.11      252.88      3.16 o 
   5   2  13       21.97        0.00      3.16 o 
   6   2  13       26.96        0.00      3.16 o 
   7   2  13       36.24       31.61      3.16 o 
   8   2  13       61.34       63.22      3.16 o 
   9   2  13       40.77       31.61      3.16 o 
  -7   3  13       20.75       31.61      3.16 o 
  -6   3  13        0.10        0.00      3.16 o 
  -5   3  13        4.43        0.00      3.16 o 
  -4   3  13        9.55       31.61      3.16 o 
  -3   3  13       76.09       94.83      3.16 o 
  -2   3  13       18.74       31.61      3.16 o 
  -1   3  13       41.81       31.61      3.16 o 
   0   3  13      161.81      158.05      3.16 o 
   1   3  13      144.93      158.05      3.16 o 
   2   3  13       72.45       63.22      3.16 o 
   3   3  13        3.70        0.00      3.16 o 
   4   3  13       28.79       31.61      3.16 o 
   5   3  13       45.62       31.61      3.16 o 
   6   3  13        5.47        0.00      3.16 o 
   7   3  13       59.20       63.22      3.16 o 
   8   3  13        6.10        0.00      3.16 o 
   9   3  13        0.04        0.00      3.16 o 
  10   3  13       93.59       94.83      3.16 o 
  -7   4  13        1.66        0.00      3.16 o 
  -6   4  13      103.64      126.44      3.16 o 
  -5   4  13       30.99       31.61      3.16 o 
  -4   4  13      106.34      126.44      3.16 o 
  -3   4  13       15.17        0.00      3.16 o 
  -2   4  13       63.40       63.22      3.16 o 
  -1   4  13      131.92      126.44      3.16 o 
   0   4  13        5.17        0.00      3.16 o 
   1   4  13      442.07      442.54      3.16 o 
   2   4  13       19.28       31.61      3.16 o 
   3   4  13       48.55       31.61      3.16 o 
   4   4  13      258.27      284.49      3.16 o 
   5   4  13      298.06      284.49      3.16 o 
   6   4  13        4.41        0.00      3.16 o 
   7   4  13        1.79        0.00      3.16 o 
   8   4  13        0.08        0.00      3.16 o 
   9   4  13       29.95       31.61      3.16 o 
  10   4  13       25.58       31.61      3.16 o 
  -6   5  13        1.90        0.00      3.16 o 
  -5   5  13       51.06       31.61      3.16 o 
  -4   5  13        1.94        0.00      3.16 o 
  -3   5  13       19.98       31.61      3.16 o 
  -2   5  13      124.64      126.44      3.16 o 
  -1   5  13       81.77       94.83      3.16 o 
   0   5  13       11.42        0.00      3.16 o 
   1   5  13       66.69       63.22      3.16 o 
   2   5  13       21.23       31.61      3.16 o 
   3   5  13       42.71        0.00      3.16 o 
   4   5  13      156.98      126.44      3.16 o 
   5   5  13       66.75       63.22      3.16 o 
   6   5  13       37.14       31.61      3.16 o 
   7   5  13        4.41       31.61      3.16 o 
   8   5  13       52.94       63.22      3.16 o 
   9   5  13        4.71        0.00      3.16 o 
  10   5  13       63.90       94.83      3.16 o 
  11   5  13       49.62       94.83      3.16 o 
  -6   6  13      119.33      126.44      3.16 o 
  -5   6  13       39.13       31.61      3.16 o 
  -4   6  13        0.44        0.00      3.16 o 
  -3   6  13        3.05        0.00      3.16 o 
  -2   6  13       13.01       31.61      3.16 o 
  -1   6  13      681.62      663.81     31.61 o 
   0   6  13      119.87       94.83      3.16 o 
   1   6  13       32.38       31.61      3.16 o 
   2   6  13       79.90       63.22      3.16 o 
   3   6  13        0.03        0.00      3.16 o 
   4   6  13        4.85        0.00      3.16 o 
   5   6  13      205.68      158.05      3.16 o 
   6   6  13        0.00        0.00      3.16 o 
   7   6  13        1.18        0.00      3.16 o 
   8   6  13       46.20       63.22      3.16 o 
   9   6  13       51.09       63.22      3.16 o 
  10   6  13       76.97       94.83      3.16 o 
  11   6  13        5.77        0.00      3.16 o 
  -5   7  13       42.98       31.61      3.16 o 
  -4   7  13      100.17      126.44      3.16 o 
  -3   7  13       24.26       31.61      3.16 o 
  -2   7  13      193.85      189.66      3.16 o 
  -1   7  13        0.21        0.00      3.16 o 
   0   7  13       32.51       31.61      3.16 o 
   1   7  13       63.86       63.22      3.16 o 
   2   7  13       52.06       31.61      3.16 o 
   3   7  13        1.08        0.00      3.16 o 
   4   7  13      313.41      252.88      3.16 o 
   5   7  13        5.87        0.00      3.16 o 
   6   7  13        8.77        0.00      3.16 o 
   7   7  13        0.72        0.00      3.16 o 
   8   7  13       21.77        0.00      3.16 o 
   9   7  13        0.42        0.00      3.16 o 
  10   7  13        0.42        0.00      3.16 o 
  11   7  13       17.91       31.61      3.16 o 
  -5   8  13      341.29      347.71      3.16 o 
  -4   8  13        4.74        0.00      3.16 o 
  -3   8  13       14.30       31.61      3.16 o 
  -2   8  13       95.65       94.83      3.16 o 
  -1   8  13       45.07       63.22      3.16 o 
   0   8  13      778.55      758.64      3.16 o 
   1   8  13       80.99       94.83      3.16 o 
   2   8  13        3.02        0.00      3.16 o 
   3   8  13        0.03        0.00      3.16 o 
   4   8  13       11.28        0.00      3.16 o 
   5   8  13      322.40      316.10      3.16 o 
   6   8  13        0.40        0.00      3.16 o 
   7   8  13        4.49        0.00      3.16 o 
   8   8  13        0.01        0.00      3.16 o 
   9   8  13        8.60        0.00      3.16 o 
  10   8  13        3.99        0.00      3.16 o 
  11   8  13      140.85      158.05      3.16 o 
  -4   9  13       72.76       63.22      3.16 o 
  -3   9  13        0.06        0.00      3.16 o 
  -2   9  13        4.47        0.00      3.16 o 
  -1   9  13       72.44       94.83      3.16 o 
   0   9  13        0.15        0.00      3.16 o 
   1   9  13        0.51        0.00      3.16 o 
   2   9  13       58.80       63.22      3.16 o 
   3   9  13      106.52       94.83      3.16 o 
   4   9  13       22.73        0.00      3.16 o 
   5   9  13        0.61        0.00      3.16 o 
   6   9  13       54.84       63.22      3.16 o 
   7   9  13      139.05      158.05      3.16 o 
   8   9  13       12.29        0.00      3.16 o 
   9   9  13        1.07        0.00      3.16 o 
  10   9  13      184.99      221.27      3.16 o 
  11   9  13       68.65       94.83      3.16 o 
  -3  10  13       70.43       63.22      3.16 o 
  -2  10  13      134.29      126.44      3.16 o 
  -1  10  13        0.14        0.00      3.16 o 
   0  10  13        4.38        0.00      3.16 o 
   1  10  13       56.11       31.61      3.16 o 
   2  10  13       91.51       94.83      3.16 o 
   3  10  13      113.72      126.44      3.16 o 
   4  10  13        6.08        0.00      3.16 o 
   5  10  13        0.42        0.00      3.16 o 
   6  10  13        0.92        0.00      3.16 o 
   7  10  13       96.80       94.83      3.16 o 
   8  10  13       77.75       63.22      3.16 o 
   9  10  13       51.90       63.22      3.16 o 
  10  10  13        4.66        0.00      3.16 o 
  11  10  13        0.75        0.00      3.16 o 
  -2  11  13       25.92       31.61      3.16 o 
  -1  11  13       19.24       31.61      3.16 o 
   0  11  13       32.25       31.61      3.16 o 
   1  11  13        8.21        0.00      3.16 o 
   2  11  13       86.69       94.83      3.16 o 
   3  11  13      127.48      126.44      3.16 o 
   4  11  13        7.32        0.00      3.16 o 
   5  11  13       90.13       94.83      3.16 o 
   6  11  13       53.51       63.22      3.16 o 
   7  11  13      200.08      221.27      3.16 o 
   8  11  13       14.73       31.61      3.16 o 
   9  11  13       23.91       31.61      3.16 o 
  10  11  13       48.35       63.22      3.16 o 
  11  11  13        5.21        0.00      3.16 o 
  -1  12  13       66.55       63.22      3.16 o 
   0  12  13        7.74        0.00      3.16 o 
   1  12  13        5.09        0.00      3.16 o 
   2  12  13       15.67        0.00      3.16 o 
   3  12  13        2.03       31.61      3.16 o 
   4  12  13        4.35        0.00      3.16 o 
   5  12  13       17.20       31.61      3.16 o 
   6  12  13      102.24       94.83      3.16 o 
   7  12  13       63.18       94.83      3.16 o 
   8  12  13        2.76        0.00      3.16 o 
   9  12  13      224.45      252.88      3.16 o 
  10  12  13       24.67       63.22      3.16 o 
   0  13  13       67.11       63.22      3.16 o 
   1  13  13       24.28       31.61      3.16 o 
   2  13  13       69.86       63.22      3.16 o 
   3  13  13        0.00        0.00      3.16 o 
   4  13  13       13.66        0.00      3.16 o 
   5  13  13        0.00        0.00      3.16 o 
   6  13  13       16.95        0.00      3.16 o 
   7  13  13        2.13        0.00      3.16 o 
   8  13  13       25.36       31.61      3.16 o 
   9  13  13        0.16        0.00      3.16 o 
   3  14  13        0.02        0.00      3.16 o 
   4  14  13        5.01        0.00      3.16 o 
   5  14  13      163.34      189.66      3.16 o 
   6  14  13        1.83        0.00      3.16 o 
   7  14  13        0.54        0.00      3.16 o 
   8  14  13        1.33        0.00      3.16 o 
  -3  -3  14       21.05       31.61      3.16 o 
  -2  -3  14      140.17      189.66      3.16 o 
  -1  -3  14        7.72        0.00      3.16 o 
   0  -3  14       48.16       31.61      3.16 o 
   1  -3  14        0.48        0.00      3.16 o 
   2  -3  14        4.46        0.00      3.16 o 
  -4  -2  14       58.58       94.83      3.16 o 
  -3  -2  14        0.98        0.00      3.16 o 
  -2  -2  14        5.84        0.00      3.16 o 
  -1  -2  14       14.10       31.61      3.16 o 
   0  -2  14       53.88       63.22      3.16 o 
   1  -2  14        4.03        0.00      3.16 o 
   2  -2  14      217.65      189.66      3.16 o 
   3  -2  14       73.89       63.22      3.16 o 
   4  -2  14      128.86      158.05      3.16 o 
  -5  -1  14        2.90        0.00      3.16 o 
  -4  -1  14      154.80      158.05      3.16 o 
  -3  -1  14       22.87        0.00      3.16 o 
  -2  -1  14        0.61        0.00      3.16 o 
  -1  -1  14       93.80       94.83      3.16 o 
   0  -1  14        5.42        0.00      3.16 o 
   1  -1  14       56.85       63.22      3.16 o 
   2  -1  14        2.14        0.00      3.16 o 
   3  -1  14       23.10       31.61      3.16 o 
   4  -1  14       54.57       63.22      3.16 o 
   5  -1  14        1.44        0.00      3.16 o 
   6  -1  14       13.54        0.00      3.16 o 
  -5   0  14       25.67       31.61      3.16 o 
  -4   0  14       63.43       63.22      3.16 o 
  -3   0  14       34.85       31.61      3.16 o 
  -2   0  14       18.94        0.00      3.16 o 
  -1   0  14        9.63        0.00      3.16 o 
   0   0  14       15.71       31.61      3.16 o 
   1   0  14       23.85       31.61      3.16 o 
   2   0  14      102.32       94.83      3.16 o 
   3   0  14      181.94      221.27      3.16 o 
   4   0  14      112.67       94.83      3.16 o 
   5   0  14       87.95       94.83      3.16 o 
   6   0  14        3.77        0.00      3.16 o 
   7   0  14       20.30       31.61      3.16 o 
  -6   1  14        3.02        0.00      3.16 o 
  -5   1  14        2.72        0.00      3.16 o 
  -4   1  14       34.45       31.61      3.16 o 
  -3   1  14      213.64      221.27      3.16 o 
  -2   1  14      106.60      126.44      3.16 o 
  -1   1  14       99.99       94.83      3.16 o 
   0   1  14       29.03       31.61      3.16 o 
   1   1  14        1.32        0.00      3.16 o 
   2   1  14        0.56        0.00      3.16 o 
   3   1  14       42.87       63.22      3.16 o 
   4   1  14      116.71      126.44      3.16 o 
   5   1  14      116.55      126.44      3.16 o 
   6   1  14        0.19        0.00      3.16 o 
   7   1  14        8.08       31.61      3.16 o 
   8   1  14        4.05        0.00      3.16 o 
  -6   2  14        1.44        0.00      3.16 o 
  -5   2  14       99.93      126.44      3.16 o 
  -4   2  14        8.88       31.61      3.16 o 
  -3   2  14      135.12      158.05      3.16 o 
  -2   2  14        4.85       31.61      3.16 o 
  -1   2  14       88.82       94.83      3.16 o 
   0   2  14       77.53       63.22      3.16 o 
   1   2  14        1.43        0.00      3.16 o 
   2   2  14        6.22       31.61      3.16 o 
   3   2  14        3.10        0.00      3.16 o 
   4   2  14        0.01        0.00      3.16 o 
   5   2  14        2.90        0.00      3.16 o 
   6   2  14       11.35        0.00      3.16 o 
   7   2  14        3.23        0.00      3.16 o 
   8   2  14       26.33       31.61      3.16 o 
  -6   3  14        2.68        0.00      3.16 o 
  -5   3  14        0.97        0.00      3.16 o 
  -4   3  14        0.10        0.00      3.16 o 
  -3   3  14        0.01        0.00      3.16 o 
  -2   3  14       81.10       94.83      3.16 o 
  -1   3  14        6.44        0.00      3.16 o 
   0   3  14       38.90       31.61      3.16 o 
   1   3  14       48.79       31.61      3.16 o 
   2   3  14        3.05        0.00      3.16 o 
   3   3  14       35.31       31.61      3.16 o 
   4   3  14       31.57       31.61      3.16 o 
   5   3  14       89.45       94.83      3.16 o 
   6   3  14        0.04        0.00      3.16 o 
   7   3  14      175.82      221.27      3.16 o 
   8   3  14       60.31       94.83      3.16 o 
   9   3  14       69.80       94.83      3.16 o 
  -5   4  14        0.41        0.00      3.16 o 
  -4   4  14       14.33        0.00      3.16 o 
  -3   4  14        9.81       31.61      3.16 o 
  -2   4  14        0.51        0.00      3.16 o 
  -1   4  14        0.58        0.00      3.16 o 
   0   4  14       23.09       31.61      3.16 o 
   1   4  14       30.16       31.61      3.16 o 
   2   4  14       37.91       31.61      3.16 o 
   3   4  14        9.46       31.61      3.16 o 
   4   4  14        1.82        0.00      3.16 o 
   5   4  14        7.56        0.00      3.16 o 
   6   4  14        0.65        0.00      3.16 o 
   7   4  14        5.92        0.00      3.16 o 
   8   4  14       25.08       31.61      3.16 o 
   9   4  14       98.24      126.44      3.16 o 
  -5   5  14      145.65      158.05      3.16 o 
  -4   5  14       35.32       63.22      3.16 o 
  -3   5  14       49.79       31.61      3.16 o 
  -2   5  14        0.29        0.00      3.16 o 
  -1   5  14       17.70        0.00      3.16 o 
   0   5  14        7.14        0.00      3.16 o 
   1   5  14        4.50        0.00      3.16 o 
   2   5  14       71.57       63.22      3.16 o 
   3   5  14        0.20        0.00      3.16 o 
   4   5  14       10.47        0.00      3.16 o 
   5   5  14       11.17       31.61      3.16 o 
   6   5  14       33.72       31.61      3.16 o 
   7   5  14        7.59        0.00      3.16 o 
   8   5  14        0.80        0.00      3.16 o 
   9   5  14        0.43        0.00      3.16 o 
  10   5  14        9.15        0.00      3.16 o 
  -5   6  14       57.84       63.22      3.16 o 
  -4   6  14      244.78      252.88      3.16 o 
  -3   6  14       59.59       63.22      3.16 o 
  -2   6  14       23.74       31.61      3.16 o 
  -1   6  14       26.08       31.61      3.16 o 
   0   6  14        6.21        0.00      3.16 o 
   1   6  14       10.54        0.00      3.16 o 
   2   6  14        0.36        0.00      3.16 o 
   3   6  14       46.76       31.61      3.16 o 
   4   6  14        3.45        0.00      3.16 o 
   5   6  14      122.51      126.44      3.16 o 
   6   6  14      141.31      158.05      3.16 o 
   7   6  14       53.89       63.22      3.16 o 
   8   6  14       14.05       31.61      3.16 o 
   9   6  14       55.25       31.61      3.16 o 
  10   6  14       73.66       94.83      3.16 o 
  -4   7  14        6.59        0.00      3.16 o 
  -3   7  14       27.46       31.61      3.16 o 
  -2   7  14        0.53        0.00      3.16 o 
  -1   7  14      284.80      252.88      3.16 o 
   0   7  14        0.04        0.00      3.16 o 
   1   7  14      372.84      347.71      3.16 o 
   2   7  14      128.97      126.44      3.16 o 
   3   7  14       73.60       94.83      3.16 o 
   4   7  14        4.18        0.00      3.16 o 
   5   7  14        5.26        0.00      3.16 o 
   6   7  14       23.76       31.61      3.16 o 
   7   7  14        8.01        0.00      3.16 o 
   8   7  14        8.44        0.00      3.16 o 
   9   7  14       49.03       63.22      3.16 o 
  10   7  14       79.47       94.83      3.16 o 
  -4   8  14      103.08      126.44      3.16 o 
  -3   8  14       78.62       63.22      3.16 o 
  -2   8  14        1.45        0.00      3.16 o 
  -1   8  14      220.62      221.27      3.16 o 
   0   8  14       38.29       31.61      3.16 o 
   1   8  14       71.59       94.83      3.16 o 
   2   8  14      544.07      537.37      3.16 o 
   3   8  14       25.32       31.61      3.16 o 
   4   8  14        4.24        0.00      3.16 o 
   5   8  14      167.76      158.05      3.16 o 
   6   8  14        0.98        0.00      3.16 o 
   7   8  14       15.99       31.61      3.16 o 
   8   8  14        1.42        0.00      3.16 o 
   9   8  14       11.80       31.61      3.16 o 
  10   8  14       28.75       63.22      3.16 o 
  -3   9  14        2.25        0.00      3.16 o 
  -2   9  14       53.85       63.22      3.16 o 
  -1   9  14        2.17        0.00      3.16 o 
   0   9  14      115.11       94.83      3.16 o 
   1   9  14      432.47      442.54     31.61 o 
   2   9  14        0.04        0.00      3.16 o 
   3   9  14      227.59      221.27      3.16 o 
   4   9  14       28.47        0.00      3.16 o 
   5   9  14        0.79        0.00      3.16 o 
   6   9  14        0.49        0.00      3.16 o 
   7   9  14        0.02        0.00      3.16 o 
   8   9  14       13.87       31.61      3.16 o 
   9   9  14        2.33        0.00      3.16 o 
  10   9  14       14.97        0.00      3.16 o 
  -2  10  14       58.64       31.61      3.16 o 
  -1  10  14        0.18        0.00      3.16 o 
   0  10  14        5.57        0.00      3.16 o 
   1  10  14        9.85        0.00      3.16 o 
   2  10  14       44.68       63.22      3.16 o 
   3  10  14        7.83        0.00      3.16 o 
   4  10  14        6.19        0.00      3.16 o 
   5  10  14      224.39      221.27      3.16 o 
   6  10  14        8.00        0.00      3.16 o 
   7  10  14        1.81        0.00      3.16 o 
   8  10  14       20.53       31.61      3.16 o 
   9  10  14        1.39        0.00      3.16 o 
  10  10  14       35.42       31.61      3.16 o 
  -1  11  14       37.38       31.61      3.16 o 
   0  11  14        0.36        0.00      3.16 o 
   1  11  14       90.57      126.44      3.16 o 
   2  11  14       18.03       31.61      3.16 o 
   3  11  14       16.94       31.61      3.16 o 
   4  11  14        6.19        0.00      3.16 o 
   5  11  14        0.31        0.00      3.16 o 
   6  11  14        2.71        0.00      3.16 o 
   7  11  14        0.77        0.00      3.16 o 
   8  11  14      130.73      126.44      3.16 o 
   9  11  14       38.56       63.22      3.16 o 
  10  11  14      115.70      158.05      3.16 o 
   0  12  14        0.67        0.00      3.16 o 
   1  12  14        1.61        0.00      3.16 o 
   2  12  14        3.32        0.00      3.16 o 
   3  12  14        2.97        0.00      3.16 o 
   4  12  14        1.58        0.00      3.16 o 
   5  12  14      137.01      189.66      3.16 o 
   6  12  14      136.82      158.05      3.16 o 
   7  12  14        4.72        0.00      3.16 o 
   8  12  14       50.77       63.22      3.16 o 
   9  12  14       49.08       63.22      3.16 o 
   2  13  14       10.86       31.61      3.16 o 
   3  13  14       12.47        0.00      3.16 o 
   4  13  14        0.06        0.00      3.16 o 
   5  13  14        0.44        0.00      3.16 o 
   6  13  14       14.64       31.61      3.16 o 
   7  13  14        3.29        0.00      3.16 o 
   8  13  14      114.79      126.44      3.16 o 
  -2  -1  15        3.20        0.00      3.16 o 
  -1  -1  15       23.81       31.61      3.16 o 
   0  -1  15       68.88       94.83      3.16 o 
   1  -1  15       76.22       63.22      3.16 o 
   2  -1  15       17.30       31.61      3.16 o 
   3  -1  15      172.03      221.27      3.16 o 
  -3   0  15       11.77        0.00      3.16 o 
  -2   0  15        5.42        0.00      3.16 o 
  -1   0  15       49.65       31.61      3.16 o 
   0   0  15        2.21        0.00      3.16 o 
   1   0  15       31.56       63.22      3.16 o 
   2   0  15       21.66       31.61      3.16 o 
   3   0  15       60.96       94.83      3.16 o 
   4   0  15      258.10      316.10      3.16 o 
   5   0  15        9.30        0.00      3.16 o 
  -4   1  15       32.56       31.61      3.16 o 
  -3   1  15        9.65        0.00      3.16 o 
  -2   1  15       48.41       31.61      3.16 o 
  -1   1  15       11.18       31.61      3.16 o 
   0   1  15       12.87        0.00      3.16 o 
   1   1  15        5.65        0.00      3.16 o 
   2   1  15        2.81        0.00      3.16 o 
   3   1  15      154.89      189.66      3.16 o 
   4   1  15      164.07      158.05      3.16 o 
   5   1  15       49.90       63.22      3.16 o 
   6   1  15       57.44       63.22      3.16 o 
  -4   2  15        3.93        0.00      3.16 o 
  -3   2  15        2.82        0.00      3.16 o 
  -2   2  15       15.85       31.61      3.16 o 
  -1   2  15        1.00        0.00      3.16 o 
   0   2  15        5.68        0.00      3.16 o 
   1   2  15       16.76        0.00      3.16 o 
   2   2  15       84.57       63.22      3.16 o 
   3   2  15       39.62       63.22      3.16 o 
   4   2  15       43.51       31.61      3.16 o 
   5   2  15       19.49       31.61      3.16 o 
   6   2  15        5.15        0.00      3.16 o 
   7   2  15        5.64       31.61      3.16 o 
  -4   3  15       78.44       94.83      3.16 o 
  -3   3  15        1.26        0.00      3.16 o 
  -2   3  15       88.35       63.22      3.16 o 
  -1   3  15       21.51       31.61      3.16 o 
   0   3  15       40.30       63.22      3.16 o 
   1   3  15       19.03       31.61      3.16 o 
   2   3  15       23.99       31.61      3.16 o 
   3   3  15       84.11       94.83      3.16 o 
   4   3  15        8.10        0.00      3.16 o 
   5   3  15        1.00        0.00      3.16 o 
   6   3  15        7.02        0.00      3.16 o 
   7   3  15       81.83       94.83      3.16 o 
  -4   4  15       30.44       31.61      3.16 o 
  -3   4  15       12.06        0.00      3.16 o 
  -2   4  15      110.96      126.44      3.16 o 
  -1   4  15        2.39        0.00      3.16 o 
   0   4  15        0.08        0.00      3.16 o 
   1   4  15       28.40       31.61      3.16 o 
   2   4  15       14.98       31.61      3.16 o 
   3   4  15       11.39        0.00      3.16 o 
   4   4  15        0.19        0.00      3.16 o 
   5   4  15      206.93      221.27      3.16 o 
   6   4  15        0.96        0.00      3.16 o 
   7   4  15        2.56        0.00      3.16 o 
   8   4  15        6.19       31.61      3.16 o 
  -4   5  15      298.32      316.10      3.16 o 
  -3   5  15        1.38        0.00      3.16 o 
  -2   5  15        3.53        0.00      3.16 o 
  -1   5  15        8.86        0.00      3.16 o 
   0   5  15        0.19        0.00      3.16 o 
   1   5  15        0.04        0.00      3.16 o 
   2   5  15        0.00        0.00      3.16 o 
   3   5  15        1.78        0.00      3.16 o 
   4   5  15       13.45        0.00      3.16 o 
   5   5  15       18.07        0.00      3.16 o 
   6   5  15       18.42        0.00      3.16 o 
   7   5  15        5.02        0.00      3.16 o 
   8   5  15        3.26        0.00      3.16 o 
  -3   6  15       33.84       31.61      3.16 o 
  -2   6  15        0.35        0.00      3.16 o 
  -1   6  15        8.25        0.00      3.16 o 
   0   6  15       94.51       94.83      3.16 o 
   1   6  15        5.72        0.00      3.16 o 
   2   6  15        0.77        0.00      3.16 o 
   3   6  15        3.44        0.00      3.16 o 
   4   6  15       42.84       63.22      3.16 o 
   5   6  15       49.76       63.22      3.16 o 
   6   6  15       75.31       63.22      3.16 o 
   7   6  15        1.24        0.00      3.16 o 
   8   6  15        1.06        0.00      3.16 o 
   9   6  15       90.04       94.83      3.16 o 
  -3   7  15        2.48        0.00      3.16 o 
  -2   7  15        9.01        0.00      3.16 o 
  -1   7  15      251.19      221.27      3.16 o 
   0   7  15       81.95       94.83      3.16 o 
   1   7  15       78.15       94.83      3.16 o 
   2   7  15        5.78        0.00      3.16 o 
   3   7  15        0.60        0.00      3.16 o 
   4   7  15       36.06       31.61      3.16 o 
   5   7  15       38.49       31.61      3.16 o 
   6   7  15        1.33        0.00      3.16 o 
   7   7  15       30.48       31.61      3.16 o 
   8   7  15        0.06        0.00      3.16 o 
   9   7  15       45.84       63.22      3.16 o 
  -2   8  15       21.82       31.61      3.16 o 
  -1   8  15        9.43        0.00      3.16 o 
   0   8  15      180.87      221.27      3.16 o 
   1   8  15        1.19        0.00      3.16 o 
   2   8  15      128.76      126.44      3.16 o 
   3   8  15       12.10       31.61      3.16 o 
   4   8  15        6.71        0.00      3.16 o 
   5   8  15       96.27      126.44      3.16 o 
   6   8  15        0.59        0.00      3.16 o 
   7   8  15       20.53       31.61      3.16 o 
   8   8  15        3.03        0.00      3.16 o 
   9   8  15       99.60      126.44      3.16 o 
  -2   9  15        3.00        0.00      3.16 o 
  -1   9  15        5.75        0.00      3.16 o 
   0   9  15       95.64       94.83      3.16 o 
   1   9  15       76.98       63.22      3.16 o 
   2   9  15      186.74      189.66      3.16 o 
   3   9  15      156.06      126.44      3.16 o 
   4   9  15       23.11        0.00      3.16 o 
   5   9  15       66.60       31.61      3.16 o 
   6   9  15        2.40        0.00      3.16 o 
   7   9  15       20.69       31.61      3.16 o 
   8   9  15        2.43        0.00      3.16 o 
   9   9  15       14.91       31.61      3.16 o 
  -1  10  15       34.02       31.61      3.16 o 
   0  10  15       12.51       31.61      3.16 o 
   1  10  15       29.87       63.22      3.16 o 
   2  10  15      110.72      189.66      3.16 o 
   3  10  15       15.41       31.61      3.16 o 
   4  10  15        0.49        0.00      3.16 o 
   5  10  15       26.97       31.61      3.16 o 
   6  10  15        1.22        0.00      3.16 o 
   7  10  15       15.51        0.00      3.16 o 
   8  10  15       61.32       63.22      3.16 o 
   9  10  15       32.74       31.61      3.16 o 
   1  11  15      179.46      158.05      3.16 o 
   2  11  15        6.73        0.00      3.16 o 
   3  11  15       35.08       31.61      3.16 o 
   4  11  15       35.64       31.61      3.16 o 
   5  11  15        0.08        0.00      3.16 o 
   6  11  15        7.19        0.00      3.16 o 
   7  11  15       11.32        0.00      3.16 o 
   8  11  15       64.80       63.22      3.16 o 
   2  12  15      103.23       94.83      3.16 o 
   3  12  15       57.43       63.22      3.16 o 
   4  12  15       10.17        0.00      3.16 o 
   5  12  15      191.67      189.66      3.16 o 
   6  12  15       44.42       31.61      3.16 o 
   7  12  15       10.53       31.61      3.16 o 
  -1   1  16        5.80        0.00      3.16 o 
   0   1  16        0.44        0.00      3.16 o 
   1   1  16       17.29        0.00      3.16 o 
   2   1  16        0.82        0.00      3.16 o 
   3   1  16      243.53      284.49      3.16 o 
  -2   2  16        8.18        0.00      3.16 o 
  -1   2  16      257.57      252.88      3.16 o 
   0   2  16       33.13       31.61      3.16 o 
   1   2  16      118.36      158.05      3.16 o 
   2   2  16        8.47        0.00      3.16 o 
   3   2  16       18.61       31.61      3.16 o 
   4   2  16       29.34       31.61      3.16 o 
  -2   3  16        7.67        0.00      3.16 o 
  -1   3  16        9.04        0.00      3.16 o 
   0   3  16       51.91       63.22      3.16 o 
   1   3  16        0.97        0.00      3.16 o 
   2   3  16        0.00        0.00      3.16 o 
   3   3  16       73.56       94.83      3.16 o 
   4   3  16        1.83        0.00      3.16 o 
   5   3  16       27.81       31.61      3.16 o 
  -2   4  16       29.65       31.61      3.16 o 
  -1   4  16        4.93        0.00      3.16 o 
   0   4  16      126.12      126.44      3.16 o 
   1   4  16       24.77       31.61      3.16 o 
   2   4  16       39.93       31.61      3.16 o 
   3   4  16        1.56        0.00      3.16 o 
   4   4  16        0.11        0.00      3.16 o 
   5   4  16      152.62      158.05      3.16 o 
   6   4  16       13.67        0.00      3.16 o 
  -2   5  16       60.55       94.83      3.16 o 
  -1   5  16       26.04       31.61      3.16 o 
   0   5  16       42.97       31.61      3.16 o 
   1   5  16       41.58       31.61      3.16 o 
   2   5  16        5.29        0.00      3.16 o 
   3   5  16        0.18        0.00      3.16 o 
   4   5  16        0.33        0.00      3.16 o 
   5   5  16        9.57        0.00      3.16 o 
   6   5  16       44.46       31.61      3.16 o 
   7   5  16        4.72        0.00      3.16 o 
  -2   6  16        0.14        0.00      3.16 o 
  -1   6  16        1.72        0.00      3.16 o 
   0   6  16      138.04      158.05      3.16 o 
   1   6  16        2.45        0.00      3.16 o 
   2   6  16        0.92        0.00      3.16 o 
   3   6  16        7.56        0.00      3.16 o 
   4   6  16       56.08       63.22      3.16 o 
   5   6  16       74.91       94.83      3.16 o 
   6   6  16        7.07        0.00      3.16 o 
   7   6  16       53.37       63.22      3.16 o 
  -1   7  16        3.31        0.00      3.16 o 
   0   7  16       28.97       31.61      3.16 o 
   1   7  16       28.70       31.61      3.16 o 
   2   7  16        2.89        0.00      3.16 o 
   3   7  16        7.59        0.00      3.16 o 
   4   7  16       41.17       63.22      3.16 o 
   5   7  16        2.58        0.00      3.16 o 
   6   7  16       10.23        0.00      3.16 o 
   7   7  16       29.74       31.61      3.16 o 
   0   8  16       40.27       31.61      3.16 o 
   1   8  16       63.98       63.22      3.16 o 
   2   8  16       34.91       31.61      3.16 o 
   3   8  16      193.92      189.66      3.16 o 
   4   8  16        7.65        0.00      3.16 o 
   5   8  16        1.98        0.00      3.16 o 
   6   8  16       18.18       31.61      3.16 o 
   7   8  16       22.64       31.61      3.16 o 
   0   9  16        1.55        0.00      3.16 o 
   1   9  16      120.17      126.44      3.16 o 
   2   9  16       56.30       63.22      3.16 o 
   3   9  16       27.17       31.61      3.16 o 
   4   9  16       14.71        0.00      3.16 o 
   5   9  16        0.59        0.00      3.16 o 
   6   9  16        3.79        0.00      3.16 o 
   7   9  16        0.81        0.00      3.16 o 
   2  10  16      425.33      442.54     31.61 o 
   3  10  16      269.73      284.49      3.16 o 
   4  10  16        0.72        0.00      3.16 o 
   5  10  16       36.88       31.61      3.16 o 
   6  10  16       33.27       31.61      3.16 o 
   4  11  16       15.42        0.00      3.16 o 
   5  11  16       23.13       31.61      3.16 o 
   2   6  17      119.19      126.44      3.16 o 
   3   6  17       45.03       63.22      3.16 o 
   3   7  17       32.04       31.61      3.16 o 
                                                 
